# Supplementary material for: H2S Regulation of Metabolism in Cucumber in Response to Salt-Stress Through Transcriptome and Proteome Analysis
Source: Front Plant Sci. 2020 Aug 19;11:1283. doi: 10.3389/fpls.2020.01283 (PMC7466724; doi:10.3389/fpls.2020.01283)
Supplement: Supplementary file 6 [file Table_2.xls]

## Sheet: H2S vs C down
Table S2 The identification basic information of DEGs at transcriptome levels in H2S vs C (down).
ID	L_CK	L_S	foldchange	pvalue	Chromosome	Start Site	End Site	Direction	Length	GO	KEGG	Description
Csa_1G132700	14.2533	2.3175	0.162594	0.00203357	1	9455243	9456053	+	811	GO:0010277;GO:0055114	-	-
Csa_1G050370	708.641	290.013	0.409253	3.68432e-08	1	5878605	5882876	+	4272	GO:0016020;GO:0005524;GO:0005515;GO:0004672;GO:0016021;GO:0006468	-	probable inactive leucine-rich repeat receptor-like protein kinase At3g03770
Csa_1G002760	390.725	194.293	0.497261	8.82237e-09	1	484626	487073	-	2448	GO:0004109;GO:0003824;GO:0055114;GO:0051536;GO:0005737;GO:0006779	-	radical S-adenosyl methionine domain-containing protein 1, mitochondrial
Csa_1G542490	35.2707	9.04086	0.256328	6.91244e-05	1	20087348	20089454	-	2107	GO:0030246	-	uncharacterized LOC101213252
Csa_1G075060	2770.18	420.384	0.151753	7.79188e-49	1	7739005	7739712	-	708	GO:0005634;GO:0003677;GO:0006355;GO:0006351;GO:0003700	K09286	ethylene-responsive transcription factor 11
Csa_1G045640	1459.77	390.27	0.26735	2.40623e-38	1	5059303	5063728	+	4426	GO:0003824	-	HIPL1 protein
Csa_1G002910	191.398	72.6747	0.379705	1.04956e-08	1	544419	546125	-	1707	-	K20929	uncharacterized LOC101204692
Csa_1G479100	327.43	125.79	0.384174	1.72271e-11	1	17270936	17271487	+	552	-	-	-
Csa_1G470380	367.478	135.759	0.369434	1.11767e-07	1	16962957	16967632	+	4676	GO:0016020;GO:0016757;GO:0016021;GO:0005975;GO:0016740;GO:0006004	-	uncharacterized protein At1g04910
Csa_1G616280	47.309	20.7776	0.43919	0.00232826	1	24393283	24397532	-	4250	-	-	-
Csa_1G005660	482.629	192.955	0.399799	1.00415e-14	1	1107571	1110314	-	2744	GO:0046872	K09377	LIM domain-containing protein WLIM1-like
Csa_1G120470	26.9875	5.26757	0.195186	0.0282649	1	9143223	9148159	+	4937	GO:0046872;GO:0008270;GO:0006730;GO:0004089	K01674	alpha carbonic anhydrase 7
Csa_1G426950	25.7972	7.96562	0.308778	0.00953605	1	15755986	15756461	-	476	-	-	-
Csa_1G062910	105.679	10.856	0.102726	5.35349e-21	1	6627151	6628060	-	910	-	-	uncharacterized LOC101208118
Csa_1G042380	80.1164	36.1889	0.451704	0.000162645	1	4279742	4280439	-	698	GO:0016020;GO:0016021	-	-
Csa_1G522540	405.418	155.518	0.383599	0.00104689	1	18117737	18119380	-	1644	GO:0016020;GO:0009664;GO:0005618;GO:0005576	-	-
Csa_1G708660	1503.98	230.847	0.153491	2.28863e-21	1	28899968	28901694	+	1727	-	-	protein PHLOEM PROTEIN 2-LIKE A9
Csa_1G497300	135.838	28.2101	0.207675	1.74744e-09	1	17578399	17580558	+	2160	GO:0005634;GO:0005515	-	two-component response regulator-like APRR9
Csa_1G050110	110.963	35.2259	0.317457	5.3576e-08	1	5738879	5741232	-	2354	-	-	RING-H2 finger protein ATL47-like
Csa_1G568480	1152.31	174.268	0.151233	1.93812e-09	1	20658576	20660471	-	1896	-	-	-
Csa_1G635930	341.899	22.3494	0.0653684	6.62608e-54	1	25438891	25441836	-	2946	GO:0016567;GO:0016740;GO:0005488;GO:0004842	-	E3 ubiquitin-protein ligase PUB23-like
Csa_1G011520	21.0543	8.46582	0.402093	0.0257405	1	1637896	1638810	+	915	GO:0047429;GO:0009143;GO:0046872	K16904	dCTP pyrophosphatase 1-like
Csa_1G589650	6218.76	725.419	0.11665	1.61798e-79	1	22321921	22324430	+	2510	GO:0005515	-	uncharacterized LOC101207749
Csa_1G063480	31.7658	13.7846	0.433945	0.0113368	1	6669344	6670311	-	968	-	-	hypothetical protein
Csa_1G507470	808.081	283.186	0.350442	3.71881e-20	1	18009332	18010978	-	1647	GO:0016020;GO:0016021	-	fasciclin-like arabinogalactan protein 4
Csa_1G526835	606.526	141.713	0.233646	1.36981e-07	1	18386535	18387038	+	504	GO:0035434;GO:0016020;GO:0016021;GO:0005375	-	-
Csa_1G089490	209.313	32.7078	0.156263	5.26626e-27	1	8354417	8357990	-	3574	GO:0016020;GO:0016021;GO:0006811	-	tetraspanin-3-like
Csa_1G479110	194.743	14.8848	0.0764333	1.32341e-38	1	17289111	17289507	-	397	-	-	-
Csa_1G009660	1796.81	828.015	0.460825	0.000289644	1	1422641	1425066	-	2426	GO:0010106;GO:0055072;GO:0005634;GO:0006355;GO:0003700;GO:0046983	-	transcription factor bHLH47
Csa_1G064150	411.311	112.344	0.273136	7.34642e-24	1	6756141	6760836	-	4696	GO:0004553;GO:0005975	K05350	beta-glucosidase 47
Csa_1G269350	344.153	159.597	0.463737	2.89678e-08	1	13048526	13051476	+	2951	GO:0046983	-	transcription factor bHLH82
Csa_1G056960	2281.5	548.18	0.240272	4.94583e-20	1	6245947	6249211	+	3265	GO:0016020;GO:0004713;GO:0005524;GO:0004672;GO:0016021;GO:0006468;GO:0018108	-	C-type lectin receptor-like tyrosine-protein kinase At1g52310
Csa_1G046050	705.757	272.263	0.385775	5.13889e-18	1	5281407	5282547	-	1141	-	-	uncharacterized LOC101222998
Csa_1G423060	110.505	29.5727	0.267615	0.0253554	1	15382031	15382393	+	363	GO:0071456	-	hypothetical protein
Csa_1G009610	2459.75	878.801	0.357272	1.39661e-13	1	1397940	1403193	+	5254	GO:0016020;GO:0055085;GO:0005524;GO:0042626;GO:0000166;GO:0016021;GO:0005215;GO:0016887	-	ABC transporter A family member 7
Csa_1G041550	30.5622	5.28904	0.173058	6.90723e-06	1	4029528	4030567	+	1040	GO:0016020;GO:0016021	-	-
Csa_1G012120	97.5432	35.8191	0.367213	0.000525957	1	1704743	1706682	-	1940	GO:0003676	-	-
Csa_1G478050	979.114	471.74	0.481803	1.13425e-12	1	17191981	17210152	+	18172	-	-	uncharacterized protein YNL011C
Csa_1G039030	2414.76	132.281	0.0547804	2.49604e-150	1	3716795	3719067	-	2273	GO:0006950;GO:0005516	-	-
Csa_1G707110	565.488	254.713	0.450431	2.41385e-05	1	28738577	28741169	-	2593	GO:0016020;GO:0055085;GO:0046873;GO:0030001;GO:0006811;GO:0005385;GO:0016021;GO:0071577	K14709	fe(2+) transport protein 1-like
Csa_1G058080	120.139	38.6676	0.321857	2.64588e-09	1	6342689	6346734	-	4046	GO:0016020;GO:0005515;GO:0016021	-	uncharacterized LOC101218503
Csa_1G003490	1924.16	77.5209	0.0402882	1.13931e-71	1	581925	585370	+	3446	GO:0016020;GO:0055085;GO:0016021;GO:0015238;GO:0015297;GO:0006855	K03327	MATE efflux family protein DTX1
Csa_1G066490	55.6662	21.255	0.381829	0.000764991	1	6954363	6955444	-	1082	GO:0016020;GO:0016021	-	-
Csa_1G024860	3000.53	492.78	0.164231	2.83732e-15	1	2569643	2571076	-	1434	GO:0005515	K00799	probable glutathione S-transferase
Csa_1G444360	48.3743	22.5643	0.466451	0.00383479	1	16243202	16245255	+	2054	GO:0016020;GO:0016021;GO:0005215	-	probable purine permease 10
Csa_1G699580	969.44	410.264	0.423197	1.77267e-16	1	28098182	28100202	-	2021	GO:0005515;GO:0005488	-	vacuolar protein 8
Csa_1G616260	509.437	244.712	0.480358	1.46677e-10	1	24381764	24386719	-	4956	GO:0005856;GO:0005815;GO:0000922;GO:0000226;GO:0005874;GO:0005737;GO:0007020;GO:0043015	-	-
Csa_1G062380	445.075	137.779	0.309563	6.13472e-21	1	6607220	6609932	-	2713	GO:0016671;GO:0008152;GO:0005623;GO:0003824;GO:0055114;GO:0019419;GO:0045454	K05907	5'-adenylylsulfate reductase 1, chloroplastic
Csa_1G042530	491.548	26.9511	0.054829	5.02685e-24	1	4353026	4353820	-	795	-	-	probable serine/threonine-protein kinase At1g18390
Csa_1G630330	60015.2	26729.7	0.445382	6.2656e-17	1	25147462	25149395	-	1934	GO:0016020;GO:0009535;GO:0009523;GO:0018298;GO:0009579;GO:0009765;GO:0016021;GO:0016168;GO:0009536;GO:0009507;GO:0009522;GO:0015979	K08909	chlorophyll a-b binding protein 8, chloroplastic
Csa_1G568520	10.0176	1.16236	0.116031	0.00418669	1	20685330	20687279	+	1950	GO:0006470;GO:0003824;GO:0004722	-	-
Csa_1G470250	29.741	6.16733	0.207368	4.51387e-05	1	16890100	16890830	+	731	-	-	uncharacterized LOC101209234
Csa_1G481740	320.601	51.5259	0.160717	9.51153e-35	1	17432864	17435593	-	2730	-	-	protein UPSTREAM OF FLC
Csa_1G058090	41.5599	13.1128	0.315516	0.000151273	1	6351797	6356563	-	4767	GO:0016020;GO:0005515;GO:0016021	-	ankyrin repeat-containing protein At5g02620-like
Csa_1G257880	89.8443	38.1163	0.424249	2.87833e-05	1	12646772	12647609	-	838	-	-	-
Csa_1G612860	5.98705	0.581179	0.0970726	0.0268933	1	23927998	23930080	+	2083	GO:0004553;GO:0005975	-	-
Csa_1G009810	67249.2	15646.1	0.232659	2.98547e-12	1	1497888	1499472	-	1585	GO:0016020;GO:0009535;GO:0009523;GO:0009534;GO:0016021;GO:0016168;GO:0009941;GO:0009507;GO:0009644;GO:0009768;GO:0010287;GO:0009409;GO:0018298;GO:0009579;GO:0009765;GO:0019904;GO:0080167;GO:0009536;GO:0009522;GO:0009645;GO:0015979	K08910	chlorophyll a-b binding protein P4, chloroplastic
Csa_1G532300	14290.1	3532.1	0.247171	1.70309e-25	1	18788478	18790383	+	1906	GO:0046872;GO:0043169;GO:0016787;GO:0004721;GO:0006470;GO:0003824;GO:0004722	-	probable protein phosphatase 2C 25
Csa_1G009580	554.631	95.9074	0.172921	3.79765e-27	1	1379813	1383471	+	3659	GO:0005634;GO:0003677;GO:0006355;GO:0043565;GO:0006351;GO:0003700	-	probable WRKY transcription factor 61
Csa_1G065960	776.602	179.458	0.23108	4.94284e-38	1	6938935	6942048	-	3114	GO:0046983	-	transcription factor ILR3-like
Csa_1G601000	2294.68	226.521	0.0987154	8.79782e-55	1	23349277	23350207	-	931	GO:0016020;GO:0016021	-	protein YLS9-like
Csa_1G574910	1730.74	613.366	0.354396	3.22113e-26	1	21689405	21695052	-	5648	GO:0016020;GO:0006679;GO:0016757;GO:0016021	-	uncharacterized LOC101220411
Csa_1G168870	790.352	192.545	0.243619	9.85369e-09	1	10463393	10465867	+	2475	GO:0016020;GO:0005634;GO:0003677;GO:0006355;GO:0016021;GO:0006351	-	protein NTM1-like 8
Csa_1G569120	59.3936	22.945	0.386321	0.000113791	1	20788212	20789963	-	1752	-	-	-
Csa_1G533450	2748.85	1179.56	0.429112	1.00508e-19	1	18930699	18933025	-	2327	GO:0090333;GO:0070062;GO:0050832;GO:0009789;GO:0009414;GO:0042742;GO:0000145;GO:0005829;GO:0005886;GO:0006887	-	exocyst complex component EXO70B1
Csa_1G015870	177.678	25.5501	0.1438	1.69851e-25	1	2196957	2197823	-	867	-	-	-
Csa_1G617380	7508.15	2167.49	0.288685	2.40662e-42	1	24517789	24519157	+	1369	GO:0005515	-	F-box protein At4g18380-like
Csa_1G085380	369.335	19.002	0.0514493	0.00254818	1	8129735	8131692	+	1958	GO:0016020;GO:0016021;GO:0009834;GO:0005886	-	fasciclin-like arabinogalactan protein 12
Csa_1G589660	503.731	182.563	0.362422	1.28038e-17	1	22326116	22326876	-	761	-	-	uncharacterized LOC101207995
Csa_1G660130	763.851	180.641	0.236488	1.2149e-36	1	26511822	26514693	+	2872	GO:0005525;GO:0007049;GO:0003924	K07976	septum-promoting GTP-binding protein 1
Csa_1G073880	38.4219	6.4764	0.16856	3.7976e-07	1	7608102	7608718	-	617	-	-	-
Csa_1G586890	215.073	1.47618	0.00686364	2.22129e-70	1	22050738	22051289	+	552	GO:0016020;GO:0016021	-	-
Csa_1G435720	1714.82	566.553	0.330386	3.4969e-29	1	15995968	15996717	-	750	-	-	protein TIFY 5A-like
Csa_1G445860	7384.83	792.063	0.107255	0.000490281	1	16272026	16273602	+	1577	GO:0016020;GO:0009535;GO:0009523;GO:0018298;GO:0009579;GO:0009765;GO:0016021;GO:0016168;GO:0009536;GO:0009507;GO:0009522;GO:0015979	K08912	chlorophyll a-b binding protein of LHCII type 1-like
Csa_1G050230	261.498	26.0475	0.0996089	2.28557e-30	1	5793361	5793929	-	569	-	-	-
Csa_1G042200	1721.8	498.356	0.289439	5.67071e-36	1	4144920	4150271	-	5352	GO:0016020;GO:0016021;GO:0006629	-	lipase member N
Csa_1G418240	11453	1314.88	0.114807	5.56946e-38	1	15114107	15117125	+	3019	GO:0016020;GO:0016746;GO:0008152;GO:0003824;GO:0016021;GO:0006633;GO:0016740;GO:0016747	K15397	3-ketoacyl-CoA synthase 11
Csa_1G038330	1839.45	538.986	0.293015	1.10111e-35	1	3618569	3621749	+	3181	GO:0016020;GO:0016021	-	uncharacterized endoplasmic reticulum membrane protein YGL010W
Csa_1G257350	1557.72	340.113	0.21834	1.10553e-49	1	12602168	12606739	-	4572	-	-	QWRF motif-containing protein 8-like
Csa_1G168920	21651.3	6696.72	0.309298	7.28455e-09	1	10499928	10500829	-	902	GO:0003676	K12581	probable CCR4-associated factor 1 homolog 11
Csa_1G434130	65.947	16.5951	0.251643	7.37022e-08	1	15891118	15895221	+	4104	GO:0016020;GO:0055085;GO:0098655;GO:0016021;GO:0006812;GO:0008324	-	sodium transporter HKT1
Csa_1G611820	494.504	156.78	0.317045	5.03091e-11	1	23896189	23900304	+	4116	GO:0004553;GO:0005975	-	-
Csa_1G076100	62.0222	30.7949	0.496514	0.00249474	1	7817126	7820595	+	3470	GO:0005634;GO:0003677;GO:0006355;GO:0006351	-	NAC domain-containing protein 8-like
Csa_1G070600	29.2414	11.7035	0.400236	0.016849	1	7072165	7075592	-	3428	GO:0016020;GO:0005524;GO:0004674;GO:0048544;GO:0016021;GO:0006468	-	-
Csa_1G600840	48.1158	13.5208	0.281005	1.16717e-05	1	23248302	23250212	-	1911	-	-	-
Csa_1G435780	3435.77	1153.35	0.335688	1.15214e-31	1	16049986	16052332	+	2347	GO:0005515	-	F-box/kelch-repeat protein At1g30090
Csa_1G042955	1388.24	147.455	0.106217	1.14994e-89	1	4606447	4607004	+	558	-	-	-
Csa_1G257320	1591.6	154.114	0.0968293	1.45458e-35	1	12589882	12590373	-	492	GO:0016020;GO:0016021	-	-
Csa_1G501850	14.6603	1.74706	0.11917	0.000521246	1	17732416	17735061	-	2646	GO:0016020;GO:0016746;GO:0008152;GO:0016747;GO:0016740;GO:0006633;GO:0003824	K15397	3-ketoacyl-CoA synthase 12
Csa_1G042500	130.537	60.1339	0.460667	0.000240473	1	4344284	4346943	-	2660	GO:0016020;GO:0005524;GO:0030247;GO:0004672;GO:0016021;GO:0006468	-	probable receptor-like protein kinase At1g67000
Csa_1G042910	138.592	31.0107	0.223755	1.25189e-09	1	4569526	4572775	+	3250	GO:0016020;GO:0005524;GO:0000166;GO:0016021;GO:0016887	-	ABC transporter G family member 17-like
Csa_1G039010	128.456	43.3753	0.337666	3.70378e-09	1	3712451	3712717	+	267	-	-	-
Csa_1G605770	10340.7	3024.43	0.292478	1.13915e-19	1	23797606	23800311	+	2706	-	-	hypothetical protein
Csa_1G007840	37.2122	12.8776	0.34606	0.00111086	1	1214738	1216672	-	1935	-	-	-
Csa_1G181530	603.671	177.134	0.293429	7.02686e-26	1	11138602	11139105	-	504	-	-	cyclin-dependent kinase 11B-like
Csa_1G701990	4310.52	1435.47	0.333015	1.10252e-09	1	28495589	28498181	+	2593	GO:0004364;GO:0005515	K07393	glutathione S-transferase omega-like 2
Csa_1G166760	65.1684	14.1211	0.216687	2.62698e-08	1	10363098	10364015	+	918	-	-	protein FAF-like, chloroplastic
Csa_1G050480	1210.26	327.451	0.270562	7.53261e-11	1	5943881	5945240	-	1360	GO:0005515	-	F-box protein At1g67340
Csa_1G479630	26673	5738.05	0.215126	1.03023e-64	1	17309108	17313066	+	3959	GO:0016310;GO:0009414;GO:0005524;GO:0042742;GO:0005737;GO:0000166;GO:0004672;GO:0004707;GO:0050832;GO:0000165;GO:0005634;GO:0009409;GO:0016301;GO:0005622;GO:0006468;GO:1901002;GO:0004674;GO:0016740	K20536	mitogen-activated protein kinase 3-like
Csa_1G597020	13390.1	1289.14	0.0962761	1.95747e-56	1	22597642	22599597	+	1956	GO:0005524;GO:0004672;GO:0006468	-	serine/threonine-protein kinase At5g01020
Csa_1G257310	627.537	71.264	0.113562	7.43447e-17	1	12587318	12588195	-	878	-	-	uncharacterized LOC101207763
Csa_1G185090	568.762	265.489	0.466785	1.76628e-11	1	11235962	11238767	+	2806	GO:0052834;GO:0046854;GO:0006021;GO:0046872;GO:0052833;GO:0016787;GO:0046855;GO:0052832;GO:0008934	-	-
Csa_1G369510	58.4886	1.1826	0.0202194	7.89673e-21	1	14294037	14294417	-	381	-	-	-
Csa_1G542430	552.935	157.33	0.284537	7.52666e-13	1	20064159	20070044	-	5886	-	K17680	primase homolog protein
Csa_1G025050	84.499	40.2343	0.476151	0.000278316	1	2678511	2682443	-	3933	GO:0000234;GO:0032259;GO:0006656	K05929	phosphomethylethanolamine N-methyltransferase
Csa_1G025970	707.362	14.4385	0.0204117	5.40547e-26	1	2971926	2974600	+	2675	GO:0016020;GO:1902600;GO:0055085;GO:0016021;GO:0015299;GO:0006812	-	cation/H(+) antiporter 15-like
Csa_1G600130	19.4201	7.9466	0.409194	0.032259	1	23106735	23111344	+	4610	GO:0051537;GO:0010277;GO:0055114;GO:0016491	-	protochlorophyllide-dependent translocon component 52, chloroplastic-like
Csa_1G012150	89.4115	40.1186	0.448696	7.47231e-05	1	1724295	1727289	+	2995	GO:0016616;GO:0003979;GO:0051287;GO:0055114;GO:0016491	K00012	UDP-glucose 6-dehydrogenase 1
Csa_1G580230	2872.5	1020.74	0.355349	9.04293e-19	1	21909995	21914750	-	4756	GO:0015031	K19476	uncharacterized LOC101217093
Csa_1G586900	70.7428	1.77575	0.0251014	1.43004e-23	1	22053190	22053928	-	739	-	-	-
Csa_1G366990	48.5244	14.9577	0.308251	0.000406153	1	14257831	14259228	+	1398	GO:0016020;GO:0016021	-	uncharacterized LOC105435738
Csa_1G495290	469.513	145.291	0.30945	1.53855e-21	1	17525296	17531595	-	6300	GO:0007018;GO:0005524;GO:0003774;GO:0000166;GO:0003777;GO:0008017	K10398	125 kDa kinesin-related protein-like
Csa_1G629060	998.772	447.027	0.447577	1.63185e-06	1	24866407	24866682	-	276	-	-	-
Csa_1G045680	1520.53	267.971	0.176236	2.22092e-61	1	5075970	5079281	-	3312	GO:0016020;GO:0006486;GO:0008378;GO:0030246;GO:0016757;GO:0005794;GO:0016021;GO:0016740	K20843	probable beta-1,3-galactosyltransferase 19
Csa_1G066480	28845.9	12088.8	0.419082	6.72736e-13	1	6952608	6954100	+	1493	GO:0009523;GO:0019898;GO:0005509;GO:0015979;GO:0009654	K08901	oxygen-evolving enhancer protein 3-2, chloroplastic
Csa_1G534780	519.293	143.98	0.277261	1.12776e-20	1	19166066	19166609	+	544	GO:0009735	-	-
Csa_1G168910	44.798	13.2297	0.295318	0.00856349	1	10494259	10494916	-	658	-	-	transcription repressor OFP6
Csa_1G013760	856.986	344.814	0.402357	1.25909e-14	1	1809314	1813759	+	4446	-	-	uncharacterized LOC101218206
Csa_1G033270	41.1426	19.9757	0.485524	0.0190505	1	3596017	3596855	+	839	-	-	-
Csa_1G599540	15116	5054.8	0.334401	1.34529e-34	1	23030971	23031376	+	406	GO:0016020;GO:0016021	-	arabinogalactan peptide 13-like
Csa_1G002110	7845.99	800.702	0.102052	7.71835e-21	1	349664	350162	-	499	GO:0005509	-	putative calcium-binding protein CML19
Csa_1G470420	217.032	103.893	0.4787	2.79183e-07	1	16997369	16999448	-	2080	GO:0016310;GO:0007165;GO:0005524;GO:0016301;GO:0006468;GO:0009737;GO:0004674;GO:0000166;GO:0004672;GO:0016740	-	CBL-interacting protein kinase 5
Csa_1G023040	991.278	389.905	0.393335	2.44419e-19	1	2328575	2335707	-	7133	-	-	carbon catabolite repressor protein 4 homolog 5
Csa_1G033140	35.5615	6.78072	0.190676	3.35896e-06	1	3528567	3529538	+	972	GO:0005515	K00799	glutathione S-transferase U9-like
Csa_1G011510	884.088	290.764	0.328886	2.498e-25	1	1625969	1629551	+	3583	GO:0016020;GO:0016310;GO:0005524;GO:0016301;GO:0006468;GO:0004674;GO:0005515;GO:0000166;GO:0004672;GO:0016021;GO:0016740	-	probable LRR receptor-like serine/threonine-protein kinase At1g74360
Csa_1G532360	193.802	32.5121	0.16776	1.68549e-10	1	18831683	18834537	+	2855	GO:0009941	-	protein CHUP1, chloroplastic
Csa_1G075020	3154.51	1097.66	0.347965	5.21313e-14	1	7716004	7721552	+	5549	GO:0016020;GO:0005768;GO:0005515;GO:0005794;GO:0016021;GO:0005802	-	receptor-like protein kinase At5g59670
Csa_1G612880	18935.1	4008.16	0.211679	3.11277e-05	1	23939200	23942853	+	3654	GO:0004553;GO:0005975	-	-
Csa_1G265630	12157.5	3648.11	0.30007	1.06688e-18	1	12868004	12868664	+	661	-	-	uncharacterized LOC105434480
Csa_1G600210	1107.03	465.063	0.420099	1.23734e-17	1	23150286	23156204	-	5919	GO:0030151;GO:0009734;GO:0055114;GO:0032324;GO:0006777;GO:0008940;GO:0005829;GO:0010038	-	-
Csa_1G575090	110.939	46.4696	0.418874	2.23383e-05	1	21802115	21803537	-	1423	GO:0005515	-	-
Csa_1G265120	3890.48	1817.28	0.46711	5.31901e-17	1	12846454	12848217	-	1764	-	-	uncharacterized LOC101215379
Csa_1G039250	2030.56	1005.65	0.495258	1.35193e-13	1	3857911	3858956	+	1046	GO:0016020;GO:0010196;GO:0009535;GO:0009515;GO:0009658;GO:0009579;GO:0009534;GO:0045893;GO:0090391;GO:0080167;GO:0016021;GO:0009507;GO:0010027	-	uncharacterized LOC101204037
Csa_1G294600	20.7337	2.93687	0.141647	0.000172855	1	13368141	13369668	+	1528	GO:0016020;GO:0016021	-	-
Csa_1G423150	13506.4	3490.2	0.258411	1.02544e-31	1	15430815	15436023	-	5209	GO:0016020;GO:0003958;GO:0005783;GO:0050660;GO:0055114;GO:0005737;GO:0050661;GO:0010181;GO:0016021;GO:0005789;GO:0016491	K00327	NADPH--cytochrome P450 reductase 2-like
Csa_1G062350	66.3725	32.2067	0.485242	0.00147946	1	6591888	6595941	-	4054	GO:0005507;GO:0055114;GO:0016491	-	-
Csa_1G561410	630.821	247.591	0.39249	8.61693e-11	1	20550313	20552173	-	1861	GO:0030410;GO:0030418	K05953	nicotianamine synthase-like
Csa_1G025240	108.6	26.0369	0.23975	6.3326e-12	1	2812045	2812946	-	902	-	-	-
Csa_1G534770	49.9705	2.65649	0.0531611	1.24327e-08	1	19155064	19155325	-	262	-	-	-
Csa_1G024240	542.334	107.57	0.198347	2.13749e-24	1	2468532	2471532	+	3001	-	-	hypothetical protein
Csa_1G042330	719.276	350.525	0.487331	1.6017e-11	1	4244454	4251668	-	7215	-	-	synaptotagmin-5
Csa_1G303710	60.1326	2.06687	0.0343719	4.68836e-10	1	13528611	13529329	+	719	-	-	-
Csa_1G408720	111.452	24.8865	0.223294	7.02803e-13	1	14991811	14993866	-	2056	GO:0006355;GO:0006351	K14494	DELLA protein GAI
Csa_1G015600	3593.61	653.979	0.181984	2.48682e-69	1	2027207	2029351	+	2145	GO:0005515	-	uncharacterized LOC101220579
Csa_1G075560	3400.83	744.324	0.218866	3.15206e-54	1	7755887	7759819	+	3933	-	-	MACPF domain-containing protein NSL1
Csa_1G042070	3977.19	1905.64	0.479143	3.90405e-16	1	4034151	4038330	-	4180	GO:0016020;GO:0000287;GO:0005524;GO:0045332;GO:0016787;GO:0000166;GO:0015914;GO:0016021;GO:0004012	-	-
Csa_1G072990	28.8669	9.97052	0.345397	0.0127423	1	7351955	7354059	+	2105	-	-	hypothetical protein
Csa_1G042220	681.002	293.07	0.430351	2.05176e-14	1	4158743	4160683	+	1941	GO:0016787;GO:0009414;GO:0008233;GO:0006508;GO:0009737;GO:0004190	K22683	protein ASPARTIC PROTEASE IN GUARD CELL 1
Csa_1G045860	830.257	260.72	0.314023	4.27326e-17	1	5181733	5183510	+	1778	GO:0005515;GO:0016567;GO:0016740;GO:0005488;GO:0004842	-	U-box domain-containing protein 38-like
Csa_1G045560	2858.66	1099.51	0.384625	2.20582e-24	1	5009323	5012559	-	3237	GO:0016020;GO:0016021	-	uncharacterized LOC105434855
Csa_1G597040	361.749	168.705	0.46636	1.05125e-09	1	22617940	22620910	+	2971	GO:0004252;GO:0009505;GO:0009506;GO:0006508;GO:0005618;GO:0005794	-	-
Csa_1G537400	531.542	114.2	0.214847	1.37309e-21	1	19388569	19390841	-	2273	GO:0009733;GO:0048825;GO:0009958;GO:0005524;GO:0048766;GO:0009734;GO:0006468;GO:0048767;GO:0048827;GO:0009986;GO:0004674;GO:0009926;GO:0080167;GO:0004672	-	protein kinase PINOID
Csa_1G002950	28.9819	8.76768	0.302522	0.00109405	1	565892	566441	+	550	GO:0016020;GO:0016021	-	-
Csa_1G005770	2004.15	357.459	0.178359	1.92616e-11	1	1157879	1158351	+	473	-	-	uncharacterized LOC105436119
Csa_1G005690	8004.29	2250.52	0.281164	4.90923e-17	1	1120999	1126651	-	5653	GO:0006950;GO:0005516	-	-
Csa_1G005560	7629.5	1080.53	0.141625	4.36749e-94	1	1041085	1043861	+	2777	GO:0005992;GO:0003824	K16055	probable alpha,alpha-trehalose-phosphate synthase [UDP-forming] 10
Csa_1G005550	164.195	38.9346	0.237125	8.7311e-08	1	1039860	1040122	+	263	-	-	-
Csa_1G506960	90.9147	38.7618	0.426353	3.17587e-05	1	17990245	17990881	-	637	-	-	cyclin-dependent protein kinase inhibitor SMR3-like
Csa_1G586250	5.90276	0.873531	0.147987	0.0491502	1	21947251	21948829	-	1579	GO:0020037;GO:0055114;GO:0006979;GO:0046872;GO:0098869;GO:0004601;GO:0005576;GO:0042744;GO:0016491	K00430	peroxidase P7
Csa_1G654910	42.9597	14.3228	0.333402	0.000993278	1	26215100	26215446	-	347	-	-	-
Csa_1G015590	866.445	338.725	0.390936	2.75928e-14	1	2021277	2026224	-	4948	-	-	uncharacterized LOC101212458
Csa_1G695400	1056.21	516.684	0.489187	1.6389e-12	1	27882467	27890148	-	7682	-	-	-
Csa_1G073740	602.193	181.549	0.30148	6.13923e-25	1	7523104	7524847	+	1744	-	-	CBS domain-containing protein CBSX5
Csa_1G426700	85.5248	10.85	0.126864	6.99975e-16	1	15754359	15754761	+	403	-	-	uncharacterized LOC101203895
Csa_1G470240	2487.34	397.024	0.159618	8.27865e-17	1	16885749	16886597	+	849	-	-	-
Csa_1G568550	3748.05	1493.7	0.398528	1.76119e-23	1	20697893	20701670	-	3778	GO:0006470;GO:0003824;GO:0004722	-	probable protein phosphatase 2C 5
Csa_1G002940	283.373	97.7537	0.344964	2.10268e-14	1	564885	565597	+	713	GO:0005515	-	uncharacterized LOC101222072
Csa_1G015680	84.3764	29.3223	0.347518	0.00827611	1	2088067	2093861	+	5795	GO:0046872;GO:0005634;GO:0003677	-	squamosa promoter-binding-like protein 6
Csa_1G074920	1302.96	491.37	0.377119	4.41533e-09	1	7652045	7655640	+	3596	-	-	-
Csa_1G033180	79.5147	34.0182	0.427823	7.70895e-05	1	3532300	3534713	+	2414	GO:0005515;GO:0008270	-	pentatricopeptide repeat-containing protein At1g74630
Csa_1G265650	1964.05	326.425	0.1662	1.52014e-68	1	12877737	12878211	-	475	-	-	-
Csa_1G654850	11.286	3.5133	0.311298	0.0489497	1	26138384	26138884	-	501	-	-	-
Csa_1G294080	234.964	9.92635	0.0422462	8.14203e-55	1	13342880	13343899	+	1020	GO:0046983	-	transcription factor IBH1
Csa_1G004960	8681.98	2911.27	0.335324	5.91162e-34	1	961013	964588	-	3576	GO:0005515	-	uncharacterized LOC101208453
Csa_1G076600	898.333	443.956	0.4942	1.86382e-05	1	7826101	7831489	+	5389	GO:0016788	-	GDSL esterase/lipase At5g45960-like
Csa_1G264580	550.711	227.054	0.412293	9.31465e-15	1	12818255	12820616	-	2362	GO:0016020;GO:0006810;GO:0055085;GO:0016021;GO:0022857;GO:0005215	K13783	putative glycerol-3-phosphate transporter 5
Csa_1G039230	1907.53	326.341	0.171081	1.10454e-33	1	3846036	3848724	-	2689	GO:0007165	-	-
Csa_1G009600	4481.37	1543.03	0.344321	1.13993e-12	1	1389332	1394748	-	5417	GO:0016020;GO:0055085;GO:0005524;GO:0042626;GO:0000166;GO:0016021;GO:0005215;GO:0016887	-	ABC transporter A family member 2
Csa_1G420320	11419.8	1974.64	0.172914	6.92591e-50	1	15208663	15210358	-	1696	GO:0005634;GO:0005515;GO:0008270;GO:0005622	-	-
Csa_1G524680	373.369	154.155	0.412875	0.00024007	1	18279956	18282671	+	2716	GO:0006950;GO:0009737	-	-
Csa_1G589140	622.102	114.834	0.18459	3.53924e-06	1	22300434	22303828	+	3395	GO:0046983	-	-
Csa_1G015580	1268.21	552.886	0.435957	1.01573e-16	1	2007039	2011209	-	4171	GO:0016757;GO:0005975;GO:0016740;GO:0006004	-	uncharacterized protein At1g04910
Csa_1G000710	3530.64	1115.77	0.316025	7.06508e-35	1	118842	120769	+	1928	GO:0005515	-	uncharacterized LOC101208783
Csa_1G250130	7047.83	2253.86	0.319794	6.4894e-09	1	12446287	12450421	+	4135	GO:0016020;GO:0010304;GO:0016021;GO:0015996;GO:0009536;GO:0055114;GO:0016491	K13606	probable chlorophyll(ide) b reductase NYC1, chloroplastic
Csa_1G627480	432.152	43.1736	0.0999038	1.08762e-39	1	24707694	24708363	+	670	-	-	uncharacterized LOC101216872
Csa_1G575100	75.3187	26.1418	0.347083	4.43081e-06	1	21813186	21818242	-	5057	GO:0005634;GO:0003677;GO:0006355;GO:0006351	-	uncharacterized LOC101216381
Csa_1G435740	11.5332	2.34143	0.203017	0.0109697	1	16007565	16008236	+	672	GO:0005515	-	probable LRR receptor-like serine/threonine-protein kinase At4g36180
Csa_1G476010	34.8811	1.46069	0.0418763	1.33068e-09	1	17128745	17132341	-	3597	GO:0046872;GO:0030001	-	hypothetical protein
Csa_1G020890	56.1004	4.40707	0.0785569	1.25062e-09	1	2221849	2222877	+	1029	GO:0005634;GO:0003677;GO:0006355;GO:0006351	-	-
Csa_1G575130	1116.82	288.013	0.257886	1.2851e-08	1	21845890	21848374	-	2485	GO:0019310;GO:0005506;GO:0055114;GO:0005737;GO:0050113	K00469	inositol oxygenase 2
Csa_1G654920	23.7935	9.3418	0.39262	0.0138951	1	26223550	26227046	+	3497	GO:0006508;GO:0004185	-	-
Csa_1G420310	2424.16	1181.6	0.487428	1.42243e-07	1	15199947	15201551	-	1605	GO:0005634;GO:0005515;GO:0008270;GO:0005622	-	zinc finger protein CONSTANS-LIKE 5-like
Csa_1G039970	457.017	142.261	0.311282	3.45735e-21	1	3977949	3981410	+	3462	GO:0016020;GO:0016757;GO:0016021;GO:0005975;GO:0016740;GO:0006004	-	uncharacterized protein At1g04910-like
Csa_1G015610	1969.13	922.79	0.468628	1.42045e-14	1	2043055	2044624	+	1570	GO:0005634;GO:0003677;GO:0006355	-	dof zinc finger protein DOF5.4
Csa_1G537320	1220.84	362.858	0.297219	7.18648e-06	1	19320630	19322494	-	1865	GO:0016787;GO:0006629	-	phospholipase A1-Igamma1, chloroplastic
Csa_1G015630	187.793	57.9764	0.308724	4.26145e-13	1	2047634	2049566	-	1933	-	-	uncharacterized LOC105434534
Csa_1G424360	1138.33	347.058	0.304884	3.48384e-24	1	15629256	15636101	-	6846	-	K22285	oxysterol-binding protein-related protein 4C
Csa_1G015640	140.729	51.0227	0.362558	1.92531e-07	1	2049671	2050903	-	1233	GO:0048046;GO:0016853;GO:0005576	-	-
Csa_1G709160	3306.95	861.06	0.260379	4.34025e-10	1	28913749	28916700	+	2952	-	-	protein PHLOEM PROTEIN 2-LIKE A9-like
Csa_1G071940	3465.67	862.519	0.248875	1.16408e-48	1	7285425	7287035	-	1611	GO:0016020;GO:0016021	-	uncharacterized LOC101205116
Csa_1G560820	37.4907	6.15061	0.164057	4.58688e-07	1	20480178	20480600	+	423	-	-	-
Csa_1G600830	532.511	149.537	0.280816	5.08624e-26	1	23245801	23248277	-	2477	GO:0006355;GO:0003700	K14432	ABSCISIC ACID-INSENSITIVE 5-like protein 2
Csa_1G164660	5375.64	2089.6	0.388718	2.003e-25	1	10251241	10253304	+	2064	GO:0016020;GO:0004553;GO:0016787;GO:0016021;GO:0005975	-	-
Csa_1G042510	47.956	22.9246	0.478033	0.00490187	1	4347617	4350466	-	2850	GO:0016020;GO:0005524;GO:0030247;GO:0004672;GO:0016021;GO:0006468	-	-
Csa_1G481200	17608.3	2416.22	0.13722	1.21333e-69	1	17390273	17392507	+	2235	GO:0000145;GO:0006887	K07195	exocyst complex component EXO70A1-like
Csa_1G085390	10243.1	2882.87	0.281446	1.97949e-28	1	8144234	8146531	-	2298	GO:0003676	-	-
Csa_1G024230	1001.14	191.233	0.191016	3.38339e-49	1	2458245	2460161	-	1917	GO:0016020;GO:0005524;GO:0004674;GO:0004672;GO:0000166;GO:0016021;GO:0006468	-	-
Csa_1G597730	6079.33	1340.28	0.220466	9.1893e-19	1	22714744	22715419	-	676	GO:0005634;GO:0003677;GO:0006355;GO:0006351;GO:0003700	-	ethylene-responsive transcription factor ERF017
Csa_1G629780	145.028	12.5864	0.0867858	3.05607e-29	1	25057426	25060086	-	2661	GO:0016020;GO:0016021	-	-
Csa_1G714680	46247.5	10797.7	0.233477	5.98444e-19	1	29037770	29039419	-	1650	GO:0016020;GO:0016021;GO:0009538;GO:0015979;GO:0009522	K02694	photosystem I reaction center subunit III, chloroplastic
Csa_1G097750	876.044	19.0629	0.0217602	1.18681e-41	1	8663797	8664298	-	502	-	-	-
Csa_1G170510	6874.52	1984.03	0.288606	5.90172e-16	1	10599199	10606858	+	7660	-	-	C2 and GRAM domain-containing protein At1g03370
Csa_1G046830	6232.02	1544.1	0.247769	1.13552e-51	1	5471901	5475020	-	3120	GO:0005515;GO:0005488	-	-
Csa_1G264520	193.666	20.5523	0.106122	7.28953e-33	1	12768300	12768896	-	597	-	-	uncharacterized LOC101204798
Csa_1G537470	24.9585	4.73762	0.18982	0.00029869	1	19492733	19493574	+	842	GO:0050660;GO:0055114;GO:0016491	-	-
Csa_1G589060	3.81064	0	0	0.0320994	1	22245713	22246951	-	1239	GO:0019139;GO:0016614;GO:0009690;GO:0050660;GO:0003824;GO:0055114	-	-
Csa_1G596420	2440.41	1040.66	0.426427	8.1136e-05	1	22537064	22539018	+	1955	GO:0046872;GO:0045735;GO:0005576;GO:0030145	-	auxin-binding protein ABP19a
Csa_1G170520	1095.2	172.637	0.15763	6.08155e-13	1	10607051	10607469	-	419	-	-	-
Csa_1G023050	2390.44	982.343	0.410947	4.93299e-21	1	2339377	2341639	+	2263	GO:0005634;GO:0005515;GO:0008270;GO:0005622	-	zinc finger protein CONSTANS-LIKE 16
Csa_1G050530	108.761	49.2968	0.453258	2.50479e-05	1	5973112	5973641	+	530	-	-	-
Csa_1G072440	2255.83	998.397	0.442586	5.80884e-18	1	7299822	7301770	-	1949	GO:0016020;GO:0016021	-	-
Csa_1G615730	899.38	250.164	0.278152	1.27299e-29	1	24316512	24321307	-	4796	GO:0016020;GO:0016310;GO:0005524;GO:0016301;GO:0016773;GO:0006096;GO:0005536;GO:0046835;GO:0001678;GO:0000166;GO:0005623;GO:0016021;GO:0005975;GO:0016740;GO:0004396	K00844	hexokinase-3
Csa_1G168350	33322.4	8734.58	0.262123	2.34312e-50	1	10449173	10450542	+	1370	GO:0016020;GO:0016021;GO:0009767;GO:0009579;GO:0009522;GO:0009507	K14332	hypothetical protein
Csa_1G025020	18771.8	7327.26	0.390333	7.46899e-10	1	2661928	2662918	-	991	GO:0005509	K13448	probable calcium-binding protein CML27
Csa_1G533480	1173.81	408.414	0.347938	3.92167e-08	1	18947757	18951293	-	3537	GO:0016020;GO:1902600;GO:0055085;GO:0016021;GO:0015299;GO:0006812	-	cation/H(+) antiporter 24
Csa_1G587400	629.344	162.357	0.257978	8.10207e-31	1	22060294	22061405	+	1112	GO:0016787;GO:0009972;GO:0004126;GO:0008270;GO:0003824	K01489	cytidine deaminase 1
Csa_1G011460	452.418	177.869	0.393153	5.99804e-08	1	1585020	1585561	-	542	-	-	-
Csa_1G264530	1994.1	454.373	0.227859	2.26241e-12	1	12771246	12774927	-	3682	GO:0016020;GO:0016021	-	uncharacterized LOC101216821
Csa_1G267220	26.6889	7.94185	0.297571	0.00143752	1	12946374	12947531	+	1158	GO:0004553;GO:0016787;GO:0008152;GO:0008061;GO:0005975;GO:0016798	K01183	acidic mammalian chitinase-like
Csa_1G042370	266.948	73.8515	0.276651	1.55823e-18	1	4275943	4277375	-	1433	GO:0004713;GO:0005524;GO:0004672;GO:0006468;GO:0018108	-	-
Csa_1G074900	410.39	148.229	0.361191	3.13563e-16	1	7637170	7639283	-	2114	GO:0005524;GO:0004672;GO:0006468	-	serine/threonine-protein kinase HT1-like
Csa_1G042540	707.72	88.136	0.124535	8.71054e-16	1	4356170	4357460	-	1291	GO:0030247	-	-
Csa_1G525300	3571.15	704.913	0.197391	1.3128e-07	1	18349394	18353259	+	3866	-	-	uncharacterized LOC101213402
Csa_1G228960	6225.74	1032.72	0.16588	9.7467e-14	1	11980230	11981575	+	1346	-	-	36.4 kDa proline-rich protein
Csa_1G042490	284.288	117.475	0.413226	4.21003e-09	1	4340495	4343506	-	3012	GO:0016020;GO:0030247;GO:0016021	-	-
Csa_1G021900	16020.9	6417.59	0.400576	4.98987e-25	1	2244861	2254318	+	9458	GO:0016020;GO:0016021	-	-
Csa_1G303705	3066.56	589.42	0.192209	4.97955e-21	1	13523947	13524654	+	708	-	-	hypothetical protein
Csa_1G187170	470.272	88.423	0.188025	0.00594375	1	11309932	11311666	-	1735	-	-	protein TsetseEP-like
Csa_1G025910	68.0972	32.6219	0.479049	0.00445756	1	2932028	2936728	-	4701	-	-	-
Csa_1G654900	11929.4	5717.34	0.479266	6.30605e-17	1	26198926	26206651	+	7726	GO:0008152;GO:0016311;GO:0016791	K19269	phosphoglycolate phosphatase 1B, chloroplastic
Csa_1G378520	4.40317	0.287598	0.0653162	0.0495189	1	14485246	14485942	+	697	GO:0016020;GO:0055085;GO:1902358;GO:0015116;GO:0008272;GO:0016021;GO:0008271	-	probable sulfate transporter 3.5
Csa_1G569340	27.636	12.5973	0.455828	0.0223499	1	20925299	20926471	+	1173	GO:0016020;GO:0016021;GO:0005215	-	probable purine permease 11
Csa_1G074950	38.6866	17.2393	0.445614	0.0388579	1	7670097	7670954	+	858	-	-	-
Csa_1G589720	581.678	193.196	0.332136	1.19431e-17	1	22363290	22372562	+	9273	GO:0016310;GO:0005524;GO:0016301;GO:0006468;GO:0004674;GO:0000166;GO:0004672;GO:0016740	K08790	serine/threonine-protein kinase tricorner
Csa_1G256780	3260.51	1123.12	0.344461	4.1648e-30	1	12566684	12568669	+	1986	-	-	-
Csa_1G589710	70921.3	14908.6	0.210213	2.50647e-32	1	22358927	22360505	+	1579	-	-	putative nuclease HARBI1
Csa_1G540870	45.2236	15.614	0.345263	0.000217511	1	19949005	19951085	-	2081	GO:0005840;GO:0005622;GO:0030529;GO:0006412;GO:0003735;GO:0009536;GO:0009507;GO:0019843	-	-
Csa_1G489250	815.545	79.6763	0.0976971	1.44292e-78	1	17490348	17491394	-	1047	-	-	uncharacterized LOC101222515
Csa_1G024920	11717	5562.44	0.474732	2.85752e-17	1	2608208	2612388	+	4181	GO:0006979;GO:0020037;GO:0098869;GO:0004601;GO:0055114;GO:0016491	-	alpha-dioxygenase 2
Csa_1G534720	154.222	31.0658	0.201436	5.93625e-18	1	19117183	19119438	-	2256	GO:0005515	-	pentatricopeptide repeat-containing protein At1g11290-like
Csa_1G001370	30.3993	13.1797	0.433551	0.0122682	1	202756	203425	-	670	-	-	-
Csa_1G071270	1417.34	596.638	0.420956	9.50455e-14	1	7179289	7181813	+	2525	GO:0016020;GO:0016310;GO:0005524;GO:0016301;GO:0006468;GO:0004674;GO:0000166;GO:0004672;GO:0048544;GO:0016021;GO:0016740	-	-
Csa_1G303700	1304.99	313.237	0.240031	1.55561e-42	1	13484694	13490079	-	5386	GO:0016020;GO:0009414;GO:0048767;GO:0005515;GO:0016021;GO:0009651;GO:0090333;GO:0055085;GO:0005244;GO:0005249;GO:0006813;GO:0005242;GO:0005267;GO:0042802;GO:0034765;GO:0006811;GO:0010107;GO:0005216;GO:0071805	K21867	potassium channel AKT1
Csa_1G658010	445.785	152.089	0.341171	1.94019e-18	1	26347354	26348986	-	1633	GO:0035335;GO:0016311;GO:0004725;GO:0016791	K18045	probable tyrosine-protein phosphatase At1g05000
Csa_1G560780	194.76	77.3472	0.39714	1.72109e-09	1	20419884	20422355	+	2472	GO:0005515;GO:0008270	-	-
Csa_1G088460	117.287	42.5078	0.362427	0.00120612	1	8331457	8335327	+	3871	GO:0046872;GO:0016567;GO:0016740;GO:0004842;GO:0003676	-	uncharacterized LOC101222498
Csa_1G045700	96.8627	25.543	0.263703	2.65148e-09	1	5087373	5090346	-	2974	GO:0016020;GO:0016021	-	probable myosin-binding protein 5
Csa_1G051620	1528.86	346.534	0.226662	1.73473e-47	1	6034020	6035950	+	1931	GO:0046872;GO:0030001	-	-
Csa_1G065410	1430.25	422.68	0.295528	2.25638e-33	1	6910368	6913581	+	3214	GO:0016020;GO:0016021	-	uncharacterized LOC101208650
Csa_1G420610	413.19	130.729	0.316389	1.00117e-17	1	15246913	15247425	-	513	GO:0005576	-	pathogenesis-related protein PR-1-like
Csa_1G324370	927.839	224.668	0.242141	4.63957e-10	1	13807162	13811064	+	3903	GO:0016020;GO:0055085;GO:0006857;GO:0016021;GO:0022857;GO:0005215	-	protein NRT1/ PTR FAMILY 6.2-like
Csa_1G464550	449.859	146.65	0.32599	0.0179882	1	16641116	16646888	+	5773	GO:0005634;GO:0003677;GO:0006281;GO:0003824;GO:0016788;GO:0004518;GO:0004527;GO:0090305;GO:0035312	K10746	exonuclease 1
Csa_1G532350	36.058	0.585933	0.0162498	5.58691e-13	1	18825521	18828558	+	3038	GO:0016831;GO:0000287;GO:0046872;GO:0003824;GO:0030976	K01568	pyruvate decarboxylase 1-like
Csa_1G574950	753.692	247.844	0.328841	2.84229e-07	1	21703400	21704564	+	1165	GO:0016020;GO:0005515;GO:0016021	-	-
Csa_1G064830	988.927	140.934	0.142512	5.85752e-16	1	6873028	6873231	+	204	-	-	-
Csa_1G022510	28.9953	12.3107	0.424576	0.0128053	1	2313094	2313999	+	906	-	-	-
Csa_1G665910	162.297	71.0961	0.438062	3.69645e-07	1	27012816	27018938	-	6123	-	-	uncharacterized LOC101208882
Csa_1G264020	612.658	118.629	0.193631	2.32314e-41	1	12757758	12759748	-	1991	-	-	hypothetical protein
Csa_1G175730	3150.96	1125.36	0.357148	3.58942e-28	1	10816372	10820533	-	4162	GO:0005524;GO:0004672;GO:0006468	-	serine/threonine-protein kinase D6PK-like
Csa_1G045960	1230.62	585.691	0.475931	8.9713e-14	1	5229637	5232375	+	2739	GO:0016020;GO:0016021	-	uncharacterized LOC101221499
Csa_1G002730	137.976	54.044	0.391693	9.14679e-08	1	462759	464612	-	1854	GO:1904823;GO:0016020;GO:0006810;GO:0055085;GO:0005345;GO:0006863;GO:0016021;GO:0005215;GO:0022857	K06901	adenine/guanine permease AZG2
Csa_1G595840	21714.9	6369.2	0.29331	7.91082e-21	1	22471375	22472550	+	1176	GO:0016020;GO:0009523;GO:0016021;GO:0015979	-	-
Csa_1G002860	4130.59	1729.1	0.418609	1.53951e-16	1	520583	522860	-	2278	GO:0016020;GO:0005524;GO:0005515;GO:0004672;GO:0016021;GO:0006468	-	leucine-rich repeat receptor-like serine/threonine/tyrosine-protein kinase SOBIR1
Csa_1G045690	465.813	108.161	0.232199	1.72871e-30	1	5085429	5086806	+	1378	GO:0030286;GO:0007017	-	uncharacterized LOC101220241
Csa_1G009680	268.152	62.554	0.233279	7.24246e-08	1	1434041	1435357	-	1317	GO:0005634;GO:0003677;GO:0006355;GO:0006351	-	-
Csa_1G288020	286.928	44.1988	0.154041	4.4442e-11	1	13283608	13286123	-	2516	GO:0016020;GO:0055085;GO:0016021;GO:0022857	-	WAT1-related protein At4g28040-like
Csa_1G574960	6447.97	1710.13	0.265219	2.95123e-47	1	21710739	21713995	+	3257	GO:0016020;GO:0005524;GO:0005515;GO:0004672;GO:0016021;GO:0006468	-	receptor-like protein kinase 5
Csa_1G181330	377.75	133.254	0.352757	2.7774e-16	1	10983539	10985219	+	1681	GO:0016757;GO:0047216;GO:0016740;GO:0006012	K18819	galactinol synthase 2-like
Csa_1G096080	29.3545	13.7595	0.468734	0.0243066	1	8460773	8460964	+	192	-	-	-
Csa_1G025960	28369.9	3799.61	0.133931	1.16274e-103	1	2968077	2970765	+	2689	GO:0005634;GO:0003677;GO:0006355;GO:0043565;GO:0006351;GO:0003700	K13424	probable WRKY transcription factor 33-like
Csa_1G287020	44056.3	17162	0.389547	2.27937e-20	1	13263864	13265200	+	1337	GO:0016020;GO:0016021	-	tetraspanin-8-like
Csa_1G145980	5208.05	1714.93	0.329283	1.18365e-11	1	9831107	9832663	-	1557	GO:0004664;GO:0009094;GO:0008652;GO:0004106;GO:0005737;GO:0047769;GO:0016829;GO:0009073;GO:0009536;GO:0009570;GO:0009507	K05359	arogenate dehydratase/prephenate dehydratase 6, chloroplastic-like
Csa_1G033240	72.4175	18.6319	0.257285	0.00562574	1	3580449	3581567	-	1119	-	-	uncharacterized LOC101218201
Csa_1G120450	1495.98	259.889	0.173725	2.56591e-20	1	9115679	9118683	-	3005	GO:0046872;GO:0008270;GO:0006730;GO:0004089	K01674	alpha carbonic anhydrase 7-like
Csa_1G045570	65.2635	24.6228	0.377284	4.62662e-05	1	5013207	5017891	-	4685	GO:0016020;GO:0016310;GO:0005524;GO:0016301;GO:0006468;GO:0004674;GO:0005515;GO:0000166;GO:0004672;GO:0016021;GO:0016740	-	LRR receptor-like serine/threonine-protein kinase FEI 2
Csa_1G003480	217.663	8.50876	0.0390914	4.78606e-23	1	580627	580998	+	372	GO:0016020;GO:0016021	-	-
Csa_1G423000	636.437	109.714	0.172388	3.01032e-17	1	15345514	15346819	+	1306	GO:0016020;GO:0048046;GO:0016762;GO:0006073;GO:0004553;GO:0016787;GO:0016021;GO:0005576;GO:0005975;GO:0071555;GO:0008152;GO:0042546;GO:0016798;GO:0005618;GO:0010411;GO:0016740	K08235	xyloglucan endotransglucosylase/hydrolase protein 24
Csa_1G064730	194.794	19.6462	0.100857	5.85709e-12	1	6826512	6828846	+	2335	GO:0046872;GO:0055114;GO:0016491	-	-
Csa_1G467120	1604.1	332.311	0.207163	1.352e-13	1	16725161	16729582	-	4422	GO:0005524;GO:0005515;GO:0004672;GO:0006468	-	serine/threonine-protein kinase HT1
Csa_1G009770	27426.3	8701.37	0.317263	6.17986e-18	1	1479396	1481218	-	1823	GO:0051188;GO:0016628;GO:0055114;GO:0045550;GO:0016491;GO:0015995;GO:0015979	K10960	geranylgeranyl diphosphate reductase, chloroplastic
Csa_1G397120	1291.26	246.932	0.191233	1.37192e-12	1	14736114	14739236	+	3123	GO:0016787;GO:0016790;GO:0006631;GO:0009536;GO:0006633;GO:0009507;GO:0006629	K10781	palmitoyl-acyl carrier protein thioesterase, chloroplastic-like
Csa_1G042400	26.4083	1.17309	0.0444214	6.35769e-06	1	4291264	4292001	+	738	-	-	putative protein TPRXL
Csa_1G000640	1236.99	589.455	0.476525	1.08726e-13	1	97221	98905	+	1685	GO:0016020;GO:0005506;GO:0016021	-	hypothetical protein
Csa_1G071840	649.062	65.2639	0.100551	3.29515e-69	1	7223088	7224298	-	1211	GO:0003677	-	-
Csa_1G560770	25.4596	2.3557	0.0925269	6.92357e-07	1	20419303	20419776	-	474	-	-	-
Csa_1G523110	1919.7	952.454	0.496146	1.84273e-13	1	18183705	18187522	+	3818	GO:0003677;GO:0005515	-	telomere repeat-binding protein 5
Csa_1G528590	38632.6	16673.4	0.431588	6.16036e-22	1	18577688	18583218	+	5531	GO:0009228;GO:0051536;GO:0016830	K03147	phosphomethylpyrimidine synthase, chloroplastic
Csa_1G501840	14.5339	0	0	4.59276e-05	1	17725007	17729662	-	4656	GO:0016020;GO:0016746;GO:0008152;GO:0016747;GO:0016740;GO:0006633;GO:0003824	-	-
Csa_1G616230	134.39	41.0173	0.305211	2.93107e-06	1	24343299	24343602	+	304	GO:0004553;GO:0016787;GO:0008152;GO:0005975;GO:0016798	-	-
Csa_1G051640	11.9628	0.862795	0.0721232	0.000452256	1	6048770	6049399	+	630	GO:0016020;GO:0016021	-	uncharacterized LOC105436383
Csa_1G073890	1343.96	161.983	0.120527	1.99712e-81	1	7608750	7610584	+	1835	GO:0016020;GO:0030246;GO:0005524;GO:0004672;GO:0016021;GO:0006468	-	-
Csa_1G528600	99.9749	7.91685	0.0791883	9.75879e-23	1	18587238	18589728	+	2491	GO:0016020;GO:0020037;GO:0005506;GO:0055114;GO:0016705;GO:0046872;GO:0016021;GO:0004497;GO:0016491	K15401	cytochrome P450 86A1
Csa_1G616240	507.341	145.724	0.28723	2.12706e-11	1	24347389	24349194	+	1806	GO:0004553;GO:0016787;GO:0008152;GO:0005975;GO:0016798	-	-
Csa_1G046880	65.6166	30.4668	0.464316	0.00618545	1	5493658	5494329	-	672	-	-	uncharacterized LOC105434938
Csa_1G033310	3692.31	1433.82	0.388326	0.0290882	1	3605570	3606960	-	1391	GO:0016020;GO:0009535;GO:0009523;GO:0018298;GO:0009579;GO:0009765;GO:0016021;GO:0016168;GO:0009536;GO:0009507;GO:0009522;GO:0015979	K08910	chlorophyll a-b binding protein P4, chloroplastic-like
Csa_1G045990	562.011	54.9798	0.097827	4.85584e-66	1	5238473	5240296	+	1824	GO:0005515;GO:0016567;GO:0016740;GO:0005488;GO:0004842	-	-
Csa_1G004050	1620.39	714.84	0.441152	3.47942e-16	1	615237	617749	+	2513	GO:0016020;GO:0016310;GO:0005524;GO:0016301;GO:0006468;GO:0042742;GO:0005773;GO:0002229;GO:0030246;GO:0004674;GO:0000166;GO:0004672;GO:0016021;GO:0016740;GO:0005886	-	L-type lectin-domain containing receptor kinase S.1
Csa_1G600860	1101.47	49.8126	0.0452239	8.63238e-38	1	23268473	23270148	+	1676	GO:0005515	-	F-box/kelch-repeat protein At5g26960
Csa_1G534750	2122.73	109.684	0.0516712	4.36924e-26	1	19147451	19148640	+	1190	GO:0009611;GO:0016998;GO:0010262;GO:0005618;GO:0006032;GO:0008061;GO:0004568;GO:0005975;GO:0009617	K01183	endochitinase PR4-like
Csa_1G569470	522.292	229.41	0.439238	9.36426e-13	1	21001540	21002660	-	1121	GO:0016020;GO:0016021	-	U1 small nuclear ribonucleoprotein C-like
Csa_1G536820	2138.47	737.696	0.344964	2.74328e-28	1	19276657	19282070	-	5414	GO:0005634;GO:0003677;GO:0005515;GO:0006355;GO:0009734;GO:0009725;GO:0006351	-	auxin response factor 6-like
Csa_1G033120	825.999	119.878	0.145131	2.04397e-17	1	3525486	3526485	+	1000	GO:0005515	K00799	glutathione S-transferase U9-like
Csa_1G042480	1177.79	509.911	0.43294	4.67231e-08	1	4333508	4335917	-	2410	GO:0016020;GO:0005524;GO:0030247;GO:0004672;GO:0016021;GO:0006468	-	-
Csa_1G003500	95.6781	4.96924	0.051937	7.46569e-18	1	586303	586775	+	473	GO:0016020;GO:0016021	-	-
Csa_1G007860	3547.64	1703.28	0.480115	8.92969e-16	1	1230421	1233189	-	2769	GO:0016310;GO:0005524;GO:0016301;GO:0006468;GO:0004674;GO:0000166;GO:0004672;GO:0016740	K04688	serine/threonine-protein kinase AtPK2/AtPK19
Csa_1G045480	37.7596	8.48729	0.224772	0.000160611	1	4961215	4964511	-	3297	GO:0005634;GO:0003677;GO:0006355;GO:0043565;GO:0006351;GO:0003700	-	-
Csa_1G537560	7091.91	3522.02	0.496625	4.34409e-15	1	19602538	19606288	+	3751	GO:0005856;GO:0005874;GO:0005200;GO:0005737;GO:0003924;GO:0000166;GO:0007010;GO:0007017;GO:0005525	K07375	tubulin beta chain
Csa_1G043190	2719.45	1346.42	0.495107	6.10889e-14	1	4788175	4790467	+	2293	-	-	putative GEM-like protein 8
Csa_1G126030	949.242	172.383	0.181601	7.15437e-05	1	9307746	9308437	+	692	GO:0016020;GO:0016021	-	-
Csa_1G426980	3077.05	514.848	0.167319	1.13766e-73	1	15769615	15771081	-	1467	GO:0005634;GO:0003677;GO:0006355;GO:0043565;GO:0006351;GO:0003700	-	-
Csa_1G573650	2599.06	370.618	0.142597	4.48665e-12	1	21444526	21448723	+	4198	GO:0006355;GO:0003700	-	light-inducible protein CPRF2-like
Csa_1G013210	676.354	264.042	0.390391	9.2557e-14	1	1766875	1770049	+	3175	-	-	PLASMODESMATA CALLOSE-BINDING PROTEIN 3-like
Csa_1G046030	615.68	171.937	0.279264	1.11808e-27	1	5264008	5266858	+	2851	GO:0016020;GO:0016021	K16284	E3 ubiquitin-protein ligase SIS3-like
Csa_1G424350	95.3025	47.2969	0.496282	0.000275553	1	15627365	15628995	+	1631	GO:0016787;GO:0008233;GO:0006508;GO:0004190	-	-
Csa_1G435760	13.1905	0.287598	0.0218034	0.00397666	1	16018691	16020709	-	2019	GO:0016702;GO:0046872;GO:0055114	K09840	probable 9-cis-epoxycarotenoid dioxygenase NCED5, chloroplastic
Csa_1G065400	6.73015	0.29358	0.0436216	0.00610977	1	6905863	6906839	-	977	-	-	-
Csa_1G049960	4106.64	73.0984	0.0178001	1.96507e-106	1	5665803	5668426	-	2624	GO:0046872;GO:0016829;GO:0045490;GO:0030570	K01728	probable pectate lyase 5
Csa_1G588560	16.939	5.86178	0.346052	0.041494	1	22223459	22225974	-	2516	GO:0019139;GO:0016614;GO:0009690;GO:0050660;GO:0003824;GO:0055114;GO:0016491	-	-
Csa_1G032450	16498.6	628.875	0.0381169	8.45293e-74	1	3451337	3453508	-	2172	GO:0005634;GO:0005515;GO:0006355;GO:0004402;GO:0008270;GO:0003712;GO:0016573	-	BTB/POZ and TAZ domain-containing protein 1-like
Csa_1G042130	418.582	151.544	0.362041	7.23561e-13	1	4082353	4083693	-	1341	GO:0003755;GO:0016853;GO:0000413	K03768	peptidyl-prolyl cis-trans isomerase CYP26-2, chloroplastic
Csa_1G597690	22357.8	10687.9	0.478038	1.01951e-13	1	22692966	22694494	+	1529	-	K13464	protein TIFY 10A
Csa_1G257330	1334.32	129.906	0.097357	2.2845e-16	1	12590817	12591299	-	483	GO:0016020;GO:0016021	-	-
Csa_1G039020	8072.94	2614.07	0.323807	3.98528e-26	1	3713306	3715903	-	2598	-	K18211	SNAP25 homologous protein SNAP33
Csa_1G505940	330.497	149.884	0.45351	7.89229e-10	1	17921794	17923020	+	1227	GO:0016020;GO:0016021	-	uncharacterized LOC101218094
Csa_1G008500	1370.79	657.054	0.479325	6.12202e-14	1	1318702	1322355	-	3654	GO:0005515	-	pentatricopeptide repeat-containing protein At1g18900
Csa_1G063490	238.692	112.42	0.470984	8.49047e-08	1	6682035	6682589	+	555	-	-	uncharacterized LOC105435046
Csa_1G088450	14.3581	3.81991	0.266045	0.0135767	1	8327310	8329842	+	2533	-	-	-
Csa_1G046040	253.444	69.0206	0.272331	2.61815e-18	1	5271519	5274430	+	2912	GO:0005524;GO:0004672;GO:0006468	-	serine/threonine-protein kinase HT1-like
Csa_1G015780	33.5912	7.30223	0.217385	2.10619e-05	1	2142944	2143594	+	651	GO:0005509	K13448	probable calcium-binding protein CML15
Csa_1G049460	16692.1	6140.07	0.367844	1.94498e-29	1	5650939	5653299	-	2361	GO:0005634;GO:0005515;GO:0006355;GO:0004402;GO:0008270;GO:0003712;GO:0016573	-	BTB/POZ and TAZ domain-containing protein 1
Csa_1G064670	7.98718	1.7805	0.22292	0.0498629	1	6782346	6790459	-	8114	GO:0008289;GO:0005634;GO:0003677;GO:0006355;GO:0043565	K09338	homeobox-leucine zipper protein MERISTEM L1
Csa_1G002720	15.9543	0.868777	0.054454	0.000147565	1	459978	461915	+	1938	GO:0003824	K01598	probable phosphopantothenoylcysteine decarboxylase
Csa_1G064820	3372.03	641.73	0.190309	3.36879e-34	1	6870483	6872518	+	2036	GO:0016020;GO:0005524;GO:0004672;GO:0016021;GO:0006468	-	-
Csa_1G015080	1408.86	423.773	0.300792	1.6987e-27	1	1998853	2005416	+	6564	GO:0046983	-	transcription factor BIM1
Csa_1G595890	6607.21	3205.2	0.485107	2.08469e-09	1	22518042	22522736	+	4695	GO:0016629;GO:0005777;GO:0003824;GO:0055114;GO:0010181;GO:0009695;GO:0031408;GO:0016491	-	-
Csa_1G391600	10.7628	3.21726	0.298924	0.0457388	1	14661988	14662295	+	308	-	-	-
Csa_1G039950	1930.53	518.609	0.268635	3.57624e-31	1	3971077	3973500	-	2424	GO:0043622;GO:0003723;GO:0010375;GO:0009414;GO:0015630;GO:0051607;GO:0051224;GO:0010497;GO:0051493;GO:0002230	-	uncharacterized LOC101207962
Csa_1G002060	4445.49	2133.43	0.47991	2.3828e-11	1	324569	327445	-	2877	-	-	SNF1-related protein kinase regulatory subunit gamma-1
Csa_1G041570	180.907	43.6177	0.241106	6.34358e-17	1	4033729	4034061	-	333	GO:0016020;GO:0000287;GO:0045332;GO:0005524;GO:0015914;GO:0016021;GO:0004012	-	-
Csa_1G006300	128.301	54.2114	0.422533	1.2114e-06	1	1180448	1182094	+	1647	GO:0000160;GO:0005622	K14492	two-component response regulator ARR5-like
Csa_1G605750	422.426	198.384	0.469631	3.09881e-10	1	23782466	23785387	-	2922	GO:0016020;GO:0016310;GO:0005524;GO:0016301;GO:0006468;GO:0004674;GO:0000166;GO:0004672;GO:0016021;GO:0016740	-	G-type lectin S-receptor-like serine/threonine-protein kinase RLK1
Csa_1G710160	50.0553	19.3777	0.387125	0.000373266	1	28936666	28937506	+	841	GO:0010466;GO:0010951;GO:0004869;GO:0030414	-	uncharacterized LOC105436367
Csa_1G267270	325.994	60.5835	0.185842	4.94782e-31	1	12963114	12965962	+	2849	-	K01076	alpha/beta hydrolase domain-containing protein 17B
Csa_1G086930	442.206	104.538	0.2364	3.45973e-29	1	8256645	8258420	+	1776	GO:0005515	-	pentatricopeptide repeat-containing protein At2g27800, mitochondrial-like
Csa_1G257870	793.926	4.40953	0.00555408	5.0506e-156	1	12638626	12641693	-	3068	GO:0016020;GO:0016310;GO:0005524;GO:0016301;GO:0006468;GO:0004674;GO:0005515;GO:0000166;GO:0004672;GO:0016021;GO:0016740	-	putative leucine-rich repeat receptor-like serine/threonine-protein kinase At2g24130
Csa_1G050470	4102.95	966.323	0.235519	4.94215e-17	1	5932671	5936115	-	3445	GO:0000145;GO:0006887	K07195	exocyst complex component EXO70B1
Csa_1G065920	2792.64	743.84	0.266357	3.79513e-27	1	6922342	6923608	+	1267	GO:0016020;GO:0016021	-	-
Csa_1G039280	1854.99	731.23	0.394196	4.87373e-22	1	3864723	3869709	-	4987	GO:0051513	-	protein LONGIFOLIA 1-like
Csa_1G007850	3462.3	1581.47	0.456769	1.09657e-17	1	1226577	1228559	+	1983	GO:0005634;GO:0003677;GO:0006355;GO:0006351	-	transcription factor MYB1R1
Csa_1G435790	8190.59	1023.9	0.125009	3.2686e-59	1	16063043	16063840	+	798	-	-	protein TIFY 5A-like
Csa_1G574940	373.854	157.182	0.420438	4.87947e-12	1	21700581	21701261	+	681	GO:0016020;GO:0016021;GO:0005743;GO:0005741;GO:0005739	K17795	mitochondrial import inner membrane translocase subunit TIM17-2-like
Csa_1G033000	1228.77	301.167	0.245097	6.66798e-41	1	3485170	3486106	-	937	GO:0016020;GO:0005794;GO:0043086;GO:0016021;GO:0004857	-	pectinesterase 3
Csa_1G109330	1622.19	697.688	0.430091	0.00195499	1	8823885	8827560	-	3676	GO:0004180;GO:0006508;GO:0004185	-	-
Csa_1G042250	769.672	358.991	0.46642	5.4125e-05	1	4188247	4194157	+	5911	GO:0016020;GO:0016787;GO:0008233;GO:0006508;GO:0016021;GO:0004190	-	aspartic proteinase Asp1
Csa_1G033130	137.17	24.7682	0.180566	7.39665e-14	1	3526921	3527848	+	928	GO:0005515	K00799	glutathione S-transferase U9-like
Csa_1G568560	83.665	17.2418	0.206081	3.02089e-11	1	20706774	20713881	-	7108	GO:0007018;GO:0005524;GO:0005515;GO:0003774;GO:0000166;GO:0003777;GO:0008017	-	-
Csa_1G587410	5.20539	0.287598	0.0552501	0.0235622	1	22063640	22064521	-	882	GO:0016020;GO:0006810;GO:0005783;GO:0016021;GO:0016192	K20359	PRA1 family protein F2
Csa_1G386590	4976.46	444.077	0.0892356	1.2053e-60	1	14629499	14632529	-	3031	-	-	probable strigolactone esterase DAD2
Csa_1G042520	1783.54	128.675	0.0721458	8.17771e-54	1	4351490	4352904	-	1415	GO:0016020;GO:0005524;GO:0004672;GO:0016021;GO:0006468	-	probable serine/threonine-protein kinase At1g18390
Csa_1G420340	8085.28	2534.9	0.31352	9.4788e-16	1	15219407	15223751	-	4345	GO:0008152;GO:0016114;GO:0008661;GO:0003824	-	-
Csa_1G467090	1600.23	247.526	0.154681	7.60982e-70	1	16699906	16703401	+	3496	GO:0016020;GO:0016021;GO:0016788	-	-
Csa_1G004920	1417.19	204.843	0.144542	1.06104e-71	1	936176	937508	+	1333	-	-	uncharacterized LOC105436369
Csa_1G448920	265.284	106.341	0.400857	1.53329e-10	1	16391320	16396511	-	5192	GO:0016020;GO:0055085;GO:0006813;GO:0005249;GO:0034220;GO:0006811;GO:0005216;GO:0016021;GO:0071805	-	-
Csa_1G120410	132.536	43.4686	0.327976	0.00036853	1	9088776	9091667	+	2892	GO:0046872;GO:0008270;GO:0006730;GO:0004089	-	-
Csa_1G046820	37.1315	3.8259	0.103037	0.0039305	1	5465395	5466827	+	1433	GO:0003677	K09422	transcription factor MYB86-like
Csa_1G032440	312.683	67.9992	0.21747	3.13512e-26	1	3442756	3446260	-	3505	GO:0016020;GO:0005634;GO:0003677;GO:0006355;GO:0016021;GO:0006351	-	-
Csa_1G168880	1984.64	948.798	0.478072	0.000510415	1	10470080	10471212	-	1133	GO:0055114;GO:0016491	-	-
Csa_1G612830	47.8928	16.4041	0.342518	0.00711646	1	23917438	23918534	+	1097	GO:0004553;GO:0005975	-	-
Csa_1G011540	55.9093	15.509	0.277395	2.25411e-06	1	1643858	1645938	-	2081	GO:0046983	-	-
Csa_1G532270	5.2465	0.287598	0.0548172	0.0233027	1	18767829	18769587	-	1759	-	-	-
Csa_1G479610	4587.88	2250.57	0.490548	1.4806e-07	1	17303350	17306048	+	2699	GO:0006979;GO:0020037;GO:0016688;GO:0098869;GO:0004601;GO:0055114;GO:0016491	K00434	L-ascorbate peroxidase, cytosolic-like
Csa_1G120440	23.3351	0.287598	0.0123247	1.27918e-05	1	9113745	9114433	-	689	-	-	-
Csa_1G422470	746.902	97.6471	0.130736	3.02271e-08	1	15318980	15320741	-	1762	GO:0048046;GO:0016762;GO:0008152;GO:0042546;GO:0006073;GO:0016798;GO:0004553;GO:0016787;GO:0005618;GO:0010411;GO:0005576;GO:0005975;GO:0071555;GO:0016740	K14504	probable xyloglucan endotransglucosylase/hydrolase protein 23-like
Csa_1G063560	2484.18	1218.81	0.490627	2.5505e-14	1	6711296	6712146	+	851	GO:0009408	K13993	15.4 kDa class V heat shock protein
Csa_2G381830	77.2894	9.36082	0.121114	1.93992e-11	2	19631191	19633270	-	2080	-	-	-
Csa_2G317400	68.0047	27.2804	0.401155	7.7802e-05	2	14825893	14827078	+	1186	GO:0016020;GO:0016021	-	uncharacterized LOC101222277
Csa_2G140360	29.6403	12.5769	0.424316	0.0115695	2	8684581	8692839	+	8259	GO:0016020;GO:0016021	-	hypothetical protein
Csa_2G060350	29.3633	1.72559	0.0587669	1.42157e-05	2	4653812	4654541	-	730	-	-	uncharacterized protein At4g30180
Csa_2G406070	207.993	84.2877	0.405243	1.65086e-09	2	20960734	20961197	+	464	-	-	-
Csa_2G296000	1069.99	485.334	0.453586	6.93776e-15	2	14006353	14009676	+	3324	GO:0016020;GO:0006508;GO:0005524;GO:0004222;GO:0016021;GO:0009534;GO:0009507	-	-
Csa_2G247050	294.342	109.767	0.372924	1.96615e-05	2	11945046	11947761	-	2716	-	-	-
Csa_2G222130	16.9041	1.74706	0.103352	0.0259765	2	10771023	10773572	+	2550	GO:0005515	-	protein IQ-DOMAIN 14-like
Csa_2G348860	1440.85	211.343	0.14668	3.29883e-20	2	15726422	15727547	+	1126	-	-	uncharacterized LOC101211262
Csa_2G381800	3707.13	186.931	0.0504248	7.49723e-170	2	19623288	19625382	+	2095	-	-	uncharacterized LOC101207652
Csa_2G020870	3922.65	1512.28	0.385526	1.20259e-10	2	2463123	2465993	-	2871	GO:0043531;GO:0007165;GO:0005515	-	-
Csa_2G048330	23.3408	10.516	0.450541	0.0396411	2	4020715	4025935	+	5221	GO:0008152;GO:0003824	K01904	4-coumarate--CoA ligase 1-like
Csa_2G006080	15.7919	0.287598	0.0182117	1.42306e-06	2	1063001	1063791	-	791	GO:0046872	-	-
Csa_2G360830	131.021	4.97645	0.037982	8.00121e-21	2	17140703	17142598	-	1896	GO:0016020;GO:0005524;GO:0004672;GO:0016021;GO:0006468	-	-
Csa_2G055570	33.6893	9.70348	0.288028	0.000251198	2	4240255	4240595	+	341	-	-	-
Csa_2G401440	5333.43	1267.67	0.237685	4.80904e-08	2	20528726	20536896	+	8171	GO:0016757;GO:0016157;GO:0016740;GO:0005985;GO:0046524	-	-
Csa_2G348260	4320.36	1112.83	0.257578	7.93009e-19	2	15658664	15662722	+	4059	-	-	uncharacterized LOC101212235
Csa_2G359890	14162.6	298.964	0.0211095	1.09467e-147	2	16912167	16912908	+	742	-	-	-
Csa_2G020950	66.0477	21.4044	0.324074	4.05998e-06	2	2505295	2505606	+	312	-	-	-
Csa_2G431070	1197.19	199.045	0.166259	6.969e-07	2	22410872	22412649	+	1778	GO:0016747	K19861	benzyl alcohol O-benzoyltransferase-like
Csa_2G381790	269.57	39.7045	0.147288	7.59809e-32	2	19615361	19617947	-	2587	GO:0016020;GO:0016021	-	-
Csa_2G047820	192.113	69.7942	0.363298	0.000340747	2	4006422	4007127	+	706	GO:0016020;GO:0016021	-	-
Csa_2G348910	12.6715	4.37134	0.344975	0.0498238	2	15757109	15759863	+	2755	GO:0016020;GO:0016021	-	protein trichome birefringence-like 2
Csa_2G000360	3198.5	1347.67	0.421343	4.50773e-16	2	194780	199611	+	4832	GO:0016020;GO:0016705;GO:0016021;GO:0055114;GO:0016117	K06444	lycopene epsilon cyclase, chloroplastic
Csa_2G174660	745.494	221.714	0.297406	1.98799e-27	2	9996924	9997531	-	608	-	-	-
Csa_2G001000	562.242	98.8776	0.175863	9.18272e-16	2	584624	585382	-	759	GO:0006355;GO:0003700	-	-
Csa_2G381820	466.087	79.6085	0.170802	1.26757e-08	2	19629898	19631058	+	1161	GO:0016020;GO:0008375	-	uncharacterized LOC101207162
Csa_2G382610	1832.3	731.873	0.399428	2.0462e-21	2	19798795	19800018	-	1224	GO:0003676	K12581	probable CCR4-associated factor 1 homolog 7
Csa_2G173020	27.6031	9.68186	0.350752	0.00422431	2	9854595	9856403	-	1809	-	-	-
Csa_2G360800	3223.47	340.479	0.105625	6.02285e-108	2	17129151	17130414	+	1264	GO:0016020;GO:0016021	-	uncharacterized LOC101218655
Csa_2G402090	285.677	142.726	0.499604	1.49865e-07	2	20619279	20623923	+	4645	GO:0042646;GO:0006355;GO:0003690;GO:0009507	-	uncharacterized LOC101218603
Csa_2G360700	1565.66	118.623	0.0757652	3.62736e-114	2	17077348	17079008	+	1661	GO:0016020;GO:0055085;GO:0016021;GO:0022857;GO:0005215	-	-
Csa_2G101100	106.689	14.0555	0.131743	1.64853e-18	2	7591157	7591549	-	393	-	-	-
Csa_2G000690	85.5249	20.9124	0.244519	3.0303e-07	2	397121	401891	+	4771	GO:0005634;GO:0003677;GO:0006355;GO:0006351	-	NAC domain-containing protein 72-like
Csa_2G231960	422.693	80.2577	0.189872	5.13128e-31	2	11244395	11252615	+	8221	GO:0016020;GO:0055085;GO:0016021;GO:0022857	-	WAT1-related protein At4g08290
Csa_2G415550	413.207	199.439	0.482662	5.26857e-07	2	21351103	21353011	-	1909	GO:0005525;GO:0003924	-	ras-related protein RABA1f-like
Csa_2G374640	180.63	59.1638	0.327541	8.18799e-12	2	18796350	18799061	+	2712	GO:0016020;GO:0055085;GO:0016021;GO:0022857;GO:0005215	-	protein NRT1/ PTR FAMILY 1.2-like
Csa_2G297190	809.71	262.678	0.32441	5.3468e-15	2	14146380	14148880	+	2501	GO:0005525;GO:0003924	K07897	ras-related protein Rab7
Csa_2G365140	3231.32	1226.82	0.379665	1.44766e-25	2	17630001	17633617	-	3617	GO:0003824	K13699	probable 1-acylglycerol-3-phosphate O-acyltransferase
Csa_2G004705	404.314	198.555	0.491091	4.58924e-09	2	768205	768453	+	249	-	-	-
Csa_2G354110	482.396	185.392	0.384315	7.55609e-16	2	16460936	16461925	+	990	-	-	hypothetical protein
Csa_2G352410	21.4269	0.868777	0.040546	1.5537e-07	2	16292164	16293782	-	1619	GO:0003677	K09422	transcription factor RAX3
Csa_2G373400	231.552	81.193	0.350646	1.4471e-12	2	18628468	18632173	-	3706	GO:0016020;GO:0005524;GO:0005515;GO:0004672;GO:0016021;GO:0006468	-	-
Csa_2G362490	94.1462	28.9511	0.307512	0.000173975	2	17493273	17494390	-	1118	GO:0015035;GO:0006662;GO:0005623;GO:0055114;GO:0045454	K03671	thioredoxin H-type
Csa_2G381870	1785.74	565.967	0.316936	1.84259e-31	2	19654394	19656916	+	2523	GO:0003999;GO:0009116;GO:0006168;GO:0005737	K00759	adenine phosphoribosyltransferase 5
Csa_2G352960	1520.93	347.068	0.228195	1.58005e-29	2	16330484	16335086	-	4603	GO:0016020;GO:0016021	-	-
Csa_2G100550	6.63662	1.17309	0.176761	0.0470003	2	7508301	7510528	+	2228	GO:0003677	K09422	transcription factor MYB44
Csa_2G036060	22.1809	7.09807	0.320008	0.012596	2	3680188	3683628	-	3441	GO:0042138;GO:0000212	-	-
Csa_2G020970	33.807	8.73792	0.258465	0.0464711	2	2513689	2516560	-	2872	GO:0048046;GO:0009627;GO:0016788	-	GDSL esterase/lipase At1g54790-like
Csa_2G372750	2981.1	771.429	0.258773	9.29666e-08	2	18513245	18516306	-	3062	GO:0008883;GO:0006782;GO:0055114;GO:0006779;GO:0050661;GO:0033014;GO:0009536;GO:0009507;GO:0015995;GO:0016491	K02492	glutamyl-tRNA reductase 1, chloroplastic-like
Csa_2G006880	14717.9	992.05	0.0674045	2.75802e-98	2	1258152	1260005	+	1854	GO:0009055;GO:0022900	-	blue copper protein-like
Csa_2G246540	482.35	217.212	0.450321	7.63539e-12	2	11917339	11922221	-	4883	GO:0016020;GO:0005524;GO:0005515;GO:0004672;GO:0000166;GO:0016021;GO:0006468	-	probable LRR receptor-like serine/threonine-protein kinase At2g16250
Csa_2G361610	211.977	104.163	0.491388	1.02613e-06	2	17268826	17269333	-	508	-	-	-
Csa_2G382560	572.722	157.507	0.275015	2.85242e-27	2	19773660	19774839	+	1180	GO:0005886	-	uncharacterized LOC101205493
Csa_2G377990	5524.77	695.887	0.125958	2.03449e-95	2	19088096	19090264	+	2169	GO:0004045	-	putative peptidyl-tRNA hydrolase PTRHD1
Csa_2G369830	191.709	29.0502	0.151532	4.36394e-26	2	18118234	18119891	-	1658	GO:0005524;GO:0004674;GO:0004672;GO:0000166;GO:0006468	-	serine/threonine-protein kinase-like protein At3g51990
Csa_2G354630	160.169	57.5037	0.359018	9.37426e-05	2	16495547	16497865	-	2319	-	-	hypothetical protein
Csa_2G404880	71.7408	20.4902	0.285614	2.41148e-07	2	20839188	20844597	-	5410	-	-	L-Ala-D/L-amino acid epimerase
Csa_2G079660	18645.3	8673.04	0.465159	1.91933e-05	2	6596566	6597865	-	1300	GO:0009538;GO:0015979;GO:0009522	-	-
Csa_2G190750	211.785	75.6105	0.357015	1.439e-11	2	10240905	10244070	+	3166	-	-	uncharacterized LOC101220789
Csa_2G401380	1415	493.288	0.348614	6.39806e-26	2	20482590	20484496	-	1907	GO:0016310;GO:0005515;GO:0016301	-	probably inactive leucine-rich repeat receptor-like protein kinase At2g25790
Csa_2G353500	57.7301	4.10521	0.0711105	7.84563e-15	2	16372156	16374023	-	1868	GO:0046983	-	transcription factor bHLH49
Csa_2G379990	2201.23	847.991	0.385235	0.00113042	2	19428604	19432174	+	3571	-	-	uncharacterized LOC101219952
Csa_2G350210	15.7303	2.01917	0.128362	0.000431993	2	15898084	15900166	-	2083	GO:0046872;GO:0016829;GO:0045490;GO:0030570	K01728	probable pectate lyase 5
Csa_2G249880	171.71	64.1732	0.37373	1.51576e-05	2	12254658	12260814	+	6157	GO:0030246;GO:0004553;GO:0016787;GO:0008152;GO:0004565;GO:0005975;GO:0016798	-	beta-galactosidase 5
Csa_2G004710	1425.1	275.147	0.193072	3.8974e-21	2	771250	771901	+	652	GO:0016020;GO:0016021	-	-
Csa_2G033350	1186.45	495.311	0.417472	1.11608e-07	2	3203171	3207450	-	4280	GO:0006950;GO:0005516	-	-
Csa_2G245500	38.2785	9.97651	0.26063	0.0172849	2	11868761	11870013	+	1253	-	-	uncharacterized LOC101213460
Csa_2G129170	127.655	38.7785	0.303776	0.0028829	2	8409388	8412704	-	3317	GO:0016020;GO:0016021;GO:0016192	K08511	vesicle-associated membrane protein 722-like
Csa_2G372810	3462.18	474.838	0.13715	1.82702e-17	2	18581751	18586453	+	4703	GO:0009611;GO:0000287;GO:0016310;GO:0005634;GO:0052725;GO:0005524;GO:0016301;GO:0005622;GO:0047325;GO:0032957;GO:0005737;GO:0046872;GO:0000166;GO:0052726;GO:0016740	K00913	inositol-tetrakisphosphate 1-kinase 3
Csa_2G383340	10.3255	2.62305	0.254036	0.0370734	2	19984984	19985607	-	624	GO:0016020;GO:0016021	-	protein GLUTAMINE DUMPER 2
Csa_2G138750	116.004	44.9566	0.387542	0.000692064	2	8543895	8544350	+	456	-	-	-
Csa_2G028490	58.3407	11.0136	0.18878	0.0468694	2	2871834	2872710	-	877	GO:0016702;GO:0046872;GO:0055114;GO:0016491	-	-
Csa_2G296090	9470.25	2644.02	0.279193	5.56947e-45	2	14053080	14055196	-	2117	GO:0016020;GO:0016021	-	UPF0496 protein At2g18630-like
Csa_2G372800	5039.32	1943.93	0.385752	1.0513e-14	2	18564925	18569546	+	4622	GO:0016757;GO:0016740;GO:0003950	-	probable inactive poly [ADP-ribose] polymerase SRO3
Csa_2G354030	235.131	96.1911	0.409096	0.000767918	2	16402951	16406142	-	3192	GO:0032502;GO:0005634;GO:0005524;GO:0006355;GO:0006351	-	growth-regulating factor 1-like
Csa_2G371610	14626	3736.78	0.255489	6.88708e-07	2	18390218	18391548	+	1331	GO:0016020;GO:0055085;GO:0016021	K15104	mitochondrial uncoupling protein 5-like
Csa_2G353480	3913.69	911.128	0.232806	1.5689e-33	2	16352391	16356007	-	3617	GO:0016020;GO:0050660;GO:0016021;GO:0004506;GO:0055114	K00511	squalene monooxygenase
Csa_2G401340	102.847	25.2646	0.245653	2.84784e-11	2	20462332	20464971	+	2640	GO:0006470;GO:0003824;GO:0004722	-	-
Csa_2G381700	8.22975	1.74829	0.212435	0.0402198	2	19574764	19576159	+	1396	GO:0016020;GO:0016021	-	UPF0481 protein At3g47200-like
Csa_2G402640	127.139	43.6761	0.343531	7.14432e-09	2	20649283	20650310	+	1028	-	-	-
Csa_2G191300	719.874	350.908	0.487457	0.000365306	2	10304534	10313524	+	8991	GO:0016310;GO:0005524;GO:0016301	-	hypothetical protein
Csa_2G373410	992.147	209.34	0.210997	5.48008e-29	2	18635889	18638210	-	2322	GO:0000160;GO:0005622;GO:0004871	K14490	histidine-containing phosphotransfer protein 4-like
Csa_2G006870	609.643	203.31	0.33349	9.87595e-22	2	1254963	1256817	+	1855	GO:0016020;GO:0009055;GO:0022900;GO:0016021	-	cucumber peeling cupredoxin-like
Csa_2G351020	2750.46	1267.12	0.460693	5.53786e-17	2	16061160	16066419	-	5260	GO:0016567;GO:0016740;GO:0005488;GO:0004842	-	U-box domain-containing protein 45-like
Csa_2G032230	2005.53	68.2657	0.0340388	1.1657e-174	2	3111139	3112232	-	1094	GO:0005515	-	F-box protein PP2-B15-like
Csa_2G297180	3304.8	1502.23	0.45456	8.03804e-14	2	14135320	14138697	-	3378	GO:0005634;GO:0003677;GO:0006355;GO:0043565;GO:0006351;GO:0003700	-	-
Csa_2G358880	47.5953	18.144	0.381214	0.0293707	2	16905126	16905915	+	790	GO:0005509	-	probable calcium-binding protein CML36
Csa_2G355010	231.665	8.20092	0.0353999	1.91677e-57	2	16655878	16656184	-	307	-	-	-
Csa_2G361880	11.6519	0.596669	0.051208	0.000232408	2	17423562	17426649	-	3088	GO:0016747	-	-
Csa_2G007990	4225.2	2063.59	0.488401	2.19074e-15	2	1347969	1348997	-	1029	GO:0016020;GO:0005509;GO:0016021	-	calmodulin-like protein 3
Csa_2G034570	645.063	285.989	0.44335	1.06024e-08	2	3343975	3352617	-	8643	GO:0005488	K21842	uncharacterized LOC101202927
Csa_2G376830	462.785	160.356	0.346503	9.76413e-14	2	18969177	18973967	-	4791	GO:0071333;GO:0005634;GO:0006355;GO:0046982;GO:0042803;GO:0003700	-	basic leucine zipper 9
Csa_2G004760	4568.05	2093.74	0.458345	2.50575e-07	2	814446	817377	+	2932	GO:0005515	-	leucine-rich repeat extensin-like protein 4
Csa_2G354770	1433.6	372.224	0.259644	1.321e-39	2	16544851	16546801	+	1951	GO:0005515;GO:0005488	-	U-box domain-containing protein 4-like
Csa_2G170820	125.784	51.1	0.406251	8.38872e-05	2	9657006	9659135	-	2130	GO:0005634;GO:0005515;GO:0006355;GO:0009734;GO:0006351	K14484	auxin-responsive protein IAA13
Csa_2G406740	22.6953	8.45508	0.372548	0.0140406	2	21040265	21042403	-	2139	-	-	uncharacterized LOC101209518
Csa_2G357850	29.4615	2.05613	0.0697906	2.81833e-06	2	16888138	16888383	+	246	GO:0005509	-	-
Csa_2G361520	1341.94	226.723	0.168951	6.71921e-62	2	17232394	17235501	+	3108	-	-	-
Csa_2G021520	18.0403	4.10521	0.227558	0.0498863	2	2556226	2559475	-	3250	GO:0043531;GO:0007165;GO:0006952	-	-
Csa_2G074250	202.024	55.9818	0.277105	6.30385e-10	2	5929430	5936609	+	7180	GO:0043531;GO:0016020;GO:0007165;GO:0005515;GO:0006952;GO:0016021	-	-
Csa_2G372110	1086.32	358.747	0.330242	3.64655e-17	2	18392225	18408890	-	16666	GO:0007165;GO:0043547;GO:0005096	-	-
Csa_2G015330	4.97414	0	0	0.0100691	2	2442323	2442727	-	405	-	-	-
Csa_2G011600	180.496	81.4961	0.451511	2.50185e-07	2	2132485	2136850	+	4366	-	-	uncharacterized LOC101220191
Csa_2G353490	1178.34	406.331	0.344834	2.30763e-08	2	16366683	16369970	+	3288	GO:0016020;GO:0016021	-	probable xyloglucan glycosyltransferase 12
Csa_2G270850	11.083	1.16834	0.105418	0.00180956	2	13013805	13014520	-	716	GO:0016020;GO:0009055;GO:0022900;GO:0016021	-	-
Csa_2G010330	19465.9	4331.22	0.222503	3.54884e-25	2	1951190	1952423	+	1234	GO:0016020;GO:0042549;GO:0009535;GO:0009523;GO:0016021;GO:0015979;GO:0009507	K02721	photosystem II reaction center W protein, chloroplastic
Csa_2G173050	995.992	424.573	0.426281	1.84021e-06	2	9878320	9881634	-	3315	GO:0016020;GO:0016021	K13347	peroxisomal membrane protein PMP22
Csa_2G360780	30912.5	2593.83	0.0839086	3.41394e-63	2	17122789	17124654	-	1866	GO:0046872;GO:0020037;GO:0016705;GO:0005506;GO:0004497;GO:0055114	K01723	allene oxide synthase
Csa_2G297260	19.9613	7.56115	0.37879	0.0228636	2	14209465	14210625	+	1161	-	-	-
Csa_2G074240	64714	20096.8	0.310549	3.87915e-27	2	5924295	5925913	-	1619	GO:0016020;GO:0009535;GO:0009538;GO:0009579;GO:0016021;GO:0009536;GO:0009507;GO:0009522;GO:0015979	K02699	photosystem I reaction center subunit XI, chloroplastic-like
Csa_2G279230	2255.58	960.729	0.425935	1.94836e-19	2	13364963	13370706	-	5744	-	-	filament-like plant protein 7
Csa_2G372820	9.46467	0.298335	0.0315209	0.0350021	2	18587645	18588300	-	656	-	-	EPIDERMAL PATTERNING FACTOR-like protein 2
Csa_2G270770	106.571	30.4429	0.285659	3.34976e-09	2	12960623	12963556	+	2934	GO:0005524;GO:0004672;GO:0006468	-	serine/threonine-protein kinase CDG1
Csa_2G162660	2984.75	1399.93	0.469027	2.12575e-08	2	9330657	9332857	-	2201	GO:0007623;GO:0046872;GO:0006355;GO:0043565;GO:0008270;GO:0044212;GO:0003700	-	GATA transcription factor 1
Csa_2G354810	31.1789	6.76047	0.216828	4.16298e-05	2	16578517	16580119	+	1603	-	-	-
Csa_2G409500	98.7714	12.5853	0.127418	1.04441e-17	2	21287399	21288078	+	680	-	-	-
Csa_2G100580	5477.88	1221.45	0.222978	3.33966e-34	2	7551266	7555350	-	4085	GO:0016020;GO:0046872;GO:0016021;GO:0008270	-	uncharacterized LOC101203306
Csa_2G000130	1794.98	424.825	0.236674	6.39017e-32	2	99975	101752	-	1778	GO:0005524;GO:0004672;GO:0006468	-	serine/threonine-protein kinase At5g01020
Csa_2G361510	20.9336	5.84154	0.279051	0.0128734	2	17230949	17232115	+	1167	-	-	-
Csa_2G252050	12550.1	3725.69	0.296866	2.43116e-10	2	12435577	12438771	-	3195	GO:0016831;GO:0016829;GO:0008295;GO:0003824;GO:0008792;GO:0006527	-	-
Csa_2G003600	1405.73	503.816	0.3584	1.07075e-24	2	684841	689611	+	4771	-	-	protein tesmin/TSO1-like CXC 5
Csa_2G061580	237.583	79.1455	0.333128	1.1629e-13	2	4984468	4987572	-	3105	GO:0016757;GO:0005975;GO:0016740;GO:0006004	K03691	uncharacterized LOC101202868
Csa_2G070210	44.319	11.0887	0.250202	6.97534e-06	2	5340525	5341747	-	1223	GO:0020037;GO:0016705;GO:0005506;GO:0055114	-	-
Csa_2G270210	20654.2	1435.22	0.0694881	2.86166e-157	2	12895264	12898535	+	3272	-	K19366	hypothetical protein
Csa_2G080160	312.915	28.9847	0.0926279	1.77196e-08	2	6619145	6623770	+	4626	GO:0016788	-	GDSL esterase/lipase At5g33370
Csa_2G270200	20.892	0.879513	0.0420981	2.24067e-07	2	12894463	12895315	-	853	-	-	-
Csa_2G060530	2068.3	939.454	0.454216	7.58595e-17	2	4811547	4819344	-	7798	GO:0016020;GO:0004252;GO:0016787;GO:0008233;GO:0006508;GO:0005618;GO:0008236	-	subtilisin-like protease SBT2.5
Csa_2G368940	1289.96	557.92	0.432509	6.90661e-10	2	17884014	17885959	+	1946	-	-	uncharacterized LOC101222914
Csa_2G110250	3465.35	1550.39	0.447399	2.26948e-18	2	7782935	7789073	-	6139	GO:0005515;GO:0030785;GO:0032259;GO:0009507	K00592	ribulose-1,5 bisphosphate carboxylase/oxygenase large subunit N-methyltransferase, chloroplastic
Csa_2G234570	4991.11	551.223	0.110441	1.61321e-110	2	11432977	11434677	+	1701	-	-	uncharacterized LOC101210068
Csa_2G190790	534.953	93.7323	0.175216	1.6003e-10	2	10269489	10270222	+	734	GO:0016020;GO:0009539;GO:0009523;GO:0009706;GO:0009528;GO:0016021;GO:0009536;GO:0015031;GO:0009507;GO:0015979	-	-
Csa_2G009430	7083.55	3501.49	0.494313	7.63001e-09	2	1661794	1665443	+	3650	GO:0016020;GO:0016021	-	uncharacterized LOC101209187
Csa_2G372830	2308.51	1039.47	0.450278	3.22309e-10	2	18593890	18597967	+	4078	GO:0071482;GO:2001141;GO:0003677;GO:0006355;GO:2000142;GO:0006352;GO:0003899;GO:0001053;GO:0003700;GO:0016987;GO:0009507	K03093	RNA polymerase sigma factor sigC
Csa_2G258760	607.716	129.29	0.212747	1.62299e-37	2	12582410	12582982	+	573	GO:0009733	-	-
Csa_2G416240	353.864	56.3855	0.159342	1.85184e-19	2	21528473	21536834	-	8362	GO:0016760;GO:0016020;GO:0016757;GO:0030244;GO:0016021;GO:0071555;GO:0016740	-	cellulose synthase-like protein H1
Csa_2G176690	16310.3	2466	0.151192	1.15215e-17	2	10086755	10087324	+	570	-	-	-
Csa_2G173040	149.41	65.3225	0.437204	4.31295e-06	2	9876619	9876994	+	376	-	-	-
Csa_2G368850	1721.62	698.614	0.405789	1.48138e-20	2	17817613	17819814	+	2202	-	-	thaumatin-like protein 1b
Csa_2G354800	3017.16	1431.1	0.474319	4.17514e-16	2	16573711	16577151	-	3441	GO:0003999;GO:0009116;GO:0006168;GO:0005737	K00759	adenine phosphoribosyltransferase 1
Csa_2G427340	421.218	116.892	0.277509	4.51082e-12	2	22234890	22237670	+	2781	GO:0016020;GO:0005524;GO:0005515;GO:0004672;GO:0016021;GO:0006468	-	probable LRR receptor-like serine/threonine-protein kinase At4g37250
Csa_2G348960	1722.29	435.808	0.25304	8.63979e-43	2	15777646	15779494	-	1849	GO:0016020;GO:0009506;GO:0005524;GO:0006468;GO:0010193;GO:0046777;GO:0004674;GO:0000166;GO:0004672;GO:0016021;GO:0005886	-	-
Csa_2G354830	640.571	87.3079	0.136297	6.01941e-08	2	16581423	16585070	-	3648	-	-	QWRF motif-containing protein 2-like
Csa_2G032730	153.563	8.77964	0.0571728	4.16698e-23	2	3118492	3119663	+	1172	GO:0005515	-	F-box protein PP2-B13-like
Csa_2G351530	5047.76	2365	0.468524	4.48604e-17	2	16086978	16090638	-	3661	GO:0055114;GO:0046872;GO:0045300;GO:0006631;GO:0006633;GO:0009536;GO:0006629;GO:0009507;GO:0016491	-	-
Csa_2G369210	1296.33	216.658	0.167132	1.28414e-17	2	18037585	18038920	+	1336	GO:0016020;GO:0016021	K10664	RING-H2 finger protein ATL11-like
Csa_2G270190	29.8078	0	0	1.80294e-13	2	12892454	12893356	-	903	GO:0016020;GO:0016021;GO:0003676	K12581	putative CCR4-associated factor 1 homolog 8
Csa_2G296130	9632.55	941.069	0.0976968	3.16779e-127	2	14080295	14085784	-	5490	GO:0016310;GO:0016301	K00891	shikimate kinase, chloroplastic
Csa_2G010240	92.7868	5.58492	0.0601909	1.28118e-15	2	1899460	1900854	-	1395	GO:0048235;GO:0003676	-	uncharacterized protein At2g34160
Csa_2G271440	52.8674	5.85473	0.110744	0.000307558	2	13106242	13106736	+	495	-	-	-
Csa_2G360640	58.1335	4.098	0.070493	3.76824e-15	2	17052888	17053733	-	846	GO:0016020;GO:0016021	-	-
Csa_2G006860	93.3527	39.5792	0.423974	1.77788e-05	2	1250165	1251908	+	1744	GO:0016020;GO:0009055;GO:0022900;GO:0016021	-	early nodulin-20-like
Csa_2G382470	4249.62	1499.05	0.352749	1.68856e-05	2	19706277	19706695	-	419	-	-	-
Csa_2G369800	1232.97	550.784	0.446714	6.83645e-16	2	18100835	18102803	+	1969	-	-	dihydrofolate reductase
Csa_2G404780	745.626	359.137	0.481659	8.31209e-06	2	20775144	20778501	+	3358	GO:0016020;GO:0055085;GO:0016021	-	-
Csa_2G433910	190.082	61.259	0.322277	1.52165e-06	2	22733031	22736722	+	3692	GO:0016760;GO:0016020;GO:0016757;GO:0030244;GO:0016021;GO:0071555;GO:0016740	K20924	cellulose synthase-like protein D3
Csa_2G349070	20.9243	1.16711	0.0557777	6.94725e-07	2	15817929	15818681	+	753	-	-	-
Csa_2G004720	104.865	25.8938	0.246926	2.27176e-11	2	772513	773246	-	734	GO:0003677;GO:0043565	K03627	multiprotein-bridging factor 1c
Csa_2G060490	38.0139	9.3464	0.245868	2.52356e-05	2	4794001	4794585	+	585	-	-	uncharacterized LOC105434722
Csa_2G069200	78.6518	21.2525	0.27021	1.89824e-06	2	5328497	5330024	-	1528	GO:0016020;GO:0020037;GO:0016705;GO:0005506;GO:0016021;GO:0055114	-	-
Csa_2G405050	2096.44	680.232	0.32447	1.6812e-25	2	20941324	20944247	-	2924	-	-	ACT domain-containing protein ACR6
Csa_2G324430	202.029	82.6005	0.408854	1.6036e-08	2	14904510	14909154	-	4645	-	-	hypothetical protein
Csa_2G055050	2998.88	399.77	0.133306	1.02229e-05	2	4206906	4209419	-	2514	GO:0016614;GO:0050660;GO:0055114	-	-
Csa_2G171840	101.193	35.4371	0.350195	0.00892212	2	9677947	9679595	-	1649	GO:0016020;GO:0016021	-	cysteine-rich repeat secretory protein 3
Csa_2G360770	187.855	93.1523	0.495875	3.8562e-06	2	17116416	17120426	+	4011	GO:0016020;GO:0016310;GO:0005524;GO:0016301;GO:0006468;GO:0004674;GO:0000166;GO:0004672;GO:0016021;GO:0016740	-	wall-associated receptor kinase-like 14
Csa_2G000470	2972.62	1478.64	0.497419	5.4693e-05	2	280148	284042	+	3895	GO:0016020;GO:0016021	-	uncharacterized LOC101205190
Csa_2G367210	183.601	58.1838	0.316903	0.00136729	2	17716867	17718695	+	1829	GO:0005634;GO:0016787;GO:0005829;GO:0009691	K22522	cytokinin riboside 5'-monophosphate phosphoribohydrolase LOG1-like
Csa_2G428380	1114.1	331.478	0.297528	2.63745e-29	2	22286920	22288559	+	1640	GO:0005634;GO:0003677;GO:0006355;GO:0043565;GO:0006351;GO:0003700	-	probable WRKY transcription factor 15-like
Csa_2G004140	121.931	46.9147	0.384765	8.37826e-07	2	717242	720775	+	3534	-	-	uncharacterized LOC105434538
Csa_2G030090	16582	6220.07	0.37511	1.7693e-05	2	2995469	2996625	+	1157	-	-	actin cytoskeleton-regulatory complex protein PAN1-like
Csa_2G408950	1446.84	586.642	0.405463	7.9947e-20	2	21233928	21236619	+	2692	GO:0006457;GO:0051082	K09510	dnaJ homolog subfamily B member 13-like
Csa_2G348850	2421.5	129.166	0.0533414	4.00894e-30	2	15723562	15724564	+	1003	GO:0016020;GO:0016021	-	-
Csa_2G000220	2921.07	1065.28	0.364687	3.64295e-27	2	135892	138474	+	2583	GO:0016020;GO:0005840;GO:0016021;GO:0006412;GO:0005622;GO:0003735	-	hypothetical protein
Csa_2G382660	208.27	47.7598	0.229317	1.82576e-19	2	19868244	19869376	+	1133	GO:0005634;GO:0005615;GO:0003677;GO:0006355;GO:0043565;GO:0006351;GO:0003700	-	probable WRKY transcription factor 60
Csa_2G069700	43.3822	15.4863	0.356973	0.000398126	2	5335014	5335742	-	729	GO:0020037;GO:0016705;GO:0005506;GO:0055114	-	-
Csa_2G271490	89.005	7.33321	0.082391	2.2754e-20	2	13149552	13149818	+	267	-	-	-
Csa_2G049980	18.4072	7.29993	0.39658	0.034788	2	4143912	4146164	-	2253	GO:0016614;GO:0050660;GO:0055114	-	-
Csa_2G355020	39.4143	8.50171	0.215701	3.8354e-05	2	16658505	16658993	+	489	GO:0005515	K14495	F-box protein GID2-like
Csa_2G251490	7551.15	3503.12	0.463919	7.94982e-18	2	12381097	12382974	+	1878	GO:0005634;GO:0003677;GO:0006355;GO:0006351;GO:0045893;GO:0046872;GO:0008270;GO:0043565;GO:0003700	-	GATA transcription factor 5-like
Csa_2G248130	1304.59	136.482	0.104617	1.48083e-15	2	12017065	12019685	+	2621	-	-	isoflavone reductase-like protein
Csa_2G355000	82.4049	38.0243	0.461433	0.000215191	2	16654415	16655367	+	953	-	-	MFP1 attachment factor 1-like
Csa_2G258100	40.4164	0.596669	0.014763	1.67174e-15	2	12514990	12515693	-	704	GO:0009733	-	-
Csa_2G009450	2630.09	820.524	0.311976	5.25342e-15	2	1674137	1677296	+	3160	GO:0005509	-	calcium uptake protein 1, mitochondrial-like
Csa_2G360620	153.617	41.0662	0.267328	1.04365e-13	2	17044124	17045087	+	964	GO:0003677	-	transcription factor MYB44-like
Csa_2G348840	8822.21	816.945	0.092601	1.02862e-37	2	15718460	15721322	-	2863	-	K19042	BOI-related E3 ubiquitin-protein ligase 1
Csa_2G035080	203.288	95.8478	0.471488	3.75431e-07	2	3503965	3505956	+	1992	-	-	-
Csa_2G171820	449.563	223.353	0.496822	3.0167e-09	2	9669058	9671031	-	1974	-	-	uncharacterized LOC101215059
Csa_2G138190	1005.5	470.456	0.467883	1.28662e-13	2	8504644	8507557	+	2914	GO:0005634;GO:0004861;GO:0071901;GO:0007050	-	cytochrome b5 isoform B
Csa_2G369220	1841.93	482.837	0.262137	3.77192e-41	2	18040512	18041740	+	1229	GO:0005543	-	putative clathrin assembly protein At4g40080
Csa_2G338830	1922.02	926.078	0.481825	0.0476356	2	15322955	15324935	-	1981	GO:0005634;GO:0003677;GO:0006355;GO:0006351	-	NAC domain-containing protein 2
Csa_2G369000	232.233	65.2953	0.281163	2.66387e-12	2	17921467	17923016	-	1550	GO:0016020;GO:0016021	-	protein EXORDIUM-like 2
Csa_2G348940	434.579	211.432	0.486521	2.20599e-05	2	15774632	15777664	+	3033	GO:0052624;GO:0008168;GO:0016740;GO:0009536;GO:0042372;GO:0032259;GO:0009507	K03183	2-phytyl-1,4-beta-naphthoquinone methyltransferase, chloroplastic
Csa_2G070880	5100.3	2506.05	0.491353	2.45062e-15	2	5520557	5526964	+	6408	GO:0016020;GO:0016310;GO:0005783;GO:0005515;GO:0050896;GO:0052544;GO:1900140;GO:0051740;GO:0009690;GO:0009727;GO:0007165;GO:0042802;GO:0038199;GO:0016301;GO:0009408;GO:0009737;GO:0000155;GO:0016740;GO:0005789;GO:0009625;GO:0023014;GO:0009733;GO:0005524;GO:0009873;GO:0042742;GO:0009739;GO:0002237;GO:0009723;GO:0004673;GO:0000160;GO:0000166;GO:0009651;GO:0016021;GO:0010087;GO:0010105;GO:0018106;GO:…	-	-
Csa_2G348240	15.2025	1.47618	0.0971015	0.000156966	2	15651288	15651822	-	535	GO:0016020;GO:0016021	-	-
Csa_2G338880	1508.06	422.574	0.28021	1.76308e-24	2	15361592	15368173	-	6582	GO:0016020;GO:0016310;GO:0005524;GO:0016301;GO:0006468;GO:0004674;GO:0005515;GO:0000166;GO:0004672;GO:0016021;GO:0016740	-	probable LRR receptor-like serine/threonine-protein kinase At5g63710
Csa_2G033340	77.1779	18.4758	0.239392	1.39257e-05	2	3202728	3203122	-	395	-	-	-
Csa_2G406770	85.6604	0.29358	0.00342726	9.04666e-09	2	21057418	21059478	+	2061	GO:0016020;GO:0005524;GO:0004672;GO:0016021;GO:0006468	-	protein LYK2
Csa_2G378540	2215.85	946.499	0.427149	1.04762e-05	2	19122192	19128976	-	6785	GO:0016020;GO:0016787;GO:0005524;GO:0000166;GO:0016021	-	-
Csa_2G035540	435.743	142.559	0.327164	6.13137e-05	2	3664383	3668964	-	4582	GO:0046872;GO:0008270;GO:0003676	-	uncharacterized LOC101215299
Csa_2G349080	2835.77	723.386	0.255094	3.50185e-18	2	15821168	15822138	+	971	GO:0005515	-	uncharacterized LOC101207008
Csa_2G358890	22.1932	1.76501	0.0795293	0.000209954	2	16906855	16907046	-	192	-	-	-
Csa_2G100560	769.843	312.583	0.406034	4.44706e-17	2	7528434	7530050	-	1617	GO:0005634;GO:0003677;GO:0006355;GO:0006351	-	myb family transcription factor APL
Csa_2G238250	2824.82	1245.6	0.44095	3.75773e-12	2	11647225	11649756	+	2532	GO:0016020;GO:0016021;GO:0042631;GO:0009737;GO:0009631;GO:0005773	-	cold-regulated 413 plasma membrane protein 2
Csa_2G380090	61.4446	24.8983	0.405215	0.0051081	2	19500355	19501290	-	936	-	-	-
Csa_2G361640	398.392	0.596669	0.0014977	6.32281e-44	2	17288570	17288872	-	303	GO:0003677	-	-
Csa_2G354820	13377.1	3119.82	0.233221	1.67126e-13	2	16580173	16580865	+	693	GO:0003676	-	-
Csa_2G020860	743.784	251.102	0.337601	8.31327e-09	2	2461703	2462131	-	429	GO:0016020;GO:0016021	-	-
Csa_2G249270	6041.7	1603.93	0.265477	2.23741e-28	2	12158601	12162192	+	3592	-	-	chaperone protein dnaJ 10-like
Csa_2G021690	8527.18	2286.98	0.268199	2.90506e-47	2	2647889	2651386	-	3498	GO:0016020;GO:0006810;GO:0016021	-	peroxisomal adenine nucleotide carrier 1-like
Csa_2G270230	61.8891	26.7182	0.431711	0.000436318	2	12918810	12924617	-	5808	GO:0016020;GO:0008289;GO:0016021	-	synaptotagmin-1-like
Csa_2G005340	3263.63	685.123	0.209926	2.88797e-27	2	889767	890390	+	624	-	-	-
Csa_2G350320	9.38862	0.298335	0.0317762	0.000548045	2	15945719	15946525	+	807	GO:0016747	-	-
Csa_2G349000	694.337	319.908	0.46074	8.82821e-13	2	15793940	15797475	+	3536	-	-	uncharacterized LOC101208155
Csa_2G070840	2806.8	575.935	0.205193	2.06205e-21	2	5465823	5474029	+	8207	GO:0005544;GO:0060548	-	protein BONZAI 3
Csa_2G021560	9497.68	3449.92	0.363238	1.31793e-29	2	2598644	2600098	+	1455	GO:0016020;GO:0016021	-	-
Csa_2G404735	597.458	213.555	0.35744	0.000426611	2	20744428	20744715	-	288	GO:0016020;GO:0016021	-	-
Csa_2G245470	33.2144	4.09202	0.1232	0.000485532	2	11843608	11844622	-	1015	GO:0016020;GO:0016021	-	dehydration-responsive protein RD22-like
Csa_2G336130	1557.62	175.428	0.112626	2.00811e-15	2	15103196	15105622	-	2427	GO:0009072;GO:0005515;GO:0003824;GO:0005737	K01800	glutathione S-transferase zeta class
Csa_2G174670	278.14	117.289	0.421692	0.00010506	2	9997937	9998587	-	651	GO:0003677	-	-
Csa_2G381760	8909.74	3152	0.35377	5.7428e-31	2	19606072	19609898	+	3827	GO:0005515	K14515	EIN3-binding F-box protein 1
Csa_2G368820	201.782	78.5103	0.389085	6.78909e-10	2	17791476	17792867	+	1392	-	-	MKL/myocardin-like protein 1
Csa_2G022840	1828.63	634.423	0.346939	2.10645e-27	2	2748661	2751104	+	2444	GO:0005515	-	F-box protein At1g55000
Csa_2G248690	66.6695	30.2065	0.453079	0.00054446	2	12061112	12062289	-	1178	-	-	-
Csa_2G348900	1293.13	445.704	0.344671	4.1972e-17	2	15751578	15756107	+	4530	GO:0016020;GO:0016310;GO:0005524;GO:0016301;GO:0006468;GO:0004674;GO:0005515;GO:0000166;GO:0004672;GO:0016021;GO:0016740;GO:0005886	-	protein NSP-INTERACTING KINASE 3
Csa_2G058110	2278.33	866.344	0.380255	7.42557e-10	2	4304623	4310339	-	5717	GO:0016310;GO:0007205;GO:0003951;GO:0008152;GO:0007165;GO:0005524;GO:0016301;GO:0004143;GO:0000166;GO:0016740	K00901	diacylglycerol kinase 7
Csa_2G378530	855.322	312.427	0.365274	4.78055e-21	2	19121333	19122138	-	806	GO:0016020;GO:0016021	-	-
Csa_2G350470	159.272	33.048	0.207494	8.70036e-06	2	16026511	16028818	+	2308	-	-	-
Csa_2G350330	22.1022	0	0	3.62302e-06	2	15947967	15948380	+	414	GO:0016747	-	-
Csa_2G360820	2947.59	576.071	0.195438	3.70423e-18	2	17135727	17140739	+	5013	GO:0008233;GO:0048317;GO:0048482;GO:1900057;GO:0043130;GO:0046872;GO:0006508;GO:0046621;GO:0008285	-	protein DA1
Csa_2G000860	90.1685	37.2201	0.412784	1.50139e-05	2	482177	482553	-	377	-	-	-
Csa_2G348200	786.413	348.557	0.443224	0.0022856	2	15616974	15622022	-	5049	GO:0005507;GO:0055114;GO:0016491	-	L-ascorbate oxidase homolog
Csa_2G393190	490.44	240.515	0.490408	7.82901e-10	2	20269093	20283315	-	14223	-	-	-
Csa_2G369200	6.47835	0.862795	0.133181	0.0362291	2	18018671	18020297	-	1627	GO:0046983	-	transcription factor bHLH96
Csa_2G371110	1869.62	586.252	0.313568	0.00260346	2	18386422	18387639	-	1218	GO:0016020;GO:0055085;GO:0016021	K15104	mitochondrial uncoupling protein 5-like
Csa_2G401480	1854.21	702.609	0.378926	1.129e-23	2	20549097	20549927	+	831	GO:0016020;GO:0006810;GO:0016021;GO:0016192	-	probable VAMP-like protein At1g33475
Csa_2G377870	667.165	215.226	0.322597	2.14944e-07	2	19022566	19024466	-	1901	GO:0016020;GO:0016021;GO:0005773	-	uncharacterized LOC101214952
Csa_2G074170	34.4073	15.261	0.443539	0.00888575	2	5865234	5869333	+	4100	GO:0016020;GO:0055085;GO:0005783;GO:0009555;GO:0080162;GO:0010252;GO:0009734;GO:0080161;GO:0016021	-	-
Csa_2G247600	863.703	382.616	0.442995	8.75188e-10	2	11983654	11986288	-	2635	GO:0006950;GO:0005886	-	uncharacterized LOC101210790
Csa_2G110240	22.7369	7.91685	0.348194	0.00795533	2	7776153	7780546	-	4394	-	-	uncharacterized LOC101223025
Csa_2G354100	293.838	42.6164	0.145034	2.30789e-35	2	16455511	16457169	-	1659	GO:0016567;GO:0016740;GO:0005488;GO:0004842	-	U-box domain-containing protein 30-like
Csa_2G297160	1237.49	437.137	0.353245	1.07695e-24	2	14126354	14131821	-	5468	GO:0005525;GO:0003924	K07933	uncharacterized GTP-binding protein At5g64813
Csa_2G361700	15.3551	4.43699	0.288958	0.0136607	2	17327174	17328434	+	1261	GO:0003677	-	zinc-finger homeodomain protein 5
Csa_2G343150	16.4528	1.49167	0.0906638	6.40522e-05	2	15403129	15403521	+	393	GO:0003677	-	-
Csa_2G381880	45.5283	2.36045	0.0518458	1.35351e-13	2	19657448	19658586	-	1139	GO:0016020;GO:0016021	-	-
Csa_2G368830	598.937	165.556	0.276416	5.42568e-07	2	17796605	17800379	-	3775	GO:0005856;GO:0005874;GO:0005200;GO:0005737;GO:0003924;GO:0000166;GO:0007010;GO:0007017;GO:0005525	K07375	tubulin beta chain
Csa_2G000110	37.7107	13.1462	0.348608	0.000719852	2	92983	95541	+	2559	GO:0007186;GO:0005834;GO:0004871	-	guanine nucleotide-binding protein subunit gamma 3-like
Csa_2G415520	58.9835	3.54551	0.0601102	3.06356e-16	2	21326728	21328843	-	2116	GO:0008171;GO:0008168;GO:0016740;GO:0032259;GO:0046983	-	trans-resveratrol di-O-methyltransferase
Csa_2G005310	2286.27	700.039	0.306192	1.06638e-34	2	866462	870927	+	4466	GO:0005515	-	-
Csa_2G000720	12.8221	2.36045	0.184093	0.00529637	2	417322	418713	-	1392	GO:0003993;GO:0016311	-	acid phosphatase 1-like
Csa_2G406780	723.915	36.6078	0.0505692	1.50665e-37	2	21060279	21061201	-	923	GO:0005509	K13448	calcium-binding protein CML38-like
Csa_2G193320	211.468	4.11948	0.0194804	8.01222e-16	2	10328429	10329575	-	1147	GO:0046983	-	-
Csa_2G382550	42.6108	8.22715	0.193076	5.53381e-07	2	19763479	19764161	+	683	GO:0005634;GO:0003677;GO:0006355;GO:0006351;GO:0003700	-	ethylene-responsive transcription factor ERF003-like
Csa_2G237750	6531.28	1872.34	0.286673	1.26361e-42	2	11632728	11638073	-	5346	GO:0007186;GO:0007165;GO:0003924;GO:0031683;GO:0000166;GO:0019001;GO:0004871;GO:0005525	-	extra-large guanine nucleotide-binding protein 1-like
Csa_2G238870	538.553	183.439	0.340615	4.66457e-14	2	11719075	11721281	+	2207	GO:0016020;GO:0016021	-	-
Csa_2G369850	1468.21	646.159	0.440101	4.39919e-17	2	18129584	18132313	-	2730	GO:0046983	-	transcription factor bHLH145-like
Csa_2G264570	2683	1222.2	0.455535	6.20575e-13	2	12787491	12788095	+	605	-	-	chaperone protein dnaJ 11, chloroplastic-like
Csa_2G357280	188.033	66.9541	0.356075	5.53245e-11	2	16849818	16852995	+	3178	GO:0046872;GO:0020037;GO:0016705;GO:0005506;GO:0004497;GO:0055114;GO:0016491	-	-
Csa_2G138740	443.913	108.59	0.244619	2.31788e-23	2	8541945	8543690	-	1746	GO:0005524;GO:0004672;GO:0006468	-	-
Csa_2G015850	813.806	120.735	0.148359	1.77106e-17	2	2447294	2451077	-	3784	GO:0005634;GO:0005524;GO:0006468;GO:0005737;GO:0004674;GO:0000166;GO:0004672;GO:0051020	-	receptor-like cytosolic serine/threonine-protein kinase RBK2
Csa_2G372740	751.523	140.326	0.186722	1.40231e-07	2	18505951	18508807	+	2857	-	-	uncharacterized LOC101220853
Csa_2G000150	2932.02	1283.23	0.437661	4.40014e-17	2	109144	113404	+	4261	GO:0016020;GO:0016757;GO:0016021;GO:0005975;GO:0016740;GO:0006004	-	uncharacterized protein At1g04910
Csa_2G360650	2714.22	702.882	0.258962	7.41702e-45	2	17054406	17058822	-	4417	GO:0005524;GO:0004672;GO:0006468	-	mitogen-activated protein kinase kinase kinase YODA-like
Csa_2G237140	720.324	341.738	0.474423	5.4351e-12	2	11556864	11560098	-	3235	-	-	salicylic acid-binding protein 2
Csa_2G317420	1106.69	489.942	0.442709	0.000229916	2	14842248	14845001	+	2754	GO:0005524;GO:0000166	-	-
Csa_2G248110	5.89352	0.874759	0.148427	0.0492146	2	12008241	12011052	+	2812	GO:0045490;GO:0045330;GO:0016787;GO:0005618;GO:0030599;GO:0042545	-	-
Csa_2G416190	1428.49	597.845	0.418515	8.8144e-19	2	21480021	21484374	+	4354	GO:0016760;GO:0016020;GO:0016757;GO:0030244;GO:0016021;GO:0071555;GO:0016740	-	cellulose synthase-like protein H1
Csa_2G002000	982.043	467.473	0.476021	1.63671e-09	2	600583	604546	-	3964	-	-	uncharacterized LOC101211085
Csa_2G405040	39.0756	15.5292	0.397415	0.00189268	2	20938000	20940586	+	2587	GO:0005515	-	pentatricopeptide repeat-containing protein At5g14080
Csa_2G373390	296.021	144.987	0.489788	5.19419e-08	2	18627665	18627940	+	276	-	-	-
Csa_2G350420	50.8704	21.2037	0.416819	0.000892825	2	15994651	15995649	-	999	GO:0016020;GO:0016021	-	uncharacterized LOC101222643
Csa_2G349630	73.1262	5.23766	0.071625	1.33752e-06	2	15852772	15853923	-	1152	-	-	sufE-like protein 2, chloroplastic
Csa_2G279250	1361.37	543.524	0.399248	2.50421e-16	2	13388215	13392190	-	3976	GO:0005634;GO:0003677;GO:0007275;GO:0006355;GO:0006351;GO:0003700	K09284	AP2-like ethylene-responsive transcription factor TOE3
Csa_2G352420	1511.67	489.129	0.323569	7.07426e-09	2	16296486	16297695	-	1210	GO:0046872;GO:0003723;GO:0003677;GO:0061157;GO:0005737;GO:0003727	-	-
Csa_2G074210	243.562	78.1919	0.321034	1.67452e-12	2	5900302	5901289	-	988	-	-	-
Csa_2G351540	2856.73	220.256	0.0771008	1.05354e-129	2	16095321	16095662	+	342	-	-	uncharacterized LOC101220122
Csa_2G360720	34.4438	10.7928	0.313346	0.000495234	2	17086284	17087563	-	1280	GO:0005634;GO:0003677;GO:0006355	-	dof zinc finger protein DOF1.6-like
Csa_2G356620	75.3916	10.2713	0.13624	7.3028e-14	2	16729171	16729415	-	245	-	-	-
Csa_2G349610	104.258	44.9398	0.431043	1.25792e-05	2	15843634	15845029	+	1396	-	-	-
Csa_2G034700	19.9042	5.85228	0.294022	0.00572526	2	3435827	3436418	+	592	GO:0043086;GO:0004857;GO:0046910	-	-
Csa_2G408940	2551.89	578.226	0.226587	2.53466e-52	2	21231171	21231940	+	770	GO:0016020;GO:0016021	-	hypothetical protein
Csa_2G348970	2994.27	448.114	0.149657	4.93533e-81	2	15780189	15783780	-	3592	GO:0016020;GO:0005524;GO:0004672;GO:0016021;GO:0006468	-	cysteine-rich receptor-like protein kinase 2
Csa_2G382450	68.9014	8.82366	0.128062	3.31678e-10	2	19700580	19701845	+	1266	-	-	-
Csa_2G351550	472.271	52.9704	0.112161	4.45259e-20	2	16106830	16108351	+	1522	GO:0005515	-	F-box protein At1g67340-like
Csa_2G360840	70.199	18.7311	0.266829	8.32983e-08	2	17145296	17146431	-	1136	GO:0016757;GO:0016740	-	-
Csa_2G000170	11.9767	3.53002	0.294742	0.0334515	2	123959	125295	+	1337	GO:0032502;GO:0005634;GO:0005524;GO:0006355;GO:0006351	-	growth-regulating factor 5
Csa_2G404790	346.385	139.268	0.402062	2.00958e-06	2	20779196	20784229	-	5034	GO:0016020;GO:0016021;GO:0005886	-	uncharacterized LOC101216469
Csa_2G360850	2730.91	410.69	0.150386	6.21655e-80	2	17149104	17150553	-	1450	GO:0016020;GO:0016021	K10666	RING finger protein 5-like
Csa_2G033330	4022.23	1591.37	0.395644	5.37288e-24	2	3197987	3200621	-	2635	-	-	dnaJ homolog subfamily B member 8
Csa_2G249810	544.237	44.032	0.0809059	3.27976e-40	2	12194592	12196235	+	1644	GO:0009415;GO:0006950	-	embryogenic cell protein 40
Csa_2G376790	41.3286	7.05512	0.170708	1.94005e-07	2	18953858	18957538	+	3681	GO:0005634;GO:0003677;GO:0006355;GO:0006351	-	transcription factor JUNGBRUNNEN 1
Csa_2G080180	35.0276	7.25453	0.207109	0.0106118	2	6637501	6639509	+	2009	GO:0005515;GO:0016567;GO:0016740;GO:0005488;GO:0004842	-	U-box domain-containing protein 9-like
Csa_2G324440	54.2272	22.6035	0.41683	0.000572421	2	14910843	14911299	-	457	-	-	-
Csa_2G360570	1090	281.727	0.258465	4.11625e-16	2	16996052	16998894	-	2843	GO:0016042;GO:0016787;GO:0008152;GO:0006629	-	-
Csa_2G075440	5377.04	1586.51	0.295053	1.40823e-24	2	6212262	6219162	+	6901	GO:0043531;GO:0006952	K13459	disease resistance protein At4g27190-like
Csa_2G005360	13.9172	2.04662	0.147057	0.00156571	2	900680	902981	+	2302	GO:0016020;GO:0004553;GO:0016787;GO:0008152;GO:0016021;GO:0005975;GO:0016798	-	-
Csa_2G377985	336.165	3.8009	0.0113066	7.06951e-19	2	19084658	19087334	+	2677	GO:0016020;GO:0055085;GO:0016021	-	oligopeptide transporter 6-like
Csa_2G247590	893.658	90.4369	0.101199	5.89164e-18	2	11976604	11979504	+	2901	-	-	-
Csa_2G355030	3029.29	1170.81	0.386497	2.01938e-24	2	16659585	16660658	-	1074	GO:0003677	K09422	transcription factor MYB44-like
Csa_2G416770	1606.07	777.04	0.483814	3.87151e-06	2	21586675	21588084	+	1410	GO:0005524;GO:0004674;GO:0004672;GO:0000166;GO:0006468	K20716	mitogen-activated protein kinase kinase kinase 3-like
Csa_2G427880	1235.59	206.631	0.167232	1.21489e-21	2	22274239	22276159	-	1921	GO:0005515	K10273	F-box protein SKIP2
Csa_2G058660	3574.64	1431.56	0.400477	3.13695e-23	2	4396781	4402353	-	5573	GO:0016020;GO:0016021	-	uncharacterized LOC101212671
Csa_2G200440	16476.6	1743.07	0.105791	2.86429e-123	2	10523324	10524514	+	1191	GO:0005634;GO:0005515;GO:0006355;GO:0009734;GO:0006351	K14484	auxin-induced protein 22B-like
Csa_2G369140	63.6565	26.6742	0.419034	0.000242152	2	17999248	17999844	-	597	-	-	-
Csa_2G351800	16207.4	1955.32	0.120644	1.56154e-111	2	16228564	16232079	-	3516	GO:0016020;GO:0004325;GO:0006783;GO:0006779;GO:0006979;GO:0016829;GO:0033014;GO:0016021;GO:0005739;GO:0009536;GO:0009507	K01772	ferrochelatase-2, chloroplastic
Csa_2G354950	272.435	63.7366	0.233951	1.07877e-22	2	16638458	16641990	+	3533	GO:0016020;GO:0016310;GO:0005524;GO:0016301;GO:0006468;GO:0004674;GO:0005515;GO:0000166;GO:0004672;GO:0016021;GO:0016740	-	probable LRR receptor-like serine/threonine-protein kinase At3g47570
Csa_2G345980	15.2847	5.25683	0.343928	0.0295814	2	15453908	15454404	-	497	-	-	-
Csa_2G286450	171.512	65.0338	0.379179	2.26558e-09	2	13570969	13572203	+	1235	GO:0005509	K13448	probable calcium-binding protein CML32
Csa_2G359940	3832.06	321.33	0.0838531	1.29295e-23	2	16939508	16940073	-	566	GO:0005509	-	-
Csa_2G422050	102.957	40.6595	0.394918	1.81873e-06	2	21942889	21943933	-	1045	GO:0019901;GO:0000079	-	cyclin-U1-1
Csa_2G351770	653.232	283.466	0.433943	3.74523e-14	2	16211206	16214489	-	3284	GO:0016020;GO:0016021;GO:2000012	-	pollen-specific protein SF21
Csa_2G116260	450.595	70.0601	0.155484	4.03045e-12	2	7865904	7866338	-	435	GO:0016020;GO:0016021	-	uncharacterized LOC105434576
Csa_2G379920	5.20077	0.581179	0.111749	0.0490726	2	19391398	19393342	-	1945	-	-	EG45-like domain containing protein
Csa_2G401240	38.4949	4.11718	0.106954	4.23184e-09	2	20391190	20391814	+	625	GO:0005634;GO:0003677;GO:0006355;GO:0006351;GO:0003700	-	ethylene-responsive transcription factor ERF020
Csa_3G236050	1449.96	689.014	0.475196	3.14764e-14	3	15218152	15220114	+	1963	GO:0016020;GO:0016021	-	-
Csa_3G848850	27.4741	7.26879	0.264569	0.000489117	3	34772169	34774878	-	2710	GO:0016020;GO:0046470;GO:0016042;GO:0003824;GO:0070290;GO:0004630;GO:0016787;GO:0005509	-	-
Csa_3G075990	4802.65	1800.66	0.37493	8.26491e-15	3	3985833	3989434	-	3602	GO:0016788	-	GDSL esterase/lipase At5g55050
Csa_3G902190	5732.62	2613.48	0.455895	2.20568e-18	3	38936786	38938232	-	1447	-	-	-
Csa_3G859700	85.5362	31.3842	0.366912	0.000106383	3	35975004	35977582	+	2579	GO:0004553;GO:0016787;GO:0008152;GO:0005975;GO:0016798	K19355	mannan endo-1,4-beta-mannosidase 7
Csa_3G630260	38.2133	12.8382	0.335962	0.000496583	3	24543275	24543894	-	620	-	-	-
Csa_3G881870	5285.33	1783.1	0.337367	1.64837e-32	3	37365565	37367642	-	2078	GO:0005634;GO:0003677;GO:0006355;GO:0043565;GO:0006351;GO:0003700	-	probable WRKY transcription factor 11-like
Csa_3G829160	712.638	125.832	0.176573	1.66562e-21	3	33158345	33159418	-	1074	GO:0046872;GO:0008270	-	zinc finger AN1 domain-containing stress-associated protein 12
Csa_3G020610	35.8832	4.67197	0.130199	1.06637e-07	3	2156966	2158002	+	1037	-	-	uncharacterized LOC105434783
Csa_3G006640	1383.29	470.501	0.340131	1.77823e-18	3	787921	798914	-	10994	GO:0005634;GO:0008168;GO:0003682;GO:0003886;GO:0016740;GO:0090116;GO:0032259	K00558	DNA (cytosine-5)-methyltransferase CMT2
Csa_3G149890	8420.76	2833.27	0.336462	1.43239e-26	3	10051542	10055928	+	4387	GO:0008878;GO:0005524;GO:0016779;GO:0019252;GO:0005978;GO:0009058;GO:0000166;GO:0009536;GO:0016740;GO:0009507	K00975	glucose-1-phosphate adenylyltransferase large subunit 3, chloroplastic/amyloplastic
Csa_3G697940	6378.71	1206.76	0.189185	1.42144e-24	3	26515063	26516176	+	1114	GO:0046872;GO:0003677;GO:0008270	-	zinc finger A20 and AN1 domain-containing stress-associated protein 5-like
Csa_3G841990	112.156	0.287598	0.00256428	2.70141e-43	3	33853617	33854721	+	1105	-	-	-
Csa_3G592170	359.72	164.227	0.456541	4.30361e-07	3	22722268	22726304	+	4037	-	K01076	alpha/beta hydrolase domain-containing protein 17B
Csa_3G734040	96.8852	13.1952	0.136194	4.55127e-09	3	27981843	27984009	+	2167	GO:0016020;GO:0030246;GO:0005524;GO:0004672;GO:0016021;GO:0006468	-	-
Csa_3G698510	52.0997	13.7976	0.264832	2.74726e-06	3	26553260	26556230	-	2971	GO:0016020;GO:0020037;GO:0016705;GO:0005506;GO:0016021;GO:0055114	-	-
Csa_3G386830	188.699	70.9039	0.375751	4.9618e-10	3	18944049	18946409	-	2361	GO:0003677	-	-
Csa_3G183970	112.693	9.09945	0.0807454	6.4126e-25	3	12878692	12879458	-	767	-	-	uncharacterized LOC105434852
Csa_3G889700	248.852	52.4866	0.210915	5.32478e-08	3	37714582	37714767	+	186	-	-	-
Csa_3G824990	140.29	34.2079	0.243838	5.67876e-14	3	32632689	32634485	-	1797	GO:0005634;GO:0003677;GO:0006355;GO:0006351	-	NAC domain-containing protein 100
Csa_3G151540	2063.18	802.698	0.389058	3.1312e-19	3	10464558	10468204	-	3647	GO:0016567;GO:0008270	K10144	RING finger and CHY zinc finger domain-containing protein 1
Csa_3G164530	51.9814	7.93234	0.152599	1.56697e-09	3	10848040	10848276	+	237	-	-	-
Csa_3G252480	504.949	156.206	0.309349	5.28008e-06	3	15716059	15720253	+	4195	-	-	-
Csa_3G748170	2534.97	1139.44	0.449489	9.39045e-12	3	29012523	29017266	-	4744	GO:0009535;GO:0003755;GO:0016853;GO:0000413;GO:0009579;GO:0009534;GO:0009507	-	peptidyl-prolyl cis-trans isomerase FKBP16-4, chloroplastic
Csa_3G076010	21.7924	2.34373	0.107548	1.08524e-05	3	4001961	4006711	+	4751	GO:0016020;GO:0016021;GO:0016788	-	-
Csa_3G696880	12.8858	3.5133	0.272649	0.0382652	3	26469529	26470193	-	665	-	-	-
Csa_3G121770	5202	2031.34	0.390492	9.90456e-24	3	7151887	7155148	-	3262	GO:0005524;GO:0004674;GO:0004672;GO:0000166;GO:0006468	-	calmodulin-binding receptor-like cytoplasmic kinase 2
Csa_3G483820	89.5771	40.4874	0.451983	0.00086498	3	21090016	21092862	+	2847	GO:0065009;GO:0005085;GO:0005089	-	-
Csa_3G733360	4986.93	1899.89	0.380974	2.89914e-26	3	27891742	27894921	-	3180	GO:0016020;GO:0016021	-	uncharacterized LOC101202748
Csa_3G165620	2516.65	1168	0.46411	1.91145e-16	3	10918839	10921937	-	3099	GO:0016020;GO:0010215;GO:0016021;GO:0031225;GO:0016049	-	COBRA-like protein 7
Csa_3G126170	288.771	90.1633	0.312232	1.80717e-13	3	7732902	7733891	-	990	-	-	-
Csa_3G731120	280.254	118.412	0.422517	1.86695e-10	3	27514672	27516162	+	1491	-	-	uncharacterized LOC101211240
Csa_3G239260	1650.61	721.886	0.437345	9.0552e-10	3	15369322	15372168	-	2847	-	-	myosin heavy chain, striated muscle
Csa_3G175080	368.977	98.0936	0.265853	2.26084e-21	3	11788056	11791016	-	2961	GO:0016020;GO:0005524;GO:0005515;GO:0004672;GO:0000166;GO:0016021;GO:0006468	-	probable LRR receptor-like serine/threonine-protein kinase At4g08850
Csa_3G826640	374.802	109.921	0.293279	1.77657e-07	3	32756988	32761143	+	4156	GO:0016020;GO:0055085;GO:0016021;GO:0015267;GO:0005215	K09874	aquaporin NIP2-1-like
Csa_3G860250	213.832	77.1537	0.360816	1.00709e-06	3	36027788	36029260	+	1473	GO:0005524;GO:0000166	-	-
Csa_3G607120	1162.84	554.638	0.476969	1.15575e-13	3	23498740	23502713	-	3974	GO:0016020;GO:0055085;GO:0005216;GO:0034220;GO:0016021;GO:0006811	K05391	cyclic nucleotide-gated ion channel 1-like
Csa_3G180270	174.051	66.2154	0.380436	1.83905e-09	3	12361846	12362238	+	393	-	-	-
Csa_3G150780	72.7172	29.4823	0.405437	5.8173e-05	3	10270060	10270788	+	729	GO:0016020;GO:0016021	-	-
Csa_3G036400	17.1749	6.73056	0.391884	0.0376262	3	2529682	2530184	+	503	-	-	-
Csa_3G651820	312.315	97.5476	0.312337	5.70481e-12	3	25689217	25691110	-	1894	GO:0046872;GO:0020037;GO:0016705;GO:0005506;GO:0004497;GO:0055114;GO:0016491	-	-
Csa_3G076020	25620.9	2704.29	0.10555	2.4064e-71	3	4007167	4010552	+	3386	GO:0004462;GO:0046872	K01759	lactoylglutathione lyase-like
Csa_3G143570	388.9	107.636	0.276771	0.000237254	3	9474347	9476622	-	2276	GO:0005634;GO:0005515;GO:0006355;GO:0009734;GO:0006351	K14484	auxin-responsive protein IAA14
Csa_3G389840	30.3638	2.92614	0.0963692	2.51223e-06	3	19005544	19007078	-	1535	GO:0016020;GO:0016021	-	-
Csa_3G780540	1616.79	460.524	0.284839	3.95598e-36	3	30189253	30190261	-	1009	-	-	-
Csa_3G728140	104.525	43.1428	0.41275	4.75373e-06	3	27244563	27246621	-	2059	GO:0005515	-	-
Csa_3G752490	1247	529.645	0.424736	3.74476e-05	3	29278237	29282647	-	4411	GO:0016020;GO:0005524;GO:0000166;GO:0016021;GO:0016887	-	-
Csa_3G779010	6043.85	1487.36	0.246094	6.14384e-52	3	30169282	30170024	-	743	GO:0016020;GO:0016021	-	protein YLS9
Csa_3G644820	5.54149	0.585933	0.105736	0.036752	3	25265069	25265327	-	259	-	-	-
Csa_3G174570	84.1239	7.33076	0.0871424	5.4903e-19	3	11757396	11759132	+	1737	GO:0016787;GO:0006629	-	galactolipase DONGLE, chloroplastic-like
Csa_3G556210	1437.1	200.009	0.139176	6.00591e-17	3	21947995	21950610	+	2616	GO:0008081;GO:0006629	-	glycerophosphodiester phosphodiesterase GDPD1, chloroplastic
Csa_3G850500	385.277	139.901	0.363117	5.34894e-06	3	34915310	34918224	-	2915	GO:0016020;GO:0008375;GO:0016021	-	uncharacterized LOC101208492
Csa_3G835850	204.3	52.3244	0.256116	1.70655e-12	3	33296743	33300821	+	4079	GO:0016020;GO:0055085;GO:0005216;GO:0034220;GO:0016021;GO:0006811	K05391	putative cyclic nucleotide-gated ion channel 18
Csa_3G033230	41.1026	7.36542	0.179196	0.0369117	3	2384922	2392141	+	7220	GO:0003999;GO:0009116;GO:0006168;GO:0005737	K00759	adenine phosphoribosyltransferase 3
Csa_3G881780	268.804	57.5468	0.214085	1.82428e-23	3	37305607	37308506	-	2900	GO:0016020;GO:0005515;GO:0016021	-	-
Csa_3G180310	1400.88	465.478	0.332275	0.000177359	3	12395726	12397443	+	1718	GO:0016020;GO:0055085;GO:0016021;GO:0015238;GO:0015297;GO:0006855	-	-
Csa_3G651800	65.9387	6.72596	0.102003	1.59986e-12	3	25683546	25684583	+	1038	GO:0016020;GO:0020037;GO:0016705;GO:0005506;GO:0016021;GO:0055114	-	-
Csa_3G172375	241.502	53.04	0.219625	0.000331391	3	11522162	11523002	+	841	GO:0006952;GO:0009607	-	-
Csa_3G634360	408.448	125.623	0.307561	2.33971e-20	3	24660018	24662077	-	2060	GO:0009505;GO:0004553;GO:0016787;GO:0009506;GO:0008152;GO:0005975;GO:0016798	-	probable glucan endo-1,3-beta-glucosidase A6
Csa_3G812780	197.517	55.4178	0.280572	1.09221e-08	3	31304326	31306532	+	2207	GO:0005515;GO:0008270	-	pentatricopeptide repeat-containing protein At1g59720, mitochondrial-like
Csa_3G113310	2887.4	679.43	0.235309	5.91668e-51	3	5741266	5749192	-	7927	GO:0008757;GO:0008168;GO:0046500;GO:0003824;GO:0030732;GO:0009058;GO:0005829;GO:0001887;GO:0016740;GO:0032259;GO:0030170	K08247	methionine S-methyltransferase
Csa_3G141890	1476.77	259.967	0.176038	7.21197e-32	3	9345196	9350489	-	5294	GO:0016760;GO:0016020;GO:0016757;GO:0030244;GO:0016021;GO:0071555;GO:0016740	-	cellulose synthase-like protein E1
Csa_3G238120	10072.4	4615.91	0.458272	1.84004e-18	3	15280320	15282434	-	2115	-	-	rhodanese-like domain-containing protein 14, chloroplastic
Csa_3G171180	826.012	324.046	0.392301	7.41938e-11	3	11409589	11413688	-	4100	-	-	hypothetical protein
Csa_3G856020	28.4449	5.57664	0.196051	3.97577e-05	3	35823262	35823582	+	321	GO:0046034;GO:0016020;GO:0009535;GO:0005524;GO:0006754;GO:0016787;GO:0000166;GO:0015992;GO:0046933;GO:0009507;GO:0045261;GO:0006811;GO:0009579;GO:0015986;GO:0099132;GO:0032559;GO:0009536	-	-
Csa_3G019390	5184.59	2243.92	0.432806	2.32901e-20	3	1918963	1922039	+	3077	GO:0005634;GO:0003677;GO:0006355;GO:0006351	-	transcription factor MYB1R1
Csa_3G134590	1725.07	751.236	0.435481	3.61502e-05	3	8924471	8927262	-	2792	GO:0003729;GO:0003723;GO:0003676	-	28 kDa ribonucleoprotein, chloroplastic
Csa_3G063110	470.647	85.5314	0.181731	9.17554e-39	3	3609649	3610911	-	1263	-	-	-
Csa_3G879520	47.3804	13.7522	0.290252	1.83317e-05	3	37088344	37090826	+	2483	-	-	-
Csa_3G902310	26.6483	4.65173	0.17456	3.36123e-05	3	39006157	39007188	-	1032	-	K14496	abscisic acid receptor PYR1-like
Csa_3G806260	72.0034	20.4914	0.284589	1.56815e-07	3	30848525	30850526	+	2002	GO:0016020;GO:0030246;GO:0005524;GO:0004672;GO:0016021;GO:0006468	-	probable L-type lectin-domain containing receptor kinase S.5
Csa_3G881700	128.94	0.895004	0.00694125	2.97914e-46	3	37262352	37262770	+	419	-	-	flowering-promoting factor 1-like protein 2
Csa_3G859660	900.187	205.728	0.228539	2.59773e-40	3	35933371	35936762	-	3392	GO:0005515	-	tubby-like F-box protein 5
Csa_3G176240	573.795	84.5686	0.147385	1.28821e-09	3	11915213	11916165	+	953	-	-	-
Csa_3G357110	1332.61	169.558	0.127238	2.52844e-16	3	18344608	18345616	-	1009	GO:0005634;GO:0003677;GO:0006355;GO:0006351;GO:0003700	-	ethylene-responsive transcription factor CRF4
Csa_3G816140	674.045	276.924	0.410838	7.2329e-16	3	31631649	31635168	+	3520	GO:0016020;GO:0055085;GO:0016021;GO:0015267;GO:0005215	K09875	probable aquaporin SIP2-1
Csa_3G859730	243.91	113.133	0.463829	5.59077e-06	3	35994379	35996239	-	1861	GO:0009611;GO:0008168;GO:0032259;GO:0030795;GO:0009694	K08241	jasmonate O-methyltransferase
Csa_3G850590	22.851	8.81538	0.385776	0.0147446	3	34977826	34983654	-	5829	GO:0016020;GO:0005524;GO:0005515;GO:0004672;GO:0000166;GO:0016021;GO:0006468	-	-
Csa_3G175680	533.354	62.6945	0.117548	1.74751e-16	3	11859815	11862950	+	3136	GO:0016020;GO:0016021	-	-
Csa_3G207890	6458.91	3171.77	0.491068	3.00196e-06	3	14111152	14114449	-	3298	GO:0020037;GO:0055114;GO:0051536;GO:0016491	K00366	ferredoxin--nitrite reductase, chloroplastic
Csa_3G824940	192.451	85.6576	0.445088	9.083e-08	3	32614059	32617521	-	3463	GO:0043531;GO:0016020;GO:0007165;GO:0005515;GO:0016021	-	-
Csa_3G516510	1966.54	863.54	0.439117	2.16063e-09	3	21459945	21465743	+	5799	GO:0016020;GO:0045489;GO:0000139;GO:0047262;GO:0016757;GO:0005794;GO:0016021;GO:0071555;GO:0016740	K20867	probable galacturonosyltransferase 14
Csa_3G017070	900.65	271.308	0.301235	1.5299e-28	3	1642084	1646078	-	3995	GO:0005509	K06268	calcineurin B-like protein 1
Csa_3G183340	482.93	155.294	0.321566	1.11738e-10	3	12776201	12777767	-	1567	GO:0005515	-	F-box/kelch-repeat protein At3g23880
Csa_3G444610	5.57335	0.298335	0.0535287	0.0168819	3	20621567	20623109	-	1543	GO:0000160;GO:0005622;GO:0004871	K14490	histidine-containing phosphotransfer protein 4-like
Csa_3G889890	145.742	61.0084	0.418606	3.07527e-07	3	37832190	37839496	-	7307	GO:0016763;GO:0008479;GO:0005737;GO:0008033;GO:0046872;GO:0101030;GO:0016757;GO:0006400;GO:0016740	-	-
Csa_3G285030	187.051	84.2662	0.450498	2.35002e-07	3	16800588	16801987	-	1400	GO:0005524;GO:0004832;GO:0000166;GO:0006438;GO:0005737	-	-
Csa_3G585350	1071.8	395.423	0.368935	1.20316e-20	3	22395174	22398805	+	3632	GO:0003725	-	yrdC domain-containing protein, mitochondrial
Csa_3G021150	4989.3	634.502	0.127173	3.05549e-79	3	2195935	2196473	+	539	-	-	14 kDa proline-rich protein DC2.15-like
Csa_3G600010	1240.36	223.464	0.18016	8.0792e-33	3	23202182	23208435	-	6254	-	-	-
Csa_3G122540	13.6926	0.575196	0.0420077	0.00151169	3	7315753	7317047	-	1295	GO:0003989;GO:0009317;GO:0006633	-	-
Csa_3G119850	3218.6	772.875	0.240128	1.52821e-41	3	6926306	6931880	+	5575	GO:0006355;GO:0003700	K09060	common plant regulatory factor 1-like
Csa_3G135080	604.582	93.7573	0.155078	7.33935e-50	3	9171306	9173170	-	1865	GO:0016020;GO:0055085;GO:0006817;GO:0005315;GO:0016021;GO:0022857	K08176	inorganic phosphate transporter 1-4
Csa_3G778450	176.713	75.2395	0.425772	5.26597e-08	3	30133269	30137802	+	4534	GO:0019538	-	uncharacterized LOC101217335
Csa_3G824170	999.866	181.773	0.181797	7.86499e-24	3	32486465	32488506	-	2042	-	-	uncharacterized LOC101209753
Csa_3G747620	63.2951	6.14217	0.0970403	0.000566278	3	28974214	28976919	+	2706	GO:0046872;GO:0055114;GO:0016491	-	2'-deoxymugineic-acid 2'-dioxygenase
Csa_3G127140	3195.69	1071.66	0.335345	1.78277e-31	3	8010410	8012655	-	2246	-	-	-
Csa_3G866460	534.909	148.702	0.277995	5.52003e-11	3	36253669	36257911	+	4243	GO:0005515	-	protein IQ-DOMAIN 32
Csa_3G149980	589.533	39.6496	0.0672559	2.49384e-22	3	10091975	10093502	-	1528	GO:0006508;GO:0004190	-	basic 7S globulin-like
Csa_3G402970	1209.04	497.645	0.411604	3.0301e-13	3	19499694	19503030	-	3337	GO:0004553;GO:0005975	-	-
Csa_3G751990	1316.41	510.419	0.387735	4.2483e-07	3	29274606	29277890	-	3285	GO:0016020;GO:0006810;GO:0005524;GO:0000166;GO:0016021;GO:0016887	-	-
Csa_3G843800	109.808	51.0881	0.465249	0.00236518	3	34093709	34094730	+	1022	GO:0055114;GO:0016491	K00059	short-chain type dehydrogenase/reductase-like
Csa_3G357100	1062.23	490.815	0.462058	1.79696e-11	3	18331610	18333905	+	2296	-	-	plastid division protein PDV1
Csa_3G914060	405.135	126.171	0.311429	1.28093e-18	3	39668681	39670484	+	1804	GO:0016787;GO:0006629	-	phospholipase A1-Ibeta2, chloroplastic
Csa_3G119730	7171.96	694.694	0.0968626	3.34835e-88	3	6861481	6863389	-	1909	GO:0016757;GO:0008152;GO:0016758;GO:0016740	K08237	hydroquinone glucosyltransferase-like
Csa_3G736650	10.3789	2.63854	0.254221	0.0307725	3	28314234	28315403	-	1170	-	K18732	protein MODIFIER OF SNC1 11-like
Csa_3G859670	4642.5	1825.57	0.393229	4.09507e-08	3	35947740	35948900	+	1161	-	-	uncharacterized LOC101222738
Csa_3G416140	2515.69	1062.77	0.422455	4.65391e-20	3	19788272	19791154	-	2883	GO:0046983	-	transcription factor ILR3
Csa_3G784390	5484.61	1736.11	0.316541	1.18044e-15	3	30493746	30501013	-	7268	GO:0016020;GO:0005524;GO:0000166;GO:0016021;GO:0016887	-	ABC transporter G family member 22
Csa_3G098040	1949.5	429.379	0.22025	2.0018e-15	3	4844652	4848515	+	3864	GO:0016020;GO:0016310;GO:0005524;GO:0016301;GO:0006468;GO:0004674;GO:0000166;GO:0004672;GO:0016021;GO:0016740	-	probable leucine-rich repeat receptor-like serine/threonine-protein kinase At5g15730
Csa_3G872080	2506.35	938.543	0.374466	2.93696e-25	3	36378903	36380740	-	1838	GO:0016020;GO:0016021	K22520	protein disulfide-isomerase LQY1, chloroplastic
Csa_3G822390	60.0082	24.328	0.405412	0.000231925	3	32281650	32284171	+	2522	-	-	LOB domain-containing protein 20
Csa_3G706170	8665.4	2652.46	0.306097	8.86436e-10	3	26738326	26738773	-	448	-	-	-
Csa_3G651880	66.5806	29.6576	0.445439	0.000413992	3	25716701	25717213	-	513	GO:0016020;GO:0016021	-	basic proline-rich protein-like
Csa_3G209470	3290.8	1419.72	0.431422	6.44197e-20	3	14198980	14202748	-	3769	GO:0005515	-	tubby-like F-box protein 8
Csa_3G078290	2199.12	682.486	0.310345	2.19518e-19	3	4282284	4287319	+	5036	-	-	-
Csa_3G119840	17829.9	6034.86	0.338469	5.2918e-34	3	6916303	6918913	-	2611	GO:0016020;GO:0016021;GO:0009579	-	protein CURVATURE THYLAKOID 1A, chloroplastic
Csa_3G733870	54.938	19.0735	0.347182	5.06298e-05	3	27901365	27903800	-	2436	GO:0016020;GO:0048544;GO:0016021	-	-
Csa_3G600000	15.8212	5.87022	0.371034	0.0385342	3	23201516	23201754	+	239	-	-	-
Csa_3G826650	3668.59	1264.18	0.344595	7.52348e-12	3	32788536	32791707	+	3172	GO:0016020;GO:0055085;GO:0016021;GO:0015267;GO:0005215	-	-
Csa_3G706670	484.74	184.414	0.380438	4.09804e-13	3	26745509	26745937	-	429	GO:0005509	-	hypothetical protein
Csa_3G895870	70.0022	17.3136	0.247329	2.34984e-08	3	38675299	38676094	-	796	-	-	-
Csa_3G180260	12863.4	1825.61	0.141923	1.78203e-12	3	12347142	12348070	-	929	GO:0005634;GO:0003677;GO:0006355;GO:0006351;GO:0003700	K09286	dehydration-responsive element-binding protein 1A
Csa_3G889690	1918.9	544.969	0.284001	1.27619e-37	3	37708802	37711898	+	3097	GO:0006470;GO:0003824;GO:0004722	-	-
Csa_3G164540	44.2209	19.8865	0.449707	0.00392591	3	10851706	10852019	+	314	-	-	-
Csa_3G858870	5.505	0.287598	0.0522431	0.0172564	3	35905240	35908911	-	3672	-	-	-
Csa_3G730770	5224.63	1480.11	0.283296	1.89299e-42	3	27345797	27348061	-	2265	GO:0008152;GO:0008168;GO:0032259	-	uncharacterized LOC101205174
Csa_3G006660	8.54529	0.29358	0.0343558	0.00112642	3	805509	807682	-	2174	GO:0046872;GO:0009555;GO:0043068	-	PHD finger protein MALE MEIOCYTE DEATH 1
Csa_3G127040	9.35213	0.873531	0.0934045	0.00372762	3	7954802	7958470	-	3669	-	-	-
Csa_3G143510	8361.77	857.999	0.10261	5.10886e-106	3	9448994	9451809	+	2816	GO:0016310;GO:0005524;GO:0016301	-	-
Csa_3G730700	6130.91	2402.57	0.391878	2.15447e-25	3	27299117	27305590	-	6474	GO:0006886;GO:0005622	-	TOM1-like protein 2
Csa_3G126860	40.049	16.675	0.416366	0.00285286	3	7855825	7856887	+	1063	GO:0016020;GO:0016021	-	-
Csa_3G185130	4.46229	0	0	0.0226314	3	13040570	13041970	+	1401	GO:0046872;GO:0030001	-	-
Csa_3G598910	10751.5	4780.09	0.444596	0.0034746	3	23067780	23069770	-	1991	GO:0007623;GO:0098807;GO:0009507	-	light-regulated protein
Csa_3G303640	173.38	81.2088	0.468387	1.34901e-06	3	17221516	17223767	-	2252	GO:0016020;GO:0005524;GO:0004672;GO:0000166;GO:0016021;GO:0006468	-	probable inactive receptor kinase RLK902
Csa_3G000690	1148.39	172.652	0.150342	1.30983e-58	3	153321	155741	+	2421	GO:0016020;GO:0055085;GO:0016021	-	uncharacterized transporter YBR287W-like
Csa_3G779020	2744.11	399.476	0.145576	6.60464e-09	3	30173021	30173689	+	669	GO:0016020;GO:0016021	-	protein YLS9-like
Csa_3G735030	3173.46	402.51	0.126836	7.00032e-29	3	28251892	28253920	+	2029	GO:0000145;GO:0006887	K07195	exocyst complex component EXO70B1-like
Csa_3G610820	25.455	9.71406	0.381618	0.00919861	3	23710447	23712921	-	2475	GO:0004252;GO:0016787;GO:0008233;GO:0006508;GO:0008236	-	subtilisin-like protease SBT1.2
Csa_3G406040	1004.18	119.567	0.11907	7.5154e-44	3	19616658	19618463	-	1806	GO:0003676	-	uncharacterized LOC101213316
Csa_3G889960	47.6841	23.1192	0.484841	0.00622758	3	37906121	37907352	+	1232	GO:0016020;GO:0016021	K10664	RING-H2 finger protein ATL11-like
Csa_3G852440	1211.59	220.76	0.182207	3.98947e-18	3	35324949	35325330	-	382	-	-	hypothetical protein
Csa_3G733250	217.48	59.8607	0.275247	4.25534e-09	3	27837219	27838891	-	1673	-	-	uncharacterized LOC101222308
Csa_3G901130	8605.79	2296.44	0.266848	1.14379e-47	3	38893224	38895698	+	2475	GO:0016020;GO:0016021	-	hypothetical protein
Csa_3G776900	262.5	89.7685	0.341976	1.09215e-07	3	29784091	29784646	+	556	-	-	uncharacterized LOC105434972
Csa_3G002640	679.495	237.614	0.349692	6.90778e-21	3	399227	403297	-	4071	-	-	protein MID1-COMPLEMENTING ACTIVITY 1
Csa_3G331330	343.573	132.26	0.384956	2.79765e-05	3	17798074	17799165	-	1092	GO:0006952;GO:0009607	-	MLP-like protein 28
Csa_3G405520	157.13	20.8158	0.132475	0.000327054	3	19559032	19559364	-	333	-	-	-
Csa_3G144210	878.74	51.519	0.0586283	4.18851e-77	3	9590824	9592471	+	1648	GO:0005509	K13448	calmodulin-like protein 11
Csa_3G915100	10851	4822.75	0.444451	5.57912e-20	3	39712260	39714226	-	1967	-	-	remorin-like
Csa_3G135070	680.354	210.94	0.310044	1.18602e-17	3	9167608	9169148	+	1541	GO:0016310;GO:0005524;GO:0004674;GO:0016301;GO:0004672;GO:0000166;GO:0006468	K04515	phosphoenolpyruvate carboxylase kinase 1-like
Csa_3G733880	535.995	201.648	0.376212	4.35885e-11	3	27905835	27908289	-	2455	GO:0016020;GO:0016310;GO:0005524;GO:0016301;GO:0006468;GO:0004674;GO:0000166;GO:0004672;GO:0048544;GO:0016021;GO:0016740	-	putative receptor protein kinase ZmPK1
Csa_3G731840	763.977	57.1171	0.0747629	3.33954e-88	3	27636165	27639479	-	3315	GO:0016020;GO:0016310;GO:0005524;GO:0016301;GO:0006468;GO:0004674;GO:0005515;GO:0000166;GO:0004672;GO:0016021;GO:0016740	-	-
Csa_3G119860	589.616	182.435	0.309412	7.95809e-24	3	6935895	6939365	+	3471	GO:0030246;GO:0047938;GO:0016853;GO:0005975;GO:0003824	K01792	putative glucose-6-phosphate 1-epimerase
Csa_3G166330	91.0762	42.7894	0.46982	0.00016941	3	11081405	11082250	+	846	GO:0048046;GO:0016853;GO:0005576	-	dirigent protein 11-like
Csa_3G251950	232.801	74.1178	0.318375	2.24962e-14	3	15672627	15673718	-	1092	-	-	uncharacterized LOC105434869
Csa_3G769110	1244.38	504.92	0.405761	2.18436e-19	3	29561961	29563303	+	1343	GO:0009001;GO:0006535;GO:0016740;GO:0005737	-	-
Csa_3G734110	167.545	40.7822	0.24341	2.36011e-08	3	28010174	28012071	+	1898	GO:0005783;GO:0016787;GO:0008233;GO:0006508;GO:0012501;GO:0004190	-	aspartic proteinase PCS1
Csa_3G289300	600.561	169.821	0.28277	6.17878e-27	3	16895557	16897248	+	1692	GO:0000989;GO:0005634;GO:0006355;GO:0006351	K14494	DELLA protein GAI
Csa_3G901150	150.045	65.9695	0.439666	6.38804e-07	3	38898026	38899365	-	1340	GO:0005515	-	hypothetical protein
Csa_3G130900	910.445	207.633	0.228056	1.65264e-40	3	8495076	8498847	-	3772	GO:0005634;GO:0003677;GO:0006355;GO:0006351	-	myb family transcription factor APL
Csa_3G027730	1520.32	718.4	0.472533	1.54558e-14	3	2332702	2340582	-	7881	-	K20456	oxysterol-binding protein-related protein 2A
Csa_3G168920	353.837	151.19	0.427288	2.89846e-11	3	11191971	11192427	-	457	GO:0016020;GO:0016021	-	-
Csa_3G595210	1543.36	560.784	0.363352	1.16026e-24	3	22822169	22827813	+	5645	GO:0016020;GO:0016021	-	uncharacterized membrane protein At3g27390
Csa_3G036440	34.4001	4.10276	0.119266	7.17419e-08	3	2552485	2553078	-	594	-	-	-
Csa_3G133890	187.252	33.5204	0.179012	4.04836e-22	3	8807729	8808902	+	1174	GO:0005515	K00799	probable glutathione S-transferase
Csa_3G078800	105342	39639.4	0.376291	5.45517e-11	3	4306188	4308241	-	2054	GO:0052837;GO:0006950;GO:0009228;GO:0046872;GO:0005829;GO:0009536;GO:0009507;GO:0009570	K03146	thiamine thiazole synthase, chloroplastic
Csa_3G150000	5087.88	61.3099	0.0120502	7.61282e-95	3	10096913	10098713	-	1801	GO:0006508;GO:0004190	-	basic 7S globulin-like
Csa_3G454120	14.6896	5.26634	0.358508	0.041268	3	20708731	20712452	+	3722	GO:0016020;GO:0016021	-	uncharacterized LOC101203918
Csa_3G308190	4622.88	1220.2	0.263948	3.13046e-35	3	17416923	17418457	-	1535	GO:0016567;GO:0016740;GO:0005488;GO:0004842	-	U-box domain-containing protein 21
Csa_3G664560	95195.7	18077.4	0.189897	2.54502e-10	3	25970833	25972210	+	1378	GO:0016020;GO:0009535;GO:0009523;GO:0018298;GO:0009579;GO:0009765;GO:0016021;GO:0016168;GO:0009536;GO:0009507;GO:0009522;GO:0015979	-	-
Csa_3G814360	86.8934	16.3503	0.188165	1.46016e-07	3	31431046	31431740	+	695	-	-	glycine-rich cell wall structural protein 1-like
Csa_3G632280	221.081	108.413	0.490376	6.20652e-07	3	24569369	24573343	+	3975	-	-	-
Csa_3G769610	6603.92	2430.49	0.368037	2.07686e-11	3	29571634	29577170	+	5537	GO:0016020;GO:0055085;GO:0005524;GO:0000166;GO:0042626;GO:0016021;GO:0016887	K05666	ABC transporter C family member 3-like
Csa_3G619930	647.434	148.914	0.230006	0.000984389	3	23920558	23922100	+	1543	GO:0050661;GO:0050660;GO:0004499;GO:0004497;GO:0055114;GO:0016491	K11816	probable indole-3-pyruvate monooxygenase YUCCA8
Csa_3G118080	1727.67	74.0305	0.04285	1.37152e-25	3	6503783	6506238	+	2456	GO:0005634;GO:0003677;GO:0006355;GO:0043565;GO:0003700	K09338	homeobox-leucine zipper protein HAT3-like
Csa_3G903470	212.626	76.1943	0.35835	1.2071e-11	3	39114788	39117431	+	2644	GO:0016020;GO:0016021;GO:0015743	-	-
Csa_3G088430	389.171	122.431	0.314594	2.06257e-19	3	4550986	4555678	-	4693	GO:0046983	-	transcription factor bHLH123
Csa_3G651750	2737.47	284.005	0.103747	1.1875e-74	3	25657308	25660840	+	3533	GO:0016020;GO:0016310;GO:0005524;GO:0016301;GO:0006468;GO:0004674;GO:0005515;GO:0000166;GO:0004672;GO:0016021;GO:0016740	-	receptor-like protein kinase
Csa_3G760550	181.31	26.5512	0.146441	1.23933e-25	3	29384519	29387935	+	3417	-	K06911	pirin-like protein
Csa_3G912880	267.586	95.2089	0.355807	2.71556e-13	3	39539365	39541136	-	1772	-	-	-
Csa_3G077750	437.967	163.594	0.37353	6.71815e-11	3	4219514	4222566	+	3053	GO:0005524;GO:0004674;GO:0004672;GO:0000166;GO:0006468	-	serine/threonine-protein kinase CDL1
Csa_3G146520	119.121	20.7767	0.174417	1.00044e-16	3	9832986	9833498	+	513	GO:0016020;GO:0008080	-	uncharacterized LOC101219695
Csa_3G827220	1470.95	197.809	0.134477	1.06324e-45	3	32895811	32896724	+	914	-	-	-
Csa_3G259700	1020.41	111.24	0.109015	1.98093e-55	3	16120430	16123720	-	3291	-	-	uncharacterized LOC101205687
Csa_3G589590	1223.25	587.852	0.480566	0.0121513	3	22622907	22626892	-	3986	GO:0016020;GO:0016021	-	lysine histidine transporter 1
Csa_3G146560	11.6837	3.21619	0.275271	0.0304409	3	9856020	9858267	+	2248	GO:0016020;GO:0016021	-	uncharacterized LOC101220408
Csa_3G142945	193.312	23.6932	0.122564	7.44781e-08	3	9395436	9395645	-	210	-	-	-
Csa_3G000060	6183.38	1887.05	0.305181	1.00942e-38	3	52797	55372	+	2576	GO:0050829;GO:0045330;GO:0030599;GO:0005618;GO:0016787;GO:0045490;GO:0004857;GO:0043086;GO:0042545	K01051	pectinesterase/pectinesterase inhibitor PPE8B-like
Csa_3G298050	92.4642	45.712	0.494375	0.000364107	3	16991489	16992176	-	688	-	-	-
Csa_3G730850	3386.85	1647.93	0.486568	6.2991e-06	3	27378130	27379306	+	1177	GO:0016020;GO:0006810;GO:0016021	K20359	PRA1 family protein B4
Csa_3G061520	3167.67	721.808	0.227867	7.36457e-09	3	3534175	3538383	+	4209	GO:0046872;GO:0003723;GO:0003676	-	-
Csa_3G405510	14790.5	1326.76	0.089703	1.70295e-20	3	19556627	19558832	-	2206	GO:0006355;GO:0006351	-	scarecrow-like protein 21
Csa_3G150030	199.405	43.4591	0.217944	6.60069e-16	3	10118692	10119559	-	868	-	-	-
Csa_3G099630	234.198	105.486	0.450415	2.171e-08	3	4921820	4923978	-	2159	GO:0006979;GO:0005886	-	protein PLANT CADMIUM RESISTANCE 8
Csa_3G881750	1082.41	274.016	0.253153	4.88652e-14	3	37293783	37295293	+	1511	GO:0016020;GO:0005524;GO:0004674;GO:0004672;GO:0000166;GO:0016021;GO:0006468	-	G-type lectin S-receptor-like serine/threonine-protein kinase At1g34300
Csa_3G797570	614.388	74.3646	0.121038	4.80372e-60	3	30695008	30699932	+	4925	-	-	uncharacterized LOC101217417
Csa_3G172390	62.8178	14.404	0.229298	2.54032e-08	3	11530178	11531962	+	1785	GO:0008152;GO:0016758	K21371	crocetin glucosyltransferase, chloroplastic-like
Csa_3G535090	206.838	9.36066	0.045256	1.4538e-16	3	21639052	21639933	+	882	GO:0003677	K09422	transcription factor MYB108-like
Csa_3G645980	67.5715	28.0929	0.415751	0.0228371	3	25390238	25395037	+	4800	GO:0010181;GO:0003824;GO:0055114;GO:0016491	-	-
Csa_3G143580	619.897	238.858	0.38532	5.97721e-06	3	9490890	9491978	+	1089	GO:0005634;GO:0005515;GO:0006355;GO:0009734;GO:0006351	K14484	auxin-responsive protein IAA4
Csa_3G180265	339.928	14.0448	0.0413168	1.25972e-32	3	12360317	12360895	-	579	GO:0005634;GO:0003677;GO:0006355;GO:0006351;GO:0003700	-	ethylene-responsive transcription factor ERF025
Csa_3G129600	116.686	54.2494	0.464919	2.16173e-05	3	8308389	8311946	-	3558	GO:0016020;GO:0003755;GO:0016853;GO:0016021;GO:0000413	-	-
Csa_3G684170	442.676	217.25	0.490765	5.59777e-06	3	26192533	26195851	-	3319	GO:0043531;GO:0006952	-	disease resistance protein RGA2-like
Csa_3G730790	353.864	27.6419	0.0781146	2.2516e-20	3	27350492	27351507	+	1016	GO:0016020;GO:0016021;GO:0005886	-	CASP-like protein 4B1
Csa_3G001730	353.281	172.695	0.488831	8.54677e-09	3	186125	188240	-	2116	GO:0005524;GO:0004672;GO:0006468	-	-
Csa_3G645940	21859.5	6294.22	0.28794	4.61974e-44	3	25350295	25351576	+	1282	-	K13464	protein TIFY 11A
Csa_3G036540	174.132	42.133	0.241961	1.72013e-16	3	2622552	2625023	-	2472	-	-	ACT domain-containing protein ACR8-like
Csa_3G598900	1160.09	150.781	0.129973	4.41278e-73	3	23063785	23067221	+	3437	GO:0046983	-	transcription factor ICE1
Csa_3G651700	270.184	123.281	0.456285	4.08836e-05	3	25623815	25626173	+	2359	GO:0016787;GO:0006629	-	uncharacterized LOC101204315
Csa_3G850630	267.779	109.129	0.407534	7.87861e-11	3	35004912	35008893	-	3982	GO:0016020;GO:0048544;GO:0016021	-	-
Csa_3G223310	386.889	161.344	0.417029	2.14921e-12	3	14768562	14776294	-	7733	GO:0016020;GO:0006952;GO:0016021;GO:0005516;GO:0009607	-	-
Csa_3G141900	44.6711	9.63645	0.21572	1.11258e-06	3	9356216	9356958	+	743	GO:0009611;GO:0010951;GO:0004867	-	-
Csa_3G696860	16.6702	3.54075	0.2124	0.00225014	3	26442116	26446583	-	4468	GO:0016020;GO:0055085;GO:0016021;GO:0015238;GO:0015297;GO:0006855	-	-
Csa_3G333840	8272.27	276.883	0.0334712	8.25101e-30	3	17842768	17843984	+	1217	GO:0006952;GO:0009607	-	kirola
Csa_3G902960	448.794	56.2588	0.125355	7.02346e-05	3	39097435	39099652	-	2218	GO:0034051;GO:0045595;GO:0031348	-	protein LOL1
Csa_3G146550	24.7828	9.06356	0.36572	0.00836604	3	9852427	9853139	+	713	-	-	uncharacterized LOC101220170
Csa_3G838720	24620.8	5734.81	0.232925	1.69476e-15	3	33598042	33602280	+	4239	GO:0016757;GO:0047274;GO:0016740;GO:0003824	K06617	probable galactinol--sucrose galactosyltransferase 5-like
Csa_3G435540	1070.05	127.381	0.119043	1.38175e-29	3	20502749	20504792	-	2044	-	-	-
Csa_3G135640	56.3651	15.2442	0.270455	9.5538e-06	3	9225024	9226279	+	1256	GO:0016020;GO:0016021	K19041	RING-H2 finger protein ATL16-like
Csa_3G239250	311.095	138.847	0.446316	8.68198e-10	3	15366846	15367963	-	1118	-	-	uncharacterized protein At4g00950-like
Csa_3G134755	24.534	7.89292	0.321713	0.00347745	3	8995841	8996422	-	582	GO:0016020;GO:0055085;GO:0016021;GO:0022857;GO:0005215	-	-
Csa_3G824900	54.7211	7.02537	0.128385	7.85871e-09	3	32601652	32604068	-	2417	-	-	hypothetical protein
Csa_3G116730	44.3016	5.56115	0.125529	1.87399e-09	3	6256753	6257226	-	474	GO:0005634;GO:0003677;GO:0006355;GO:0006351;GO:0003700	-	ethylene-responsive transcription factor 1
Csa_3G123180	4107.36	649.249	0.15807	9.71324e-70	3	7390192	7390976	+	785	-	-	BON1-associated protein 2-like
Csa_3G073900	142.211	51.6014	0.362852	7.71361e-06	3	3926137	3927087	-	951	GO:0005634;GO:0003677;GO:0006355;GO:0006351;GO:0003700	-	-
Csa_3G873270	48.2351	14.3097	0.296665	2.18149e-05	3	36514726	36519674	+	4949	GO:0016020;GO:0055085;GO:0005524;GO:0000166;GO:0042626;GO:0016021;GO:0016887	K05658	ABC transporter B family member 13-like
Csa_3G179140	554.701	200.005	0.360564	1.93795e-18	3	12248070	12250614	+	2545	-	-	-
Csa_3G222790	159.155	34.3151	0.215608	6.24166e-05	3	14752817	14753532	+	716	GO:0009055;GO:0051537;GO:0055114;GO:0051536;GO:0022900;GO:0046872;GO:0009536;GO:0009507	K02639	ferredoxin-like
Csa_3G637990	51.8602	16.6962	0.321946	3.44863e-05	3	24898669	24903451	-	4783	GO:0005634;GO:0003677;GO:0006355;GO:0006351	-	myb family transcription factor APL
Csa_3G133960	31.1152	2.95237	0.0948851	4.91274e-08	3	8856692	8858239	-	1548	GO:0016020;GO:0008519;GO:0072488;GO:0016021;GO:0015696	K03320	ammonium transporter 1 member 1-like
Csa_3G175580	33.4853	6.45017	0.192627	7.9785e-06	3	11804346	11805785	-	1440	-	-	-
Csa_3G180400	1316.81	413.382	0.313926	6.15866e-30	3	12455774	12459527	+	3754	GO:0005515	-	protein IQ-DOMAIN 14
Csa_3G131940	1313.52	609.323	0.463887	8.75889e-09	3	8526607	8531127	-	4521	GO:0046983	-	transcription factor FAMA
Csa_3G300600	1177.63	184.745	0.156878	1.252e-29	3	17101685	17104783	+	3099	GO:0046872;GO:0016853;GO:0008270;GO:0005975;GO:0004476;GO:0009298	K01809	mannose-6-phosphate isomerase 1
Csa_3G730950	1332.71	300.999	0.225855	3.25036e-43	3	27418909	27422645	-	3737	GO:0005515	-	receptor-like protein 12
Csa_3G095020	381.472	118.573	0.310831	1.73005e-13	3	4746694	4748407	-	1714	GO:0016020;GO:0055085;GO:0016021;GO:0022891;GO:0022857;GO:0005215	-	-
Csa_3G150840	666.469	332.184	0.498424	1.54184e-10	3	10292604	10298777	-	6174	GO:0016020;GO:0016787;GO:0016021	-	uncharacterized LOC101216049
Csa_3G880040	308.727	38.961	0.126199	2.49252e-40	3	37102916	37103182	+	267	GO:0016020;GO:0016021	-	-
Csa_3G651720	1265.01	400.345	0.316476	2.24126e-29	3	25633800	25635434	-	1635	GO:0005524;GO:0004674;GO:0004672;GO:0000166;GO:0006468	K13413	mitogen-activated protein kinase kinase 5-like
Csa_3G181940	5394.34	852.082	0.157959	1.04057e-40	3	12517569	12519055	-	1487	GO:0005634;GO:0003677;GO:0006355;GO:0043565;GO:0003700	K09419	heat stress transcription factor B-2b-like
Csa_3G881860	1084.54	190.262	0.175432	8.94259e-39	3	37356124	37357192	-	1069	-	-	uncharacterized LOC101218277
Csa_3G848300	24.9673	8.50278	0.340557	0.00541696	3	34706252	34711904	-	5653	GO:0016614;GO:0050660;GO:0055114	K15403	protein HOTHEAD
Csa_3G848870	2924.18	1332.51	0.455687	5.76396e-10	3	34783958	34787753	-	3796	GO:0005524;GO:0004672;GO:0006468	-	-
Csa_3G634340	401.54	86.0383	0.214271	3.01788e-26	3	24643014	24645993	-	2980	-	-	GEM-like protein 2
Csa_3G037070	3449.48	1548.95	0.44904	3.31448e-16	3	2650217	2653477	+	3261	GO:0016020;GO:0016021	-	transmembrane protein 64-like
Csa_3G485860	524.25	210.411	0.401356	1.25689e-06	3	21146439	21149809	-	3371	GO:0046983	-	transcription factor bHLH68-like
Csa_3G121560	2919.77	81.1787	0.0278031	4.48562e-35	3	7040686	7041666	+	981	GO:0009269	-	desiccation protectant protein Lea14 homolog
Csa_3G147780	39535.8	15714.6	0.397479	1.09943e-15	3	9941285	9942458	-	1174	GO:0016020;GO:0009535;GO:0009538;GO:0009579;GO:0009536;GO:0009507;GO:0009522;GO:0015979	K02692	photosystem I reaction center subunit II, chloroplastic-like
Csa_3G835840	59.4598	22.5509	0.379263	9.5419e-05	3	33295408	33296632	+	1225	GO:0016020;GO:0016021	-	uncharacterized LOC105435005
Csa_3G354510	163.208	6.17086	0.0378098	7.16457e-43	3	18249004	18250378	+	1375	GO:0005634;GO:0003677;GO:0006355;GO:0043565;GO:0006351;GO:0003700	-	probable WRKY transcription factor 53
Csa_3G686710	2910.47	1237.17	0.425075	1.20894e-14	3	26263811	26266637	-	2827	GO:0016020;GO:0016021	-	CTL-like protein DDB_G0274487
Csa_3G778390	102.058	43.0578	0.421896	8.16161e-06	3	30084149	30086846	+	2698	GO:0016020	K17338	putative HVA22-like protein g
Csa_3G791530	99.0947	46.669	0.470953	8.59268e-05	3	30635786	30639438	-	3653	-	-	uncharacterized LOC101221827
Csa_3G889870	250.464	72.1834	0.288198	9.20484e-06	3	37821484	37822053	-	570	-	-	uncharacterized LOC105435032
Csa_3G081900	1780.51	563.257	0.316346	2.7836e-06	3	4484313	4484892	-	580	GO:0005509	-	calcium-binding protein PBP1
Csa_3G128970	19.7377	8.76415	0.44403	0.0471478	3	8245662	8251408	+	5747	GO:0003723;GO:0005515;GO:0005488	-	-
Csa_3G198460	1584.36	759.598	0.479434	3.34546e-14	3	13557680	13558634	-	955	-	-	uncharacterized LOC101203967
Csa_3G902320	35.2527	2.0681	0.058665	1.46139e-10	3	39011421	39013317	-	1897	-	-	uncharacterized LOC105435041
Csa_3G175700	265.192	54.347	0.204934	9.90724e-12	3	11873820	11878234	+	4415	GO:0005507;GO:0055114;GO:0016491	-	monocopper oxidase-like protein SKS1
Csa_3G172400	528.521	195.513	0.369925	2.27725e-08	3	11532697	11536241	-	3545	GO:0043531;GO:0005515;GO:0006952	-	-
Csa_3G100780	739	331.318	0.448333	4.17031e-10	3	5040055	5045778	+	5724	GO:0003755;GO:0016853;GO:0000413	-	peptidyl-prolyl cis-trans isomerase CYP37, chloroplastic
Csa_3G592690	158.354	20.9219	0.132122	5.24806e-25	3	22749152	22751522	+	2371	GO:0016757;GO:0008152;GO:0016758;GO:0016740	-	UDP-glycosyltransferase 74E2-like
Csa_3G606620	961.826	155.718	0.161899	1.10664e-12	3	23485273	23488753	-	3481	GO:0016020;GO:0016021	-	-
Csa_3G881920	309.17	117.291	0.379375	0.0267981	3	37410047	37413501	-	3455	GO:0016020;GO:0016021	-	probable xyloglucan glycosyltransferase 5
Csa_3G848310	6293.05	2501.46	0.397496	0.00137487	3	34719860	34725652	-	5793	GO:0030246;GO:0004553;GO:0016787;GO:0008152;GO:0005975;GO:0016798	-	-
Csa_3G816710	2403.64	927.024	0.385675	9.34978e-24	3	31696876	31697690	-	815	-	-	calmodulin-binding protein 25
Csa_3G576850	33.4565	13.5482	0.404951	0.00432038	3	22361402	22363297	-	1896	GO:0016020;GO:0016021	-	-
Csa_3G560210	239.765	73.3252	0.305822	1.22998e-07	3	21993132	21994352	+	1221	GO:0005634;GO:0003677;GO:0006355;GO:0006351	-	NAC domain-containing protein 68-like
Csa_3G851860	72.4258	30.9511	0.427349	0.000155156	3	35223569	35228142	+	4574	-	-	uncharacterized LOC101217774
Csa_3G166200	327.933	52.1141	0.158917	1.88272e-05	3	10969979	10972777	-	2799	-	-	hypothetical protein
Csa_3G736580	53.8084	19.8602	0.369092	0.000479376	3	28287990	28291406	-	3417	GO:0016020;GO:0012506;GO:0010044;GO:0005460;GO:0016021;GO:0015786	K02069	protein ALUMINUM SENSITIVE 3
Csa_3G099680	24467.8	4963.49	0.202858	6.37582e-16	3	4961841	4963568	+	1728	GO:0016020;GO:0009535;GO:0009523;GO:0009534;GO:0042651;GO:0016021;GO:0016168;GO:0009507;GO:0009644;GO:0018298;GO:0009579;GO:0009635;GO:0009737;GO:0009769;GO:0009765;GO:0019904;GO:0009536;GO:0005198;GO:0010119;GO:0009522;GO:0015979	K08914	chlorophyll a-b binding protein 13, chloroplastic
Csa_3G782680	17095.1	2302.02	0.13466	5.2767e-102	3	30337763	30340051	+	2289	GO:0016020;GO:0006886;GO:0005484;GO:0061025;GO:0016021;GO:0005622;GO:0016192	K08486	syntaxin-121
Csa_3G878170	64.4875	18.0532	0.279949	1.57418e-05	3	36810196	36813048	+	2853	-	-	uncharacterized LOC101219225
Csa_3G743400	2496.63	333.678	0.133651	1.14042e-86	3	28809219	28811460	-	2242	GO:0016020;GO:0055085;GO:0016021;GO:0015267;GO:0005215	K09873	aquaporin TIP1-1-like
Csa_3G889840	2001.29	836.253	0.417856	4.39108e-18	3	37800865	37804719	-	3855	GO:0006979;GO:0020037;GO:0098869;GO:0004601;GO:0055114	K00434	thylakoid lumenal 29 kDa protein, chloroplastic
Csa_3G872740	44772.9	10916.8	0.243825	7.78159e-56	3	36476328	36478270	+	1943	-	-	thaumatin-like protein 1b
Csa_3G698500	43.8047	6.13389	0.140028	9.08515e-09	3	26552506	26552982	-	477	GO:0046872;GO:0020037;GO:0016705;GO:0005506;GO:0004497;GO:0055114;GO:0016491	-	-
Csa_3G183330	628.917	247.184	0.393031	5.28334e-07	3	12769790	12772218	-	2429	GO:0090626;GO:0010143;GO:0051179;GO:0016747;GO:0010090;GO:0005737	K19747	BAHD acyltransferase DCR
Csa_3G150100	134.071	60.3931	0.450457	3.66002e-06	3	10154810	10156265	-	1456	GO:0016740;GO:0008033	K10760	adenylate isopentenyltransferase 5, chloroplastic-like
Csa_3G133880	278.894	39.0469	0.140006	1.00048e-15	3	8806472	8807407	+	936	GO:0005515	K00799	probable glutathione S-transferase
Csa_3G731830	255.135	121.37	0.475707	8.20084e-08	3	27631481	27634627	-	3147	GO:0016020;GO:0016310;GO:0005524;GO:0016301;GO:0006468;GO:0004674;GO:0005515;GO:0000166;GO:0004672;GO:0016021;GO:0016740	-	-
Csa_3G257850	110.306	50.4616	0.457468	2.77e-05	3	15972955	15973206	-	252	-	-	-
Csa_3G875410	141.201	25.5895	0.181228	3.28699e-13	3	36625129	36625939	+	811	-	-	uncharacterized protein At1g76070
Csa_3G081920	1004.18	500.791	0.498704	1.76145e-09	3	4505665	4510642	+	4978	-	-	uncharacterized LOC101209726
Csa_3G121570	468.909	26.0679	0.0555926	1.25505e-44	3	7042599	7043391	-	793	GO:0016020;GO:0016021	-	-
Csa_3G510960	1071.82	289.338	0.269949	5.04458e-35	3	21368672	21370284	+	1613	GO:0016020;GO:0005634;GO:0003677;GO:0006355;GO:0043565;GO:0016021;GO:0003700	K09338	homeobox-leucine zipper protein HAT22
Csa_3G769620	320.337	131.335	0.409991	9.52457e-12	3	29586253	29591494	-	5242	GO:0009055;GO:0051537;GO:0022900;GO:0051536	K22071	adrenodoxin-like protein 2, mitochondrial
Csa_3G135630	12.3081	0.596669	0.0484777	0.000123933	3	9217516	9217917	-	402	GO:0005634;GO:0003677;GO:0006355;GO:0006351;GO:0003700	-	ethylene-responsive transcription factor 14
Csa_3G271380	3599.68	284.17	0.0789431	4.16417e-72	3	16451738	16453863	-	2126	GO:0015031	K19476	uncharacterized LOC105434874
Csa_3G182080	3845.77	1001.86	0.260511	4.18429e-26	3	12581958	12583875	-	1918	-	-	remorin
Csa_3G732680	9362.42	1712.07	0.182866	7.20004e-75	3	27807336	27808829	+	1494	-	-	uncharacterized LOC101218677
Csa_3G730860	349.028	164.779	0.47211	3.58291e-05	3	27381795	27384554	+	2760	GO:0016020;GO:0005524;GO:0005515;GO:0004672;GO:0016021;GO:0006468	-	probably inactive leucine-rich repeat receptor-like protein kinase IMK2
Csa_3G146510	2419.89	627.236	0.2592	3.09355e-29	3	9832106	9832615	-	510	GO:0008080	-	uncharacterized protein YIR042C-like
Csa_3G060980	57234.5	15356.8	0.268313	3.33439e-49	3	3499814	3500715	-	902	GO:0016020;GO:0016168;GO:0015979;GO:0009522	K08905	photosystem I reaction center subunit V, chloroplastic
Csa_3G845500	69028.3	7085.09	0.10264	1.98617e-129	3	34274916	34279312	+	4397	GO:0016174;GO:0016020;GO:0043069;GO:0055114;GO:0016021;GO:0005886;GO:0016491;GO:0009611;GO:0050832;GO:0072593;GO:0009408;GO:0033500;GO:0007231;GO:0050664;GO:0098869;GO:0005794;GO:0005509;GO:0004601	K13447	respiratory burst oxidase homolog protein C
Csa_3G149990	4.97414	0	0	0.0100691	3	10094740	10096029	-	1290	GO:0006508;GO:0004190	-	basic 7S globulin-like
Csa_3G736890	425.488	68.9361	0.162016	1.48123e-40	3	28468149	28469661	-	1513	GO:0005515	-	protein IQ-DOMAIN 1-like
Csa_3G126820	63.8127	28.4023	0.445088	0.000521016	3	7836907	7839288	-	2382	GO:0005634	-	chromo domain-containing protein LHP1-like
Csa_3G734250	71.6231	25.8041	0.360276	1.02811e-05	3	28085509	28089480	+	3972	GO:0007018;GO:0005874;GO:0005524;GO:0003774;GO:0008017;GO:0000166;GO:0003777;GO:0009507	K10403	kinesin-like protein KIF22
Csa_3G207390	3082.23	891.757	0.289322	8.73983e-07	3	14096673	14097799	-	1127	GO:0005634;GO:0003677;GO:0006355;GO:0006351;GO:0003700	-	ethylene-responsive transcription factor ERF109
Csa_3G088960	239.31	106.605	0.445467	1.06564e-08	3	4662553	4664475	-	1923	GO:0005515	-	-
Csa_3G750890	192.232	47.3791	0.246468	4.30501e-17	3	29164774	29167161	+	2388	GO:0016020;GO:0005768;GO:0005794;GO:0048544;GO:0016021;GO:0005886;GO:0005802	-	PAN domain-containing protein At5g03700
Csa_3G077610	3175.17	1331.45	0.419332	4.78145e-21	3	4119809	4121293	-	1485	GO:0006413;GO:0003743	K03113	protein translation factor SUI1 homolog 2-like
Csa_3G710870	60547.5	12715.9	0.210016	3.83731e-67	3	26994915	26996573	-	1659	GO:0050832;GO:0045892;GO:0009611;GO:0005634;GO:0003677;GO:0006355;GO:0042742;GO:0006351;GO:0044212;GO:0002237;GO:0009751;GO:0010200;GO:0043565;GO:0031347;GO:0003700	-	-
Csa_3G116790	147.523	9.94061	0.0673836	3.51376e-09	3	6311501	6312565	-	1065	GO:0009055;GO:0022900	-	uclacyanin-2
Csa_3G180320	3395.56	1253.49	0.369155	6.49439e-27	3	12414287	12416329	-	2043	GO:0005515;GO:0051087	-	BAG family molecular chaperone regulator 1-like
Csa_3G842100	2180.67	992.579	0.455171	0.000929954	3	33923443	33925696	-	2254	-	-	-
Csa_3G697970	36.7358	6.93579	0.188802	0.000570705	3	26527139	26528765	-	1627	GO:0016020;GO:0005515;GO:0016021	-	DNA-damage-repair/toleration protein DRT100-like
Csa_3G731870	38.0812	7.92037	0.207986	3.79914e-06	3	27651092	27652740	+	1649	GO:0016020;GO:0016021	K01988	lactosylceramide 4-alpha-galactosyltransferase
Csa_3G893410	4843.96	1746.81	0.360615	3.97557e-29	3	38327036	38333081	+	6046	GO:0016310;GO:0005524;GO:0016301;GO:0006094;GO:0005737;GO:0004611;GO:0016831;GO:0016829;GO:0000166;GO:0004612;GO:0017076	-	-
Csa_3G231930	3.77878	0	0	0.0324711	3	15049918	15050748	-	831	GO:0046872;GO:0030001	-	heavy metal-associated isoprenylated plant protein 26
Csa_3G146460	9.06846	0.587161	0.0647476	0.00220418	3	9816841	9820025	+	3185	GO:0045735	-	-
Csa_3G098560	348.076	168.855	0.48511	9.09396e-09	3	4871485	4873639	-	2155	GO:0003676	-	uncharacterized LOC101208986
Csa_3G710850	33.1127	9.94675	0.30039	0.000457573	3	26975704	26977895	-	2192	GO:0008080	-	probable N-acetyltransferase HLS1
Csa_3G734290	133.746	53.4379	0.399548	1.70885e-05	3	28103199	28106864	-	3666	GO:0005515	-	-
Csa_3G698470	3285.12	618.925	0.188402	2.9424e-66	3	26539514	26541667	+	2154	GO:0005525;GO:0003924	K07904	ras-related protein RABA4c
Csa_3G258100	182.947	3.79369	0.0207365	6.19138e-54	3	15978157	15978339	-	183	-	-	-
Csa_3G730800	20620.9	1489.55	0.072235	1.59136e-160	3	27351543	27354455	-	2913	GO:0005634;GO:0003677;GO:0006355;GO:0043565;GO:0006351;GO:0003700	-	-
Csa_3G890000	49.8981	21.9889	0.440676	0.00239177	3	37940452	37940949	+	498	-	-	-
Csa_3G776980	188.026	45.8026	0.243597	1.18255e-11	3	29827985	29829138	-	1154	-	-	uncharacterized LOC101204080
Csa_3G849900	8560.48	1792.54	0.209398	2.01976e-64	3	34836147	34840543	-	4397	GO:0016020;GO:0035235;GO:0016021;GO:0004970;GO:0006811	-	-
Csa_3G129580	127.98	55.9822	0.437429	0.00142034	3	8299536	8302417	+	2882	GO:0016020;GO:0007264;GO:0000166;GO:0005622;GO:0005525;GO:0003924	K04392	rac-like GTP-binding protein RAC2
Csa_3G840450	2564.68	857.255	0.334254	3.12819e-10	3	33790185	33794656	+	4472	-	K16280	E3 ubiquitin-protein ligase RGLG1-like
Csa_3G183960	2989.45	645.963	0.216081	2.53274e-56	3	12872461	12876605	-	4145	GO:0005634;GO:0003677;GO:0006355;GO:0009753;GO:0009739;GO:0006351;GO:0009723;GO:0009737;GO:0042752;GO:0009751;GO:0046686;GO:0009651	-	protein REVEILLE 6
Csa_3G742600	14133.3	5191.28	0.367309	3.28738e-23	3	28778391	28780133	+	1743	GO:0016020;GO:0055085;GO:0016021	-	uncharacterized LOC101216551
Csa_3G149330	99.9076	36.5601	0.365939	4.6953e-07	3	9991392	9993291	+	1900	GO:0009741;GO:0005829;GO:0019210;GO:0009536;GO:0042326;GO:0005886	-	-
Csa_3G848170	4815.86	2005.12	0.416357	5.12846e-22	3	34561861	34568145	-	6285	GO:0046872;GO:0016787;GO:0008237;GO:0008233;GO:0006508;GO:0004177;GO:0008270	K08776	aminopeptidase M1-like
Csa_3G836460	1622.48	520.549	0.320836	1.11735e-25	3	33383929	33387646	-	3718	GO:0005524;GO:0004672;GO:0006468	-	serine/threonine-protein kinase HT1
Csa_3G150040	70.4668	25.1108	0.356349	1.05661e-05	3	10119735	10120590	-	856	GO:0046872;GO:0030001	-	-
Csa_3G017030	2738.01	1181.62	0.431562	2.04671e-19	3	1611404	1615887	-	4484	GO:0005524;GO:0004674;GO:0004672;GO:0000166;GO:0006468	-	-
Csa_3G117400	75.9091	26.5811	0.35017	4.19248e-06	3	6390558	6391802	-	1245	GO:0003676	-	zinc finger protein ZAT1
Csa_3G822295	6.49891	0	0	0.00217371	3	32185244	32185540	+	297	-	-	-
Csa_3G181960	2750.73	616.528	0.224132	1.32887e-53	3	12528127	12529551	-	1425	-	-	uncharacterized LOC101217506
Csa_3G702070	5294.07	824.675	0.155773	5.7613e-84	3	26615870	26619286	-	3417	GO:0016020;GO:0016757;GO:0016021;GO:0005975;GO:0016740;GO:0006004	-	uncharacterized protein At1g04910
Csa_3G731820	176.061	60.3559	0.342812	6.11652e-08	3	27630036	27631451	-	1416	GO:0005524;GO:0004672;GO:0006468	-	-
Csa_3G821590	42.9469	18.5222	0.431282	0.00301675	3	32041830	32045348	-	3519	GO:0016844;GO:0009058	K21407	protein STRICTOSIDINE SYNTHASE-LIKE 2
Csa_3G038190	2903.94	1234.6	0.425147	7.72179e-11	3	2732153	2737872	+	5720	GO:0016020;GO:0046470;GO:0016042;GO:0003824;GO:0070290;GO:0004630;GO:0016787;GO:0005509	K01115	phospholipase D beta 1-like
Csa_3G130260	2052.51	621.488	0.302794	8.97113e-35	3	8402725	8406772	-	4048	-	-	uncharacterized LOC101211386
Csa_3G734160	219.468	27.4856	0.125238	9.27811e-12	3	28028865	28029464	-	600	-	-	-
Csa_3G835270	1423.04	656.094	0.461051	5.16502e-07	3	33240830	33241502	-	673	GO:0016020;GO:0055085;GO:0016021;GO:0022857	-	-
Csa_3G119500	20000.6	5977.01	0.298842	1.1041e-41	3	6736736	6739380	+	2645	GO:0009611;GO:0005634;GO:0006355;GO:0010629;GO:0003700;GO:0046983;GO:0009737	-	-
Csa_3G878900	1417.56	439.507	0.310045	2.90223e-12	3	36976253	36979899	-	3647	-	-	protein TIFY 8-like
Csa_3G423810	24.9981	0.591915	0.0236784	1.40563e-09	3	20052623	20055619	-	2997	GO:0010215;GO:0031225;GO:0016049	-	COBRA-like protein 10
Csa_3G782710	425.569	173.907	0.408646	2.19084e-13	3	30348958	30352913	-	3956	GO:0006355;GO:0003700	K08064	nuclear transcription factor Y subunit A-10-like
Csa_3G595220	30.4199	0.879513	0.0289125	6.00348e-11	3	22827862	22829610	-	1749	-	-	-
Csa_3G782630	18432.8	5329.58	0.289135	1.83819e-09	3	30272524	30273957	+	1434	GO:0016567;GO:0016740;GO:0005488;GO:0004842	-	E3 ubiquitin-protein ligase PUB23-like
Csa_3G141830	77.5366	5.26757	0.0679366	1.45618e-06	3	9292290	9292762	+	473	-	-	-
Csa_3G780530	106.94	5.8785	0.0549698	1.397e-27	3	30185914	30187548	-	1635	GO:0016020;GO:0016021	-	-
Csa_3G835830	38.7853	14.0089	0.36119	0.000851498	3	33294598	33295380	-	783	-	-	-
Csa_3G912380	2075.71	880.03	0.423965	2.20508e-07	3	39537182	39539308	-	2127	GO:0005509	K06268	calcineurin B-like protein 1
Csa_3G710730	3863.96	441.819	0.114344	1.01581e-104	3	26841791	26843185	-	1395	GO:0016020;GO:0016021	-	uncharacterized LOC101216392
Csa_3G816120	1133.14	551.558	0.48675	6.02715e-13	3	31617608	31628573	-	10966	GO:0005488	-	-
Csa_3G502410	17.9431	4.68869	0.261308	0.00471284	3	21266246	21269051	-	2806	GO:0005524;GO:0000166	-	-
Csa_3G483770	4081.36	1459.93	0.357708	1.44802e-05	3	21067793	21068742	+	950	-	-	-
Csa_3G176320	106.217	18.1523	0.170898	2.04367e-15	3	11970750	11972369	-	1620	GO:0009505;GO:0009506;GO:0080167	-	protein EXORDIUM-like 3
Csa_3G175660	303.884	139.945	0.460522	2.13508e-07	3	11840329	11841184	-	856	GO:0016020;GO:0007031;GO:0042802;GO:0044375;GO:0005777;GO:0005779;GO:0016021;GO:0005778;GO:0016559	-	peroxisomal membrane protein 11B
Csa_3G175600	5.90738	0.29358	0.0496972	0.0122398	3	11810564	11811872	-	1309	-	-	-
Csa_3G131980	455.126	24.5713	0.0539879	7.84998e-27	3	8572433	8573814	+	1382	-	-	glycine-rich cell wall structural protein 1-like
Csa_3G182180	310.947	3.54551	0.0114023	6.18594e-58	3	12647464	12650332	+	2869	GO:0020037;GO:0016705;GO:0005506;GO:0055114	-	-
Csa_3G743410	73.0574	36.157	0.494912	0.00415301	3	28819062	28819993	+	932	GO:0003676	-	zinc finger protein ZAT5-like
Csa_3G717370	1003.76	49.1262	0.0489424	3.63787e-120	3	27064063	27066607	-	2545	GO:0003824;GO:0050662	-	-
Csa_3G792050	2366.07	22.0021	0.009299	8.03196e-121	3	30669140	30670570	+	1431	-	-	probable strigolactone esterase D14 homolog
Csa_3G094500	1209.21	451.269	0.373192	1.54414e-07	3	4720296	4721338	+	1043	-	-	hypothetical protein
Csa_3G316280	2359.29	1095.76	0.464446	5.37288e-08	3	17600216	17602048	+	1833	-	-	probable ADP-ribosylation factor GTPase-activating protein AGD11
Csa_3G144140	1117.17	350.776	0.313987	3.73274e-23	3	9550770	9553238	+	2469	GO:0016020;GO:0016746;GO:0008152;GO:0003824;GO:0016021;GO:0006633;GO:0016740;GO:0016747	K15397	3-ketoacyl-CoA synthase 19
Csa_3G497380	736.039	61.9595	0.0841797	1.52241e-18	3	21190666	21198165	-	7500	GO:0016020;GO:0016021	-	-
Csa_3G854760	626.658	181.165	0.289097	1.12323e-26	3	35622290	35623349	-	1060	GO:0016757;GO:0016740	K20893	probable galacturonosyltransferase-like 1
Csa_3G164500	7300.87	1674.26	0.229323	4.08978e-57	3	10832154	10833303	+	1150	GO:0016020;GO:0016021	-	RING-H2 finger protein ATL2
Csa_3G646670	24.4236	8.81308	0.360843	0.00793492	3	25593692	25594937	-	1246	GO:0016020;GO:0016021	-	RING-H2 finger protein ATL3-like
Csa_3G874390	771.696	255.408	0.33097	3.69512e-20	3	36609421	36614132	+	4712	GO:0050832;GO:0005524;GO:0005509;GO:0004672;GO:0006468;GO:1901002	-	-
Csa_3G130880	2274.66	673.668	0.296162	4.62589e-23	3	8486572	8490256	-	3685	GO:0016020;GO:0016021	-	hypothetical protein
Csa_3G126950	5.22594	0.587161	0.112355	0.0487715	3	7896857	7899260	+	2404	GO:0016020;GO:0016021	-	-
Csa_3G698520	27.1812	11.4444	0.421041	0.0134341	3	26559241	26560917	-	1677	-	-	-
Csa_3G483830	26313.3	9888.34	0.375793	9.76831e-28	3	21092952	21094659	-	1708	GO:0009538;GO:0015979;GO:0009522	K02695	photosystem I reaction center subunit VI, chloroplastic-like
Csa_3G122480	7.93014	0.895004	0.112861	0.011752	3	7287939	7289942	+	2004	GO:0003779;GO:0015629;GO:0005622;GO:0030042	K05765	actin-depolymerizing factor 7-like
Csa_3G099590	830.756	230.372	0.277304	3.12848e-31	3	4897181	4897765	+	585	GO:0005509	-	calcium-binding protein PBP1
Csa_3G182780	3783.86	1617.37	0.42744	8.09128e-20	3	12731768	12734020	-	2253	GO:0016020;GO:0055085;GO:0016021	-	putative transporter arsB
Csa_3G176350	16.4138	2.8927	0.176236	0.00122386	3	11992177	11993205	-	1029	-	-	uncharacterized LOC101217454
Csa_3G143540	6593.81	1143.48	0.173417	3.86648e-40	3	9462904	9464454	+	1551	GO:0003899;GO:0006351	K16253	DNA-directed RNA polymerase V subunit 7-like
Csa_3G731720	247.274	44.3597	0.179395	2.66946e-27	3	27582520	27587434	+	4915	GO:0070588;GO:0016020;GO:0055085;GO:0098655;GO:0006816;GO:0006812;GO:0015369;GO:0016021;GO:0008324	K07300	vacuolar cation/proton exchanger 3-like
Csa_3G800720	182.25	61.2509	0.336082	1.18087e-11	3	30812189	30814406	-	2218	GO:0005634;GO:0003677;GO:0006355;GO:0043565;GO:0003700	K09338	homeobox-leucine zipper protein HOX11
Csa_3G027190	20.5718	7.0039	0.340461	0.0108984	3	2275034	2275393	+	360	-	-	putative lipid-binding protein AIR1B
Csa_3G100790	6185.9	2290.65	0.370302	4.54031e-28	3	5050513	5054630	+	4118	GO:0016021	-	-
Csa_3G116810	373.22	161.113	0.431684	1.51334e-06	3	6319946	6322181	-	2236	GO:0005515	-	protein IQ-DOMAIN 1
Csa_3G064230	36.1242	0	0	4.21069e-16	3	3707985	3708398	+	414	-	-	glycine-rich protein DOT1-like
Csa_3G829180	972.923	471.127	0.484239	3.86286e-11	3	33166936	33170329	-	3394	GO:0016787;GO:0006629	-	senescence-associated carboxylesterase 101
Csa_3G008830	4696.85	1146.11	0.244017	9.51138e-16	3	963143	971467	-	8325	GO:0005634;GO:0010200	-	lysine-specific demethylase JMJ706-like
Csa_3G113370	1393.25	625.745	0.449126	3.74123e-16	3	5831352	5833505	+	2154	GO:0005634;GO:0003677;GO:0006355;GO:0006351	-	NAC domain-containing protein 55
Csa_3G122500	150.847	63.925	0.423772	1.23455e-06	3	7297674	7298587	-	914	-	-	-
Csa_3G122440	700.198	328.61	0.46931	1.53802e-06	3	7275254	7278426	+	3173	GO:0005515;GO:0009409	-	F-box/kelch-repeat protein SKIP4
Csa_3G880020	645.562	128.352	0.198822	1.32047e-16	3	37097671	37098009	-	339	-	-	-
Csa_3G042390	276.519	27.2908	0.0986941	3.99611e-10	3	2990805	2991523	-	719	GO:0005634;GO:0003677;GO:0006355;GO:0006351;GO:0003700	-	-
Csa_3G171130	289.835	56.8035	0.195986	1.17077e-27	3	11386121	11387125	-	1005	-	-	-
Csa_3G119710	184.36	57.683	0.312883	9.75283e-13	3	6856906	6858631	-	1726	GO:0016757;GO:0008152;GO:0016758;GO:0016740	K08237	hydroquinone glucosyltransferase-like
Csa_3G000170	2059.42	777.62	0.377592	3.5863e-24	3	130800	134591	+	3792	GO:0016020;GO:0055085;GO:0016021	-	hypothetical protein
Csa_3G742860	16.4641	2.06334	0.125324	0.000252762	3	28787853	28788941	+	1089	GO:0003677	-	-
Csa_3G732610	2987.8	260.882	0.0873158	3.3392e-103	3	27782401	27785838	+	3438	GO:0016020;GO:0016757;GO:0016021;GO:0005975;GO:0016740;GO:0006004	-	uncharacterized protein At1g04910-like
Csa_3G739030	57.6765	0.581179	0.0100765	1.49803e-06	3	28549241	28551213	-	1973	GO:0016020;GO:0055085;GO:0016021;GO:0015267;GO:0005215	K09872	aquaporin PIP2-5-like
Csa_3G143560	34.9037	1.44996	0.0415416	2.85981e-11	3	9466908	9468716	-	1809	-	-	-
Csa_3G133950	5982.56	2461.45	0.411438	4.8963e-23	3	8850094	8853185	-	3092	GO:0016787;GO:0008152;GO:0005975;GO:0000272;GO:0102229;GO:0016161;GO:0016798	K01177	beta-amylase 1, chloroplastic-like
Csa_3G120510	57.118	22.1823	0.38836	0.000199167	3	7009926	7010665	+	740	-	-	probable membrane-associated kinase regulator 6
Csa_3G181990	560.191	121.846	0.217509	2.62728e-07	3	12541708	12546169	-	4462	GO:0005634;GO:0003677	-	methyl-CpG-binding domain-containing protein 13
Csa_3G171840	209.717	43.2787	0.206367	2.21876e-16	3	11504033	11504535	-	503	-	-	protein RALF-like 32
Csa_3G812790	53.9528	11.7832	0.218399	1.03951e-07	3	31306854	31307746	+	893	-	-	-
Csa_3G182190	260.562	7.32846	0.0281256	6.4937e-19	3	12650584	12651024	+	441	GO:0046872;GO:0020037;GO:0016705;GO:0005506;GO:0004497;GO:0055114;GO:0016491	-	-
Csa_3G880030	6887.77	1065.95	0.15476	3.4587e-22	3	37100580	37102868	+	2289	GO:0008270	K10144	RING finger and CHY zinc finger domain-containing protein 1
Csa_3G865330	1982.35	337.289	0.170146	3.93515e-67	3	36113285	36118877	+	5593	GO:0030246;GO:0004553;GO:0016787;GO:0008152;GO:0005975;GO:0016798	-	-
Csa_3G435530	5216.94	1108.25	0.212432	2.34015e-39	3	20501596	20502739	+	1144	-	-	hypothetical protein
Csa_3G434970	7740.62	1028.73	0.1329	1.1533e-30	3	20448196	20450721	+	2526	GO:0016788	-	GDSL esterase/lipase APG-like
Csa_3G854190	276.38	123.464	0.44672	1.51323e-05	3	35567824	35569212	-	1389	GO:0005515	-	vegetative incompatibility protein HET-E-1
Csa_3G346900	430.963	55.8043	0.129488	1.65931e-31	3	18124401	18125205	-	805	-	-	leucine-rich repeat extensin-like protein 3
Csa_3G748200	577.452	135.816	0.235199	4.75059e-33	3	29033622	29035470	+	1849	-	-	-
Csa_3G006590	2314.14	904.027	0.390653	1.97917e-11	3	753096	754966	-	1871	GO:0016020;GO:0016021	-	protein PAM68, chloroplastic
Csa_3G827230	698.486	196.056	0.280687	7.58483e-29	3	32902368	32904448	-	2081	GO:0015035;GO:0009055;GO:0022900;GO:0005623;GO:0055114;GO:0045454	K17479	uncharacterized protein At3g28850-like
Csa_3G732520	313.191	53.3316	0.170284	1.49552e-19	3	27754627	27757887	+	3261	GO:0016020;GO:0055085;GO:0016021	-	probable anion transporter 3, chloroplastic
Csa_3G740120	707.182	309.109	0.437099	2.35756e-14	3	28616830	28620758	+	3929	-	-	uncharacterized LOC101214384
Csa_3G200700	51.042	21.668	0.424513	0.00108506	3	13836761	13838050	+	1290	-	-	uncharacterized protein At4g06744-like
Csa_3G011620	47023.6	16495.2	0.350786	4.67536e-28	3	1162977	1164962	+	1986	GO:0046983	K13422	transcription factor MYC2-like
Csa_3G716370	325.966	27.2017	0.0834494	5.70833e-07	3	27056053	27056837	-	785	-	-	-
Csa_3G116720	585.335	63.2164	0.108	1.87406e-63	3	6253335	6253954	-	620	GO:0005634;GO:0003677;GO:0006355;GO:0006351;GO:0003700	-	ethylene-responsive transcription factor 13-like
Csa_3G172950	2141.67	837.945	0.391258	2.42872e-09	3	11582965	11586691	-	3727	GO:0005524;GO:0005515;GO:0009507	-	caseinolytic peptidase B protein homolog
Csa_3G889710	4215.64	2066.82	0.490275	3.08763e-15	3	37714827	37719519	-	4693	GO:0019904	-	-
Csa_3G076560	68.1767	3.28168	0.0481349	9.78989e-14	3	4066377	4066694	+	318	-	-	-
Csa_3G252490	47367.6	22123.9	0.467069	2.74411e-18	3	15720375	15723083	-	2709	GO:0050661;GO:0016620;GO:0006006;GO:0051287;GO:0055114;GO:0016491	-	-
Csa_3G099600	1460.28	590.506	0.404378	0.000347859	3	4901289	4908159	+	6871	GO:0016310;GO:0007205;GO:0003951;GO:0008152;GO:0007165;GO:0005524;GO:0016301;GO:0004143;GO:0000166;GO:0016740	K00901	diacylglycerol kinase 5
Csa_3G446120	16443.4	1306.02	0.0794253	1.16007e-18	3	20660805	20668124	-	7320	GO:0016020;GO:0006810;GO:0005524;GO:0000166;GO:0016021;GO:0016887	-	-
Csa_3G539670	1225.08	517.734	0.422614	1.39214e-14	3	21826472	21827803	+	1332	GO:0005783;GO:0090430;GO:0009506;GO:0010043;GO:0042542;GO:0004622;GO:0006979;GO:0046686;GO:0016787;GO:0003846;GO:0005794;GO:0005886	K18368	caffeoylshikimate esterase
Csa_3G630280	505.937	181.592	0.358923	9.76333e-14	3	24555022	24558620	-	3599	GO:0005634;GO:0003677;GO:0007275;GO:0006355;GO:0006351;GO:0003700	-	hypothetical protein
Csa_3G826660	1315.83	12.51	0.00950731	1.03467e-160	3	32796840	32797911	-	1072	GO:0005623;GO:0009739;GO:0045454	-	gibberellin-regulated protein 4
Csa_3G851910	2524.28	1248.21	0.494483	4.87666e-14	3	35273048	35274762	+	1715	GO:0016020;GO:0008152;GO:0008168;GO:0016021;GO:0032259	-	uncharacterized LOC101216350
Csa_3G880025	925.116	147.695	0.15965	1.42151e-16	3	37100224	37100448	-	225	-	-	-
Csa_3G613430	212.664	68.6474	0.322797	1.83087e-13	3	23866731	23867519	+	789	GO:0016773	-	-
Csa_3G734100	3102.69	818.929	0.263941	1.72005e-13	3	28005732	28006869	+	1138	GO:0016020;GO:0016021	-	uncharacterized LOC101209846
Csa_3G624020	214.425	16.3681	0.0763347	2.84443e-41	3	24129895	24134910	-	5016	GO:0046872;GO:0016829;GO:0045490;GO:0030570	K01728	probable pectate lyase 8
Csa_3G391390	18.7366	0.879513	0.0469409	0.000545671	3	19093293	19093666	+	374	-	-	-
Csa_3G893950	2506.04	1198.97	0.478431	2.83519e-15	3	38380496	38383680	+	3185	GO:0016020;GO:0016310;GO:0005524;GO:0005515;GO:0000166;GO:0004672;GO:0016021;GO:0001653;GO:0045087;GO:0005886;GO:0007165;GO:0016301;GO:0006468;GO:0009845;GO:0046777;GO:0006979;GO:0004674;GO:0016740	-	receptor-like protein kinase HAIKU2
Csa_3G716870	1406.4	117.907	0.0838361	6.73778e-13	3	27060474	27062472	-	1999	GO:0003824;GO:0050662	K09753	cinnamoyl-CoA reductase 2-like
Csa_3G588520	162.664	6.73424	0.0413998	2.06849e-35	3	22560951	22561376	-	426	GO:0005509	K13448	putative calcium-binding protein CML19
Csa_3G633290	3438.91	211.462	0.0614909	1.37309e-87	3	24583960	24585370	-	1411	GO:0007165	-	ninja-family protein AFP3-like
Csa_3G146340	1070.59	398.156	0.371904	3.76198e-17	3	9724640	9729952	+	5313	GO:0016020;GO:0055085;GO:1902358;GO:0015116;GO:0008272;GO:0016021;GO:0008271	K17471	sulfate transporter 3.1
Csa_3G727960	15139.7	2679.1	0.176959	5.9177e-72	3	27158863	27160323	+	1461	GO:0005509	K13448	calcium-binding protein CML42
Csa_3G889750	139.365	10.4239	0.0747961	3.19524e-06	3	37754604	37757559	+	2956	GO:0003723;GO:0003676	-	RNA-binding protein 38
Csa_3G732580	719.621	288.14	0.400406	5.60795e-17	3	27770565	27772817	+	2253	GO:0016020;GO:0005783;GO:0016021;GO:0005789	-	reticulon-like protein B12
Csa_3G180280	822.047	240.443	0.292493	4.6294e-09	3	12362560	12366566	+	4007	-	-	-
Csa_3G733260	1741.97	544.757	0.312725	5.30091e-32	3	27842606	27844762	-	2157	-	-	hypothetical protein
Csa_3G172380	32.329	6.11242	0.189069	1.01952e-05	3	11523602	11527622	-	4021	GO:0004553;GO:0016787;GO:0008152;GO:0005975;GO:0016798	-	-
Csa_3G133180	2370.96	144.182	0.0608114	8.08871e-142	3	8715200	8720248	+	5049	GO:0046872;GO:0016829;GO:0045490;GO:0030570	K01728	probable pectate lyase 8
Csa_3G873260	38.0462	9.967	0.261971	0.000171122	3	36509747	36510602	+	856	-	-	-
Csa_3G730710	23155.6	6677.94	0.288394	4.49892e-44	3	27308415	27309616	-	1202	-	-	protein LURP-one-related 10
Csa_3G613420	739.552	328.425	0.444086	1.66275e-05	3	23839576	23846075	+	6500	GO:0016020;GO:0042335;GO:0005524;GO:0016301;GO:0006468;GO:0046777;GO:0010068;GO:1905393;GO:0004674;GO:0004672;GO:0016021;GO:0005886	-	receptor-like serine/threonine-protein kinase ALE2
Csa_3G175710	15.2343	5.86301	0.384855	0.0456339	3	11882493	11885939	-	3447	GO:0005634;GO:0003677;GO:0006355;GO:0006351	-	NAC domain-containing protein 7-like
Csa_3G126870	529.702	264.058	0.498503	8.09456e-10	3	7856894	7857844	+	951	-	-	glycine-rich protein A3
Csa_3G122660	116.177	51.5153	0.443421	0.0247935	3	7380867	7381418	-	552	-	-	BON1-associated protein 2-like
Csa_3G819280	19.9818	7.62802	0.381748	0.0228015	3	31799139	31801498	+	2360	GO:0016020;GO:0055085;GO:0016021;GO:0022857	-	WAT1-related protein At5g07050-like
Csa_3G134840	41.1806	15.7572	0.382635	0.00113247	3	9051786	9058374	+	6589	GO:0016020;GO:0006817;GO:0016021	-	phosphate transporter PHO1
Csa_3G119700	27771.7	5291.88	0.19055	7.33491e-74	3	6839331	6841020	+	1690	GO:0005634;GO:0003677;GO:0006355;GO:0043565;GO:0006351;GO:0003700	-	probable WRKY transcription factor 46
Csa_3G878730	79.213	36.3038	0.458306	0.00142004	3	36866440	36867975	+	1536	-	-	-
Csa_3G730720	2179.13	816.785	0.374821	6.01284e-15	3	27310306	27312661	+	2356	GO:0005515	-	pentatricopeptide repeat-containing protein At2g38420, mitochondrial
Csa_3G646620	722.822	166.327	0.230108	7.41344e-19	3	25547335	25549846	-	2512	GO:0016020;GO:0045330;GO:0030599;GO:0045490;GO:0005618;GO:0016787;GO:0004857;GO:0016021;GO:0043086;GO:0042545	-	pectinesterase 3
Csa_3G222800	30375.6	8548.52	0.281428	1.88641e-24	3	14757266	14758274	+	1009	GO:0009055;GO:0051537;GO:0055114;GO:0051536;GO:0022900;GO:0046872;GO:0009536;GO:0009507	K02639	ferredoxin, leaf L-A-like
Csa_3G171200	1487.89	705.329	0.474045	1.76907e-14	3	11421584	11424870	+	3287	GO:0016310;GO:0007165;GO:0005524;GO:0016301;GO:0006468;GO:0004674;GO:0000166;GO:0004672;GO:0016740	K07198	CBL-interacting serine/threonine-protein kinase 1
Csa_3G781570	1825.94	543.948	0.2979	2.37437e-30	3	30203316	30207428	-	4113	GO:0016020;GO:0016310;GO:0005524;GO:0016301;GO:0006468;GO:0004674;GO:0000166;GO:0004672;GO:0016021;GO:0016740	-	probable receptor protein kinase TMK1
Csa_3G731730	1590.51	474.867	0.298562	7.12068e-16	3	27587830	27591587	+	3758	GO:0016020;GO:0055085;GO:0016021	K14684	probable envelope ADP,ATP carrier protein, chloroplastic
Csa_3G776970	5147.54	920.902	0.178901	3.41084e-73	3	29822276	29824848	+	2573	GO:0004089;GO:0009570	K01674	alpha carbonic anhydrase 1, chloroplastic
Csa_3G895810	91.9888	36.8799	0.400917	8.19103e-06	3	38640121	38647106	+	6986	GO:0007129;GO:0005634;GO:0007131;GO:0005694;GO:0000802	-	synaptonemal complex protein 1-like
Csa_3G175690	9507.36	870.448	0.0915552	7.4721e-43	3	11863276	11865448	+	2173	GO:0004805;GO:0016787;GO:0005992;GO:0016311;GO:0003824	K01087	trehalose-phosphate phosphatase A
Csa_3G564320	198.221	44.7682	0.22585	4.32017e-19	3	22137863	22138816	-	954	GO:0005634;GO:0003677;GO:0006355;GO:0006351	-	transcription factor TCP20
Csa_3G319290	36512.5	3062.37	0.083872	4.80152e-23	3	17671431	17673159	-	1729	GO:0006952;GO:0009607	-	MLP-like protein 31
Csa_3G002580	8.65938	1.7578	0.202994	0.0315626	3	368777	369094	-	318	-	-	-
Csa_3G393910	18.455	6.77244	0.36697	0.0232528	3	19221954	19223009	+	1056	GO:0016020;GO:0016021	-	RING-H2 finger protein ATL16-like
Csa_3G750350	1113.68	184.547	0.16571	5.4922e-21	3	29138685	29141756	+	3072	GO:0005634;GO:0003677;GO:0010200;GO:0006355;GO:0043565;GO:0009408;GO:0003700	K09419	heat stress transcription factor A-3
Csa_3G646600	10.2093	0.287598	0.0281702	0.000268876	3	25530142	25532909	+	2768	-	-	uncharacterized LOC101207750
Csa_3G132020	28.9064	9.97651	0.345131	0.00280596	3	8601017	8602625	+	1609	GO:0005515	-	putative F-box protein PP2-B12
Csa_3G850580	3133.4	963.559	0.307513	6.11866e-17	3	34965753	34971527	-	5775	GO:0016020;GO:0005524;GO:0004672;GO:0016021;GO:0006468	-	-
Csa_3G857030	69.4647	29.7077	0.427667	0.000186296	3	35840437	35841532	+	1096	GO:0005634;GO:0003677	-	protein RADIALIS-like 3
Csa_3G599470	80.3971	36.8537	0.458395	0.000216899	3	23113147	23117701	-	4555	GO:0005634;GO:0005515;GO:0008168;GO:0016740;GO:0032259	-	-
Csa_3G710810	386.644	31.0551	0.0803196	4.49116e-20	3	26907698	26909798	-	2101	GO:0009055;GO:0022900	-	mavicyanin-like
Csa_3G730810	1542.19	584.677	0.379122	4.83667e-23	3	27354989	27358698	-	3710	GO:0005515	K10268	F-box/LRR-repeat protein 3
Csa_3G408550	4784.12	1529.9	0.319787	5.31615e-31	3	19648186	19654417	-	6232	GO:0016020;GO:0016021	-	formin-like protein 5
Csa_3G705670	815.878	308.577	0.378214	1.51147e-19	3	26730191	26731092	+	902	-	-	uncharacterized LOC101210060
Csa_3G238170	2210.41	552.083	0.249765	3.35223e-45	3	15306530	15309956	+	3427	-	-	thylakoid lumenal 17.4 kDa protein, chloroplastic
Csa_3G128900	17.6435	6.4537	0.365783	0.0261025	3	8211649	8213080	-	1432	GO:0016020;GO:0016021	-	-
Csa_4G268060	305.987	149.295	0.487914	3.7792e-08	4	10585536	10586002	+	467	-	-	-
Csa_4G630010	5811.22	1868.88	0.321599	6.91553e-12	4	20570143	20570831	+	689	GO:0005634;GO:0003677;GO:0006355;GO:0006351;GO:0003700	K09286	ethylene-responsive transcription factor 4
Csa_4G642550	129.78	12.0865	0.0931309	2.04211e-08	4	21604206	21604882	-	677	GO:0016020;GO:0016021	-	uncharacterized LOC105435310
Csa_4G288070	55.3835	3.21849	0.0581128	1.46473e-15	4	11178840	11183277	+	4438	GO:0016702;GO:0046872;GO:0005515;GO:0055114;GO:0051213;GO:0016491	-	-
Csa_4G625560	305.573	111.805	0.365887	9.28666e-14	4	20211758	20215572	-	3815	-	-	hypothetical protein
Csa_4G658600	26.5681	10.6138	0.399495	0.010431	4	22988802	22991617	+	2816	GO:0020037;GO:0055114;GO:0006979;GO:0046872;GO:0004096;GO:0098869;GO:0004601;GO:0042744;GO:0016491	-	-
Csa_4G625000	2190.53	1054.12	0.481217	7.20997e-15	4	20168185	20172206	-	4022	-	-	uncharacterized LOC101205592
Csa_4G064040	10124.4	1276.89	0.126121	2.83486e-105	4	5144931	5147607	+	2677	GO:0005524;GO:0004672;GO:0006468	-	-
Csa_4G377160	998.335	2.38192	0.0023859	8.05887e-77	4	15069571	15072460	-	2890	GO:0020037;GO:0030151;GO:0055114;GO:0042128;GO:0043546;GO:0046872;GO:0050464;GO:0006809;GO:0016491	K10534	nitrate reductase [NADH]-like
Csa_4G050160	409.178	151.466	0.370172	1.53644e-15	4	3980960	3981973	-	1014	GO:0016020;GO:0016021	-	protein LURP-one-related 17
Csa_4G663660	31.3249	9.68308	0.309118	0.000827081	4	23034257	23034562	+	306	-	-	-
Csa_4G415910	2715.64	1079.06	0.39735	6.89644e-23	4	15532911	15539290	+	6380	GO:0046872;GO:0006355;GO:0017025;GO:0070897	K03124	transcription initiation factor IIB-2
Csa_4G109010	2885.25	908.184	0.314769	2.98745e-19	4	6989499	6991727	-	2229	GO:0016020;GO:0102721;GO:0055114;GO:0046872;GO:0016021;GO:0070469;GO:0009916;GO:0016491	-	-
Csa_4G120790	228.657	59.7592	0.261348	2.65164e-16	4	7440048	7441016	+	969	GO:0016020;GO:0016021	-	uncharacterized LOC101220346
Csa_4G664350	31.1219	8.80587	0.282948	0.000383187	4	23114646	23115121	-	476	GO:0016020;GO:0016021	-	-
Csa_4G247410	183.688	26.7399	0.145572	3.25939e-24	4	10261148	10262912	+	1765	GO:0016020;GO:0016021	-	uncharacterized LOC101207283
Csa_4G642450	256.022	12.134	0.0473945	7.46983e-12	4	21536831	21537227	-	397	-	-	-
Csa_4G218340	28.0384	11.1496	0.397655	0.00847375	4	9900058	9900937	-	880	-	-	-
Csa_4G008780	4583.27	698.844	0.152477	1.39669e-29	4	1369534	1371474	+	1941	GO:0045548;GO:0016841;GO:0009800;GO:0003824;GO:0005737;GO:0016829;GO:0009698;GO:0006559	K10775	phenylalanine ammonia-lyase-like
Csa_4G296260	2228.99	229.858	0.103122	1.40595e-102	4	12061405	12062951	-	1547	-	-	uncharacterized LOC101204955
Csa_4G363440	47.7603	16.3503	0.342341	0.0115757	4	14756250	14757164	+	915	-	-	-
Csa_4G056710	50.875	11.8931	0.23377	0.0124098	4	4850070	4853534	-	3465	GO:0045490;GO:0045330;GO:0016787;GO:0005618;GO:0030599;GO:0042545	-	probable pectinesterase 8
Csa_4G288620	4141.26	1325.21	0.320002	5.1054e-35	4	11220419	11222863	-	2445	GO:0016020;GO:0005524;GO:0004674;GO:0004672;GO:0016021;GO:0006468	-	-
Csa_4G094000	20999.9	4198.16	0.199913	3.05226e-65	4	6167520	6170155	+	2636	GO:0016616;GO:0003979;GO:0051287;GO:0055114;GO:0016491	K00012	UDP-glucose 6-dehydrogenase 1
Csa_4G470690	208.108	38.7805	0.186348	0.0294303	4	17031617	17035170	+	3554	GO:0016020;GO:0016021	-	-
Csa_4G004940	21.6623	4.97874	0.229834	0.000862853	4	826628	829284	-	2657	GO:0016020;GO:0008152;GO:0004650;GO:0016798;GO:0009505;GO:0016787;GO:0005576;GO:0005975;GO:0016021;GO:0071555;GO:0046658	-	-
Csa_4G627800	17.1682	3.82467	0.222777	0.00260327	4	20401756	20402323	-	568	-	-	-
Csa_4G214830	31307.6	2301.14	0.0735012	1.49104e-149	4	9848594	9849919	-	1326	-	-	protein EARLY RESPONSIVE TO DEHYDRATION 15-like
Csa_4G008250	1505.37	144.223	0.0958056	8.83592e-51	4	1356383	1357195	-	813	GO:0003824	-	-
Csa_4G179700	2258.48	700.663	0.310236	6.47422e-26	4	8978588	8986078	+	7491	GO:0016020;GO:0055085;GO:0016021	-	-
Csa_4G551650	1366.64	511.59	0.37434	1.20038e-07	4	18252750	18258612	+	5863	GO:0016020;GO:0016021	K04716	lipid phosphate phosphatase delta
Csa_4G003750	14.1803	5.23889	0.369448	0.0490464	4	713464	714664	-	1201	GO:0043086;GO:0004857	-	pectinesterase inhibitor 1
Csa_4G172540	10907.5	2459	0.225441	8.71473e-60	4	8854624	8858188	+	3565	GO:0005524;GO:0005509;GO:0004672;GO:0006468	K13412	calcium-dependent protein kinase 32
Csa_4G064690	1338.3	616.061	0.46033	7.88905e-08	4	5289846	5291369	-	1524	GO:0016702;GO:0046872;GO:0055114;GO:0051213	-	-
Csa_4G280630	505.585	57.969	0.114657	0.00199045	4	10952363	10953213	+	851	GO:0048046;GO:0016853;GO:0005576	-	dirigent protein 7-like
Csa_4G004980	1000.18	363.756	0.363692	1.76024e-10	4	851149	852021	+	873	-	-	uncharacterized LOC101211217
Csa_4G645250	6286.5	989.646	0.157424	1.00252e-23	4	21740470	21743577	-	3108	GO:0016020;GO:0016021	-	probable xyloglucan glycosyltransferase 12
Csa_4G628860	31.4852	13.7489	0.436677	0.0113964	4	20467316	20469562	+	2247	GO:0016020;GO:0035235;GO:0016021;GO:0004970;GO:0006811	-	-
Csa_4G314400	814.465	193.21	0.237223	0.000232637	4	13062964	13063679	+	716	-	-	-
Csa_4G638480	955.132	407.921	0.427083	1.02158e-07	4	20947509	20950954	-	3446	GO:0043531;GO:0006952	-	probable disease resistance protein At4g33300
Csa_4G026890	107.306	33.1768	0.309179	4.51247e-09	4	2874190	2876338	-	2149	-	-	-
Csa_4G010990	5996.94	700.837	0.116866	8.61667e-25	4	1585302	1587116	+	1815	GO:0098755;GO:0009845;GO:0010029;GO:0009793	-	GEM-like protein 5
Csa_4G017210	147.827	30.4185	0.205771	0.00364354	4	2359208	2359572	+	365	-	-	-
Csa_4G652680	2437.88	493.377	0.20238	7.33997e-59	4	22742283	22745900	+	3618	-	-	-
Csa_4G649620	45.9579	2.6528	0.0577224	2.95161e-13	4	22300949	22301509	-	561	GO:0005634;GO:0003677;GO:0006355;GO:0006351;GO:0003700	-	ethylene-responsive transcription factor ERF017
Csa_4G001860	53.4594	0.596669	0.0111612	1.93574e-17	4	478990	479428	+	439	GO:0006950	-	-
Csa_4G642440	67.8165	4.71139	0.0694727	7.3381e-08	4	21535937	21536473	-	537	-	-	-
Csa_4G061850	1908.26	940.861	0.493045	1.13463e-13	4	4960411	4962213	-	1803	GO:0006355;GO:0006351	-	scarecrow-like protein 23
Csa_4G628320	36.8432	14.9804	0.406598	0.0034273	4	20425448	20426375	-	928	-	-	-
Csa_4G043910	4.83742	0	0	0.0128197	4	3405455	3406668	+	1214	GO:0046872;GO:0020037;GO:0016705;GO:0005506;GO:0004497;GO:0055114;GO:0016491	-	-
Csa_4G025140	1691.2	756.096	0.447076	8.79135e-17	4	2717301	2720710	-	3410	GO:0006520;GO:0055114;GO:0016639;GO:0016491	K00261	glutamate dehydrogenase 2
Csa_4G644630	669.147	314.839	0.470508	3.97411e-12	4	21663015	21664918	+	1904	GO:0016567;GO:0016740;GO:0005488;GO:0004842	-	U-box domain-containing protein 30-like
Csa_4G031060	21.4953	1.43799	0.0668979	1.32e-06	4	3097504	3098273	+	770	-	-	-
Csa_4G051420	6147.9	1634.44	0.265854	3.74701e-47	4	4211058	4215565	+	4508	-	-	uncharacterized protein At5g05190
Csa_4G269210	307.178	53.7279	0.174908	3.12508e-05	4	10669980	10670769	+	790	GO:0016020;GO:0016021	-	protein YLS9-like
Csa_4G089790	337.335	95.4372	0.282915	1.26192e-20	4	5856851	5858542	+	1692	GO:0016020;GO:0016021	-	-
Csa_4G292440	3462.7	1628.49	0.470297	1.60871e-16	4	11477013	11481179	+	4167	GO:0005515	-	-
Csa_4G268080	4586.27	1031.25	0.224855	1.11668e-56	4	10595463	10599325	-	3863	GO:0016020;GO:0006810;GO:0016021	K15104	mitochondrial dicarboxylate/tricarboxylate transporter DTC
Csa_4G038740	130.504	44.2372	0.338971	0.000236703	4	3286136	3287472	-	1337	GO:0005515	-	-
Csa_4G011040	744.737	215.497	0.28936	5.02551e-16	4	1610021	1614262	-	4242	GO:0003755;GO:0016853;GO:0000413	K01802	peptidyl-prolyl cis-trans isomerase FKBP16-3, chloroplastic
Csa_4G064100	134.91	34.5504	0.2561	4.90052e-13	4	5204386	5205935	+	1550	GO:0016310;GO:0005524;GO:0016301;GO:0004672;GO:0006468	-	protein kinase PINOID 2-like
Csa_4G420150	15701.3	6929.19	0.441314	2.37979e-10	4	15809385	15822383	+	12999	GO:2001070;GO:0030246;GO:0005977;GO:0005975;GO:0004134	-	-
Csa_4G001535	189.277	14.0889	0.0744357	1.45079e-07	4	297063	297245	+	183	-	-	-
Csa_4G663700	390.323	137.904	0.353308	2.13619e-08	4	23044894	23046632	+	1739	GO:0005634;GO:0003677	-	WUSCHEL-related homeobox 8-like
Csa_4G307360	4509.33	1196.56	0.265353	9.9417e-21	4	12489134	12491313	+	2180	GO:0016787;GO:0005975;GO:0016311;GO:0042132;GO:0016791	K03841	fructose-1,6-bisphosphatase, chloroplastic-like
Csa_4G642460	26177.4	8764.45	0.33481	0.000118566	4	21537669	21538768	-	1100	GO:0003676	-	zinc finger protein ZAT10
Csa_4G343590	16.5623	6.46566	0.390385	0.0420281	4	14231376	14234059	-	2684	GO:0019139;GO:0016614;GO:0009690;GO:0050660;GO:0003824;GO:0055114;GO:0016491	K00279	cytokinin dehydrogenase 1-like
Csa_4G293870	575.626	212.799	0.369682	6.71173e-18	4	11753597	11756280	-	2684	GO:0005634;GO:0003677;GO:0046982;GO:0005694;GO:0000775;GO:0003682;GO:0000792;GO:0000786	K11251	probable histone H2A.4
Csa_4G290740	1986.42	868.396	0.437166	2.29868e-12	4	11290644	11292222	+	1579	GO:0005515	-	DNA-damage-repair/toleration protein DRT100
Csa_4G648550	3160.02	1055.26	0.33394	5.36611e-12	4	22234946	22240824	-	5879	GO:0007186;GO:0007165;GO:0048639;GO:0009870;GO:0009742;GO:0003924;GO:0031683;GO:0000166;GO:0019001;GO:0010476;GO:0004871;GO:0005525;GO:0005886	K19729	guanine nucleotide-binding protein alpha-1 subunit
Csa_4G377150	139.138	0.298335	0.00214416	1.75394e-44	4	15069091	15069422	-	332	-	-	-
Csa_4G043940	11815.2	3227.24	0.273142	1.13174e-18	4	3421351	3429370	-	8020	GO:0046872;GO:0003677;GO:0005515	-	zinc finger CCCH domain-containing protein 44
Csa_4G008260	898.328	189.782	0.211261	6.29891e-44	4	1357398	1358239	-	842	GO:0016841;GO:0003824	-	-
Csa_4G269770	8182.57	1054.23	0.128838	2.82976e-102	4	10719538	10722572	-	3035	GO:0005524;GO:0004674;GO:0004672;GO:0000166;GO:0006468	-	protein kinase 2B, chloroplastic-like
Csa_4G652850	650.382	17.6189	0.0270902	7.14981e-60	4	22833778	22835551	-	1774	GO:0005634;GO:0003677;GO:0000741;GO:0010197	-	high mobility group B protein 9
Csa_4G509540	3149.28	875.678	0.278057	9.5985e-10	4	17923761	17928362	+	4602	GO:0006810;GO:0016021	-	patellin-3
Csa_4G645980	361.672	127.393	0.352234	5.17333e-16	4	21893397	21894602	-	1206	-	K14496	abscisic acid receptor PYL2
Csa_4G008790	2670.62	1295.88	0.485237	7.78245e-06	4	1372568	1377668	+	5101	-	-	uncharacterized LOC101204328
Csa_4G645850	314.732	133.36	0.423725	2.39691e-05	4	21839965	21841024	+	1060	-	-	-
Csa_4G028970	26.8132	11.7392	0.437814	0.0181695	4	2984348	2987428	+	3081	GO:0005515	-	inactive TPR repeat-containing thioredoxin TTL3-like
Csa_4G647420	16.4569	6.43591	0.391076	0.0422015	4	22137767	22138959	+	1193	GO:0016020;GO:0016021	-	-
Csa_4G651790	866.809	302.183	0.348615	7.85248e-23	4	22453188	22457620	-	4433	-	-	hypothetical protein
Csa_4G290190	329.441	112.326	0.340959	7.09921e-16	4	11255716	11258606	-	2891	GO:0003677;GO:0005515	-	hypothetical protein
Csa_4G618460	206.31	86.9068	0.421244	0.00100627	4	19753678	19754725	+	1048	-	-	VQ motif-containing protein 22-like
Csa_4G083540	1252.6	516.57	0.412397	0.000137097	4	5634415	5638650	-	4236	GO:0007129;GO:0005712;GO:0007131;GO:0051321;GO:0035825;GO:0051026;GO:0005694	K10639	E3 ubiquitin-protein ligase CCNB1IP1 homolog
Csa_4G049060	576.48	208.004	0.360817	4.60915e-12	4	3880787	3885457	-	4671	-	-	-
Csa_4G664420	149.64	52.1477	0.348488	0.00211854	4	23138217	23139981	+	1765	GO:0016787;GO:0008234;GO:0008233;GO:0006508;GO:0005618;GO:0010623;GO:0042742	K16290	xylem cysteine proteinase 2
Csa_4G644120	5049.43	2398.26	0.474956	3.30903e-09	4	21653133	21656252	-	3120	GO:0006508;GO:0004185	K16296	serine carboxypeptidase-like 1
Csa_4G011820	160.895	57.8842	0.359764	5.7597e-07	4	1805803	1807301	+	1499	GO:0005515;GO:0051087	-	-
Csa_4G046640	280.821	111.132	0.395741	1.47895e-11	4	3610158	3613978	+	3821	GO:0047429	K06287	maf-like protein DDB_G0281937
Csa_4G314440	2421.79	448.785	0.185311	3.16364e-12	4	13090333	13091586	-	1254	-	K07253	macrophage migration inhibitory factor homolog
Csa_4G291940	175.988	82.704	0.46994	1.09651e-06	4	11463096	11463657	+	562	-	-	cyclin-dependent protein kinase inhibitor SMR3-like
Csa_4G286390	232.532	75.7434	0.325733	4.86522e-14	4	11073030	11080948	-	7919	GO:0016020;GO:0020037;GO:0008152;GO:0003824;GO:0055114;GO:0006979;GO:0004096;GO:0098869;GO:0016021;GO:0016491	-	uncharacterized LOC105435235
Csa_4G064670	1197.98	566.389	0.472787	5.58364e-09	4	5259801	5262070	-	2270	GO:0016020;GO:0016021	-	-
Csa_4G098710	132.618	13.8334	0.10431	8.57495e-19	4	6433298	6434130	-	833	-	-	-
Csa_4G008760	1434.47	292.571	0.203957	2.02732e-17	4	1360191	1362151	+	1961	GO:0016841;GO:0003824	-	-
Csa_4G003720	1138.25	545.05	0.47885	2.37769e-13	4	701441	702738	+	1298	GO:0005634;GO:0003677;GO:0006355;GO:0043565;GO:0006351;GO:0003700	-	hypothetical protein
Csa_4G043950	92.969	19.674	0.211619	0.00406554	4	3439566	3442886	-	3321	GO:0045490;GO:0045330;GO:0016787;GO:0005618;GO:0030599;GO:0042545	K01051	probable pectinesterase 53
Csa_4G082370	5538.88	2060.59	0.372023	1.64194e-09	4	5506883	5508357	-	1475	-	-	-
Csa_4G295440	15694.7	6861.38	0.437179	0.000480879	4	11823184	11826273	+	3090	GO:0005524;GO:0000166	-	-
Csa_4G051470	30579.5	799.919	0.0261587	5.62746e-268	4	4239795	4241692	-	1898	GO:0005634;GO:0003677;GO:0006355;GO:0043565;GO:0006351;GO:0003700	-	probable WRKY transcription factor 41
Csa_4G377730	1437.67	518.682	0.360781	1.18384e-24	4	15115726	15119747	-	4022	GO:0016020;GO:0006486;GO:0008378;GO:0000139;GO:0016757;GO:0005794;GO:0016021;GO:0016740	K20855	beta-1,3-galactosyltransferase 7-like
Csa_4G052620	7608.86	2830.79	0.372038	1.54812e-05	4	4388106	4392604	+	4499	GO:0016853;GO:0006012;GO:0003978	K01784	UDP-glucose 4-epimerase GEPI48-like
Csa_4G094530	3823.71	1242.33	0.324903	1.57211e-17	4	6195551	6198048	-	2498	GO:0016020;GO:0004252;GO:0006508;GO:0016021	-	-
Csa_4G593900	60.205	21.6453	0.359527	4.19224e-05	4	19027570	19030703	-	3134	GO:0016020;GO:0016021	-	hypothetical protein
Csa_4G361850	1146.75	474.697	0.41395	2.83914e-18	4	14642419	14644983	-	2565	GO:0016787;GO:0008233;GO:0006508;GO:0004190	-	aspartic proteinase Asp1-like
Csa_4G025130	15.518	0.879513	0.0566769	2.54363e-05	4	2715362	2716755	-	1394	-	-	uncharacterized LOC101203022
Csa_4G016430	91.3099	11.2008	0.122668	8.75393e-07	4	2146414	2149099	+	2686	GO:0043531;GO:0005515;GO:0006952	-	-
Csa_4G334680	37.3771	18.1822	0.486452	0.0152406	4	13566934	13567348	+	415	GO:0016020;GO:0016021	-	-
Csa_4G179670	1053.38	394.31	0.374328	2.23978e-21	4	8971424	8974694	-	3271	GO:0016020;GO:0055085;GO:0046873;GO:0016021;GO:0030001	-	uncharacterized LOC101215859
Csa_4G334690	3780.34	1497.01	0.396	6.27804e-24	4	13567377	13570070	+	2694	GO:0016020;GO:0010483;GO:0016310;GO:0009741;GO:0005524;GO:0043680;GO:0009723;GO:0009791;GO:0004672;GO:0016021;GO:0009788;GO:0005886;GO:0050832;GO:0030308;GO:0009506;GO:0016301;GO:0006468;GO:0048364;GO:0046777	-	receptor-like protein kinase FERONIA
Csa_4G267990	1436.59	654.742	0.455762	1.04196e-15	4	10532306	10533853	+	1548	-	K11982	E3 ubiquitin-protein ligase RING1-like
Csa_4G648560	263.384	38.4289	0.145905	1.67277e-07	4	22254830	22256703	+	1874	GO:0005524;GO:0004672;GO:0006468	-	putative receptor-like protein kinase At1g72540
Csa_4G361270	103.606	46.0545	0.444514	2.27736e-05	4	14553641	14555602	-	1962	GO:0046872;GO:0055114;GO:0016491	K05933	1-aminocyclopropane-1-carboxylate oxidase 5
Csa_4G652770	3231.86	868.635	0.268772	9.53275e-44	4	22799627	22803004	-	3378	GO:0005515	-	uncharacterized LOC101217917
Csa_4G028470	843.186	123.425	0.146379	1.31488e-59	4	2962870	2966151	+	3282	GO:0004805;GO:0016787;GO:0005992;GO:0016311;GO:0003824	K01087	probable trehalose-phosphate phosphatase J
Csa_4G291910	39.6435	13.8013	0.348136	0.000587413	4	11453218	11453639	+	422	GO:0005515	-	-
Csa_4G508490	158.618	4.67443	0.0294697	7.94374e-45	4	17821219	17821694	+	476	-	-	-
Csa_4G652800	9.38862	0.581179	0.0619024	0.0016275	4	22812822	22813102	-	281	-	-	-
Csa_4G001600	52.2605	23.2503	0.444893	0.00159265	4	336001	336659	+	659	GO:0016020;GO:0009055;GO:0020037;GO:0009535;GO:0031361;GO:0005506;GO:0055114;GO:0009579;GO:0046872;GO:0022900;GO:0016021;GO:0009536;GO:0009507;GO:0015979	-	-
Csa_4G639740	194.523	65.0864	0.334595	3.58552e-12	4	21129426	21129945	-	520	GO:0005509	-	-
Csa_4G011070	609.037	50.5558	0.0830093	1.46823e-09	4	1632835	1633820	+	986	-	-	-
Csa_4G293120	135.947	25.482	0.187441	1.73532e-09	4	11597082	11597889	-	808	GO:0005576	-	-
Csa_4G026920	524.401	212.747	0.405696	6.85651e-06	4	2899145	2899606	-	462	-	-	uncharacterized LOC105435176
Csa_4G152270	358.752	147.691	0.411681	6.38233e-10	4	8238952	8239685	+	734	-	-	-
Csa_4G627210	3262.66	1418.06	0.434634	1.02725e-08	4	20312510	20319268	-	6759	GO:0006099;GO:0016829;GO:0015977;GO:0008964;GO:0003824	K01595	phosphoenolpyruvate carboxylase, housekeeping isozyme-like
Csa_4G049100	454.136	160.744	0.353956	1.59617e-17	4	3909301	3910732	+	1432	-	-	uncharacterized LOC101212488
Csa_4G665100	307.205	23.2111	0.0755555	3.13327e-53	4	23221320	23222275	+	956	GO:0005524;GO:0004672;GO:0006468	-	-
Csa_4G050780	1379.73	217.29	0.157487	5.58533e-64	4	4108092	4112001	-	3910	GO:0016020;GO:1902600;GO:0055085;GO:0016021;GO:0015299;GO:0006812	-	cation/H(+) antiporter 18-like
Csa_4G064020	58614.6	26144.3	0.446037	2.64469e-20	4	5129163	5131052	-	1890	GO:0016020;GO:0009523;GO:0016021;GO:0042651;GO:0015979;GO:0009654	K03541	photosystem II 10 kDa polypeptide, chloroplastic
Csa_4G246910	7.64184	0.287598	0.0376347	0.00295701	4	10242180	10242613	+	434	GO:0016614;GO:0055114	-	-
Csa_4G011600	11758.4	5153.98	0.438325	1.27896e-20	4	1667890	1671538	+	3649	GO:0005515	-	protein IQ-DOMAIN 14-like
Csa_4G645260	611.159	117.617	0.192449	7.50534e-22	4	21750995	21754523	-	3529	GO:0016020;GO:0016021	K14207	sodium-coupled neutral amino acid transporter 2-like
Csa_4G334730	618.237	223.504	0.361518	2.57718e-11	4	13596575	13600997	-	4423	GO:0016020;GO:0005524;GO:0005515;GO:0004672;GO:0000166;GO:0016021;GO:0006468	-	probable inactive receptor kinase At5g58300
Csa_4G608130	2331.45	243.891	0.104609	5.77218e-20	4	19384265	19386210	-	1946	GO:0016020;GO:0016787;GO:0008233;GO:0006508;GO:0016021;GO:0004190	K22683	aspartic proteinase nepenthesin-1
Csa_4G001590	708.904	277.846	0.391938	1.42934e-14	4	329356	332870	-	3515	GO:0016020;GO:0006813;GO:0016021;GO:0071805;GO:0006811;GO:0015079	-	-
Csa_4G011720	233.03	12.0064	0.0515231	2.01584e-51	4	1746165	1746413	-	249	-	-	-
Csa_4G061840	22681	6269.29	0.276411	4.74517e-24	4	4946395	4952786	+	6392	GO:0016020;GO:0016021	-	-
Csa_4G209330	222.041	92.2294	0.415371	2.40237e-09	4	9837477	9840911	+	3435	-	-	-
Csa_4G109020	4012.82	1585.07	0.395002	2.95072e-24	4	7003868	7008881	+	5014	GO:0006470;GO:0003824;GO:0004722	K17506	probable protein phosphatase 2C 9
Csa_4G290200	216.449	79.4857	0.367225	0.00504081	4	11259357	11261225	-	1869	GO:0016757;GO:0008152;GO:0016758;GO:0016740	-	UDP-glycosyltransferase 92A1
Csa_4G289120	930.633	238.704	0.256496	2.34291e-17	4	11224721	11227049	-	2329	GO:0005524;GO:0004672;GO:0006468	-	-
Csa_4G652690	2018.85	895.234	0.443439	0.0165572	4	22746681	22747348	-	668	GO:0016020;GO:0016021	-	-
Csa_4G098210	10.7058	3.22095	0.300861	0.0458958	4	6424269	6424697	+	429	-	-	-
Csa_4G501830	35.6114	3.83311	0.107637	1.68823e-08	4	17523074	17523904	-	831	GO:0030246	-	protein PHLOEM PROTEIN 2-LIKE A1
Csa_4G652810	246.536	60.8821	0.24695	5.0406e-18	4	22813635	22814279	-	645	-	-	uncharacterized LOC101218391
Csa_4G054810	107.471	30.0765	0.279857	4.07433e-10	4	4560751	4564021	-	3271	GO:0016020;GO:0008643;GO:0016021;GO:0005886	K15382	bidirectional sugar transporter SWEET7
Csa_4G308560	32.6358	14.6509	0.448922	0.0223558	4	12681134	12684687	+	3554	GO:0046872	-	protein yippee-like
Csa_4G286310	8.70511	1.74952	0.200976	0.0314285	4	11037736	11039546	-	1811	GO:0020037;GO:0055114;GO:0006979;GO:0046872;GO:0098869;GO:0004601;GO:0005576;GO:0042744;GO:0016491	-	-
Csa_4G646380	80.8905	28.3711	0.350735	3.09082e-05	4	22110300	22111520	-	1221	GO:0005634;GO:0003677;GO:0006355;GO:0006351	-	-
Csa_4G312880	28.6366	6.19478	0.216324	8.42254e-05	4	13017566	13018424	+	859	-	K14496	abscisic acid receptor PYL4-like
Csa_4G293130	649.953	182.801	0.281253	3.06876e-28	4	11599769	11602273	+	2505	GO:0016020;GO:0016021	-	uncharacterized LOC101220441
Csa_4G377720	18.1734	1.47618	0.0812276	1.89837e-05	4	15114339	15115310	+	972	GO:0006355;GO:0003700	-	ABSCISIC ACID-INSENSITIVE 5-like protein 2
Csa_4G016470	7.47071	0	0	0.000735799	4	2158685	2160007	+	1323	GO:0016747	-	salutaridinol 7-O-acetyltransferase-like
Csa_4G000620	16.7422	3.5156	0.209985	0.00553559	4	86051	86741	+	691	GO:0008083;GO:0008283;GO:0005576;GO:0010469	-	phytosulfokines 3
Csa_4G338955	123.661	44.3111	0.358329	2.34492e-08	4	14000284	14000496	-	213	-	-	-
Csa_4G051480	8.59102	0	0	0.000236432	4	4248254	4248632	-	379	-	-	-
Csa_4G011630	3419.02	569.721	0.166633	3.13802e-60	4	1680430	1682336	-	1907	GO:0016020;GO:0005783;GO:0016021	-	stress-associated endoplasmic reticulum protein 2-like
Csa_4G645900	429.431	170.473	0.396975	4.08803e-14	4	21864673	21868853	-	4181	-	-	nuclear transcription factor Y subunit gamma-like
Csa_4G642520	16414.5	3990.06	0.243081	2.61241e-55	4	21586193	21591150	-	4958	GO:0070588;GO:0016020;GO:0005524;GO:0005388;GO:0006816;GO:0006811;GO:0016787;GO:0099132;GO:0000166;GO:0016021;GO:0005516	-	-
Csa_4G639810	2514.19	1240.8	0.493517	1.07861e-10	4	21177758	21185694	-	7937	-	-	-
Csa_4G110050	15113.1	5379.18	0.355929	3.16689e-31	4	7087034	7088240	+	1207	-	-	protein EXORDIUM-like 2
Csa_4G641560	64.9582	15.12	0.232765	2.31681e-08	4	21349296	21350372	+	1077	-	-	-
Csa_4G297480	341.989	16.1521	0.0472299	1.19732e-34	4	12207606	12207947	-	342	GO:0016020;GO:0016021	-	-
Csa_4G304840	3104.39	413.858	0.133314	1.98113e-15	4	12450548	12453602	+	3055	GO:0016020;GO:0016021	K22697	phosphatidylinositol:ceramide inositolphosphotransferase 2
Csa_4G192100	521.873	70.2215	0.134557	6.80417e-52	4	9470876	9471521	-	646	-	-	-
Csa_4G303040	1879.85	145.916	0.077621	1.40597e-77	4	12258665	12265433	-	6769	GO:0016020;GO:0055085;GO:0006857;GO:0016021;GO:0022857;GO:0005215	-	protein NRT1/ PTR FAMILY 5.6
Csa_4G293330	496.464	105.649	0.212803	1.17509e-09	4	11710386	11711034	+	649	GO:0003676	-	zinc finger protein ZAT11
Csa_4G082380	4164.7	841.981	0.202171	1.26695e-10	4	5511340	5512864	-	1525	-	-	epidermis-specific secreted glycoprotein EP1-like
Csa_4G049610	2942.76	212.201	0.0721095	6.85674e-45	4	3925814	3928351	-	2538	GO:0009058;GO:0003824;GO:0030170	-	-
Csa_4G304760	37.6295	7.31772	0.194468	1.14825e-05	4	12404430	12405235	-	806	GO:0005515	K00799	probable glutathione S-transferase
Csa_4G338980	106.759	36.1651	0.338756	0.00343067	4	14029919	14036407	+	6489	GO:0006353	-	hypothetical protein
Csa_4G414910	18.8595	3.22217	0.170852	0.000451298	4	15525714	15526001	-	288	-	-	-
Csa_4G294410	243.189	108.39	0.445701	4.68461e-06	4	11770368	11776056	-	5689	GO:0016020;GO:1902600;GO:0055085;GO:0016021;GO:0015299;GO:0006812	-	cation/H(+) antiporter 20
Csa_4G575360	4.82356	0	0	0.0106426	4	18903527	18903823	+	297	-	-	-
Csa_4G640960	8182.49	1985.66	0.242672	5.86621e-12	4	21292490	21294008	-	1519	GO:0016747	-	uncharacterized acetyltransferase At3g50280-like
Csa_4G295450	9457.13	4036.47	0.426818	1.34491e-13	4	11827650	11830288	-	2639	-	-	uncharacterized LOC101215206
Csa_4G051380	163.499	49.7934	0.304548	3.51458e-12	4	4182483	4183900	-	1418	GO:0016020;GO:0016021	-	arabinogalactan peptide 22-like
Csa_4G641720	4.1673	0	0	0.0220547	4	21446922	21447188	+	267	-	-	-
Csa_4G637750	2614.44	836.426	0.319926	1.08235e-14	4	20801863	20804545	+	2683	GO:0016020;GO:0046872;GO:0005783;GO:0016567;GO:0016021;GO:0004842	K10666	E3 ubiquitin-protein ligase RMA3
Csa_4G043920	2069.62	762.277	0.368317	3.21929e-12	4	3408420	3411967	-	3548	GO:0016020;GO:0016021	-	protein FMP32, mitochondrial
Csa_4G626080	613.445	278.471	0.453946	1.06094e-12	4	20233362	20236969	+	3608	GO:0043130	-	ubiquitin domain-containing protein 1-like
Csa_4G097650	2433.66	425.726	0.174933	5.19375e-26	4	6379877	6381345	-	1469	GO:0045165;GO:0009733;GO:0005634;GO:0003677;GO:0009723;GO:0005737;GO:0005515;GO:0010026;GO:0032880;GO:0009957	K11805	protein TRANSPARENT TESTA GLABRA 1-like
Csa_4G624450	419.527	113.822	0.271311	2.51514e-24	4	20125011	20125572	-	562	-	-	-
Csa_4G420210	487.277	232.859	0.477877	3.88799e-08	4	15865425	15869442	-	4018	GO:0016020;GO:0055085;GO:0016021;GO:0022857	-	-
Csa_4G573860	162.775	41.8359	0.257016	6.27287e-09	4	18882371	18886704	-	4334	GO:0016020;GO:0016021	-	amino acid permease 4
Csa_4G624460	1360.54	511.331	0.375831	1.09231e-06	4	20126168	20135511	-	9344	GO:0016020;GO:0005524;GO:0005515;GO:0004672;GO:0016021;GO:0006468	-	-
Csa_4G646260	3746.63	619.068	0.165233	1.5973e-31	4	22052038	22053595	+	1558	-	-	putative nuclease HARBI1
Csa_4G378010	2892.43	532.286	0.184027	5.81234e-15	4	15142626	15144051	-	1426	GO:0005634;GO:0003677;GO:0006355;GO:0006351;GO:0003700	K09286	ethylene-responsive transcription factor RAP2-13-like
Csa_4G334120	3756.87	753.458	0.200554	4.7408e-63	4	13519563	13523520	+	3958	GO:0005524;GO:0004672;GO:0006468	-	probable receptor-like protein kinase At3g55450
Csa_4G631590	753.769	244.933	0.324945	2.06367e-24	4	20657444	20658877	-	1434	GO:0046872;GO:0005634;GO:0003677	-	squamosa promoter-binding protein 1
Csa_4G354130	2789.25	472.169	0.169282	0.00297131	4	14398848	14399999	-	1152	GO:0046686;GO:0008152;GO:0008168;GO:0005739;GO:0032259	-	putative methyltransferase DDB_G0268948
Csa_4G304750	16.6476	0.879513	0.0528314	0.00125654	4	12399845	12400651	-	807	GO:0005515	-	-
Csa_4G663670	199.107	93.1594	0.467886	3.05383e-07	4	23035184	23039369	-	4186	GO:0005515	K22184	uncharacterized LOC101217603
Csa_4G293250	66.6217	1.17187	0.0175898	9.9643e-24	4	11661860	11663688	-	1829	GO:0000145;GO:0006887	K07195	exocyst complex component EXO70A1
Csa_4G658540	55.198	25.5786	0.463397	0.00194417	4	22953776	22955887	-	2112	GO:0008152;GO:0003824	-	probable acyl-activating enzyme 1, peroxisomal
Csa_4G124910	374.333	97.9232	0.261594	8.20788e-08	4	7612845	7615887	-	3043	GO:0005634;GO:0005515;GO:0008270;GO:0005622	-	zinc finger protein CONSTANS-LIKE 2-like
Csa_4G625570	20.2748	7.32248	0.361162	0.0159186	4	20219772	20223228	-	3457	GO:0016020;GO:0016021;GO:0015031	K10956	protein transport protein Sec61 subunit alpha
Csa_4G046720	3945.76	1861.69	0.471821	1.31922e-16	4	3650854	3655594	+	4741	GO:0005515;GO:0016567;GO:0016740;GO:0005488;GO:0004842	-	U-box domain-containing protein 5
Csa_4G009900	369.634	157.246	0.425409	1.51718e-06	4	1487964	1490038	-	2075	GO:0016310;GO:0005524;GO:0016301;GO:0000823;GO:0047326;GO:0008440;GO:0032958;GO:0000166;GO:0102732;GO:0016740	K00915	inositol polyphosphate multikinase alpha
Csa_4G043960	105.398	39.077	0.370757	1.81672e-06	4	3461111	3462133	+	1023	-	-	protein SHI RELATED SEQUENCE 1-like
Csa_4G005530	30.7364	10.523	0.342363	0.00639889	4	875868	877469	+	1602	GO:0016020;GO:0004553;GO:0016787;GO:0016021;GO:0005975	-	glucan endo-1,3-beta-glucosidase 14
Csa_4G290230	566.343	278.419	0.491609	6.06152e-07	4	11272801	11274857	-	2057	GO:0005886	-	uncharacterized LOC101208319
Csa_4G126440	25.7978	10.874	0.421508	0.0165625	4	7663940	7664396	-	457	GO:0016020;GO:0016021	-	-
Csa_4G008840	60.6896	26.6419	0.438985	0.000619167	4	1415431	1416900	-	1470	-	-	-
Csa_4G409800	15.5514	4.94055	0.317691	0.023035	4	15376014	15379127	+	3114	GO:0016020;GO:0005506;GO:0016021;GO:0055114;GO:0016491;GO:0008610	K00227	delta(7)-sterol-C5(6)-desaturase
Csa_4G642510	75.4511	3.77099	0.0499792	3.53638e-21	4	21581980	21583833	+	1854	GO:0005634	K18811	cyclin-D5-2-like
Csa_4G022280	7.48919	0	0	0.00205727	4	2395961	2396765	+	805	-	-	-
Csa_4G297540	27.7979	11.9957	0.431532	0.0162921	4	12242105	12246510	-	4406	GO:0005634;GO:0003677;GO:0006355	-	BEL1-like homeodomain protein 9
Csa_4G011740	515.668	144.29	0.279813	1.02276e-25	4	1757535	1763084	-	5550	GO:0005524;GO:0005509;GO:0004672;GO:0006468	K13412	calcium-dependent protein kinase 24
Csa_4G000690	21.0426	4.68164	0.222484	0.000908811	4	129375	131531	+	2157	-	-	-
Csa_4G194780	1108.69	39.7782	0.0358787	5.29399e-63	4	9659412	9660881	-	1470	GO:0016567;GO:0016740;GO:0005488;GO:0004842	-	E3 ubiquitin-protein ligase PUB22-like
Csa_4G022260	47.5361	11.6591	0.245269	2.52617e-06	4	2382766	2383854	+	1089	-	-	-
Csa_4G075740	75.1284	9.09945	0.121119	9.37332e-15	4	5375816	5376158	+	343	-	-	-
Csa_4G293840	559.808	224.248	0.40058	4.21459e-07	4	11717044	11720037	-	2994	GO:0016020;GO:0055085;GO:0016021;GO:0022857	-	WAT1-related protein At2g37460-like
Csa_4G642500	12792	3199.61	0.250127	7.36248e-22	4	21567867	21572841	-	4975	GO:0005488	-	interferon-related developmental regulator 1
Csa_4G332090	2140.19	855.94	0.399937	2.74399e-18	4	13395496	13397890	+	2395	GO:0005515;GO:0016567;GO:0016740;GO:0005488;GO:0004842	-	U-box domain-containing protein 16
Csa_4G075200	978.949	121.947	0.124569	8.75242e-72	4	5347658	5349639	+	1982	GO:0046872;GO:0055114;GO:0016491	-	-
Csa_4G645890	789.561	356.207	0.451146	8.34547e-14	4	21862515	21862712	+	198	GO:0016020;GO:0016021	-	-
Csa_4G508500	39.3403	0.29358	0.00746259	3.99342e-16	4	17823654	17825999	-	2346	-	-	-
Csa_4G015850	81.2584	25.3279	0.311696	2.12749e-07	4	2107386	2110628	-	3243	GO:0043531;GO:0006952	-	putative disease resistance protein RGA3
Csa_4G652110	21.0497	6.72581	0.31952	0.00722879	4	22697189	22697946	+	758	GO:0003676	-	zinc finger protein 1-like
Csa_4G639950	397.885	174.65	0.438946	2.36502e-11	4	21283664	21285681	-	2018	GO:0005634;GO:0003677;GO:0006355;GO:0006351	-	protein CUP-SHAPED COTYLEDON 3-like
Csa_4G361900	468.276	156.089	0.333328	7.91454e-18	4	14695149	14701052	+	5904	-	-	uncharacterized LOC101217905
Csa_4G129620	45.127	12.8849	0.285524	0.000782044	4	7894601	7897561	-	2961	-	-	putative methylesterase 11, chloroplastic
Csa_4G279910	1150.93	34.8179	0.030252	1.6723e-150	4	10816987	10819589	-	2603	-	-	uncharacterized LOC101218379
Csa_4G051500	530.544	87.9487	0.165771	1.55474e-16	4	4259202	4259893	-	692	-	-	-
Csa_4G051540	873.783	390.858	0.447316	1.04613e-13	4	4298884	4303460	+	4577	GO:0005515	-	F-box/LRR-repeat protein 14
Csa_4G551640	36.427	1.76025	0.0483228	0.000171329	4	18249618	18250775	-	1158	GO:0016020;GO:0016021	-	-
Csa_4G016440	18.6359	4.4083	0.236549	0.00227435	4	2149173	2149589	+	417	-	-	-
Csa_4G652740	1008.39	303.221	0.300699	0.000185953	4	22784247	22784789	-	543	-	-	-
Csa_4G665120	6516.03	1013.67	0.155566	2.41126e-85	4	23229525	23230924	+	1400	-	-	uncharacterized LOC101220453
Csa_4G025190	2640.64	259.112	0.0981247	5.57439e-110	4	2749409	2753321	+	3913	-	K22684	metacaspase-1-like
Csa_4G056810	708.362	322.977	0.455949	2.58635e-05	4	4907811	4908734	-	924	GO:0016020;GO:0016021	-	uncharacterized LOC101211279
Csa_4G641550	2501.93	602.964	0.240999	2.61687e-48	4	21339872	21349522	-	9651	GO:0007018;GO:0005524;GO:0003774;GO:0000166;GO:0003777;GO:0008017	K10395	kinesin-like protein FRA1
Csa_4G641520	2032.18	527.555	0.259601	3.46769e-32	4	21329682	21332275	+	2594	GO:0005634;GO:0003677;GO:0006355;GO:0043565;GO:0006351;GO:0003700	-	-
Csa_4G308550	53895.8	22864.5	0.424234	2.3969e-13	4	12677524	12679132	+	1609	GO:0016020;GO:0009535;GO:0009523;GO:0018298;GO:0009579;GO:0009765;GO:0016021;GO:0016168;GO:0009536;GO:0009507;GO:0009522;GO:0015979	K08915	chlorophyll a-b binding protein CP29.1, chloroplastic
Csa_4G293860	10616.8	2171.48	0.204533	3.92188e-25	4	11748468	11752167	+	3700	GO:0000287;GO:0046686;GO:0005829;GO:0004427;GO:0006796;GO:0005737	K01507	soluble inorganic pyrophosphatase 4
Csa_4G499310	685.337	287.858	0.420025	2.47405e-15	4	17418980	17422184	+	3205	GO:0005634;GO:0003677;GO:0006355;GO:0006351	-	hypothetical protein
Csa_4G664340	228.844	100.434	0.438877	1.08743e-08	4	23113980	23114537	+	558	GO:0016020;GO:0016021	-	RING-H2 finger protein ATL8
Csa_4G022210	25.4457	4.68394	0.184076	6.67345e-05	4	2362540	2363101	+	562	GO:0016020;GO:0016021	-	-
Csa_4G146240	21.3992	6.45017	0.301421	0.00470974	4	8124018	8124740	+	723	GO:0006869	-	non-specific lipid-transfer protein 2-like
Csa_4G008830	14.6192	4.96203	0.339419	0.033032	4	1406962	1407399	+	438	-	-	-
Csa_4G665090	453.759	65.1127	0.143496	5.11032e-20	4	23219280	23221313	+	2034	GO:0004674;GO:0030247;GO:0005509;GO:0016021;GO:0006468	-	-
Csa_4G563690	2617.04	1092.23	0.417355	2.05059e-18	4	18503645	18507234	-	3590	-	-	rhodanese-like domain-containing protein 9, chloroplastic
Csa_4G051530	2145.66	202.798	0.0945155	2.70714e-22	4	4293189	4298283	+	5095	GO:0008152;GO:0003824;GO:0016798;GO:0030246;GO:0004553;GO:0016787;GO:0030245;GO:0000272;GO:0005975;GO:0008810	-	endoglucanase 6-like
Csa_4G016460	1061.11	119.668	0.112776	3.98035e-44	4	2153828	2157080	+	3253	GO:0043531;GO:0005515;GO:0006952	-	-
Csa_4G052740	1010.53	195.305	0.193271	6.874e-50	4	4474711	4478842	+	4132	GO:0005634;GO:0003677;GO:0005515;GO:0006355;GO:0009734;GO:0009725;GO:0006351	K14486	auxin response factor 9
Csa_4G651760	429.585	163.552	0.380722	1.02486e-05	4	22439553	22442524	-	2972	GO:0020037;GO:0055114;GO:0006979;GO:0046872;GO:0098869;GO:0004601;GO:0005576;GO:0042744;GO:0016491	K00430	peroxidase 46
Csa_4G052730	36811.9	16258.5	0.441665	4.76986e-15	4	4450812	4452505	-	1694	-	-	-
Csa_4G311230	19.6206	6.48115	0.330324	0.0112609	4	12895264	12896168	-	905	-	-	protein EMB-1
Csa_4G641660	36.2563	14.8896	0.410676	0.0039458	4	21408713	21410305	+	1593	GO:0005634	K14505	cyclin-D3-2-like
Csa_4G303680	136.599	9.35008	0.0684489	0.00349653	4	12351692	12352515	+	824	GO:0005515	K00799	probable glutathione S-transferase
Csa_4G618430	16.2169	1.43799	0.0886722	8.41003e-05	4	19724306	19730735	-	6430	GO:0008483;GO:0003824;GO:0030170	K16871	gamma aminobutyrate transaminase 2
Csa_4G377710	391.871	171.166	0.436792	1.81375e-11	4	15109568	15113552	-	3985	GO:0016020;GO:0016021	-	transmembrane protein 87B
Csa_4G008770	1153.75	219.947	0.190636	0.00179622	4	1364697	1366556	+	1860	GO:0045548;GO:0016841;GO:0009800;GO:0003824;GO:0005737;GO:0016829;GO:0009698;GO:0006559	K10775	phenylalanine ammonia-lyase-like
Csa_4G665110	22.5082	5.28429	0.234772	0.000799903	4	23223016	23224177	-	1162	-	-	uncharacterized LOC101220216
Csa_4G361830	3214.01	1332.51	0.414594	3.98531e-15	4	14632115	14641338	+	9224	GO:0005515;GO:0005488	-	uncharacterized LOC101220047
Csa_4G627240	1095.07	457.126	0.417439	1.28841e-17	4	20339533	20343432	-	3900	GO:0005515;GO:0005623;GO:0045454	-	TPR repeat-containing thioredoxin TTL1
Csa_4G001850	599.029	35.2331	0.0588171	5.34793e-88	4	477337	477972	+	636	GO:0006950	-	late embryogenesis abundant protein Lea5-A-like
Csa_4G361820	7756.04	3183.07	0.410398	1.30183e-15	4	14624274	14625865	+	1592	GO:0009611;GO:0005634;GO:0003677;GO:0006355;GO:0009788;GO:0006351	-	NAC domain-containing protein 2-like
Csa_4G166950	2263.39	833.604	0.368299	1.15099e-25	4	8642222	8644669	-	2448	GO:0046872;GO:0008270;GO:0003676	-	-
Csa_5G139810	28.4747	4.64222	0.16303	1.0684e-05	5	3739061	3739900	-	840	GO:0016020;GO:0016021	-	-
Csa_5G603910	1774.59	124.541	0.0701801	1.87676e-110	5	22259935	22261511	+	1577	GO:0000160;GO:0005622	K14492	two-component response regulator ARR5
Csa_5G550240	53.0941	8.48729	0.159854	1.57534e-05	5	19513428	19515364	+	1937	GO:0016020;GO:0016021	K22736	vacuolar iron transporter 1-like
Csa_5G026190	1321.49	350.587	0.265296	1.20796e-07	5	937468	938088	+	621	GO:0006952;GO:0009607	-	MLP-like protein 328
Csa_5G155480	5400.27	967.196	0.179102	3.60144e-36	5	5279779	5282215	+	2437	GO:0005634;GO:0003677;GO:0006355;GO:0043565;GO:0003700	K09419	heat stress transcription factor B-2b
Csa_5G549170	552.292	26.396	0.0477935	2.58801e-53	5	19422980	19431146	+	8167	GO:0023014;GO:0016020;GO:0016310;GO:0007165;GO:0005622;GO:0000155;GO:0000160;GO:0016021;GO:0016772	-	-
Csa_5G387980	55.9252	16.7072	0.298742	6.23535e-06	5	14397386	14398240	-	855	-	-	uncharacterized LOC105435499
Csa_5G606910	17661.3	3094.59	0.175219	4.23427e-78	5	23099830	23101767	+	1938	GO:0016310;GO:0016301	-	phosphatidylinositol 4-kinase gamma 5
Csa_5G642150	2469.76	608.675	0.246451	1.07453e-17	5	26781007	26785232	-	4226	GO:0016020;GO:0005524;GO:0004672;GO:0016021;GO:0006468	-	probable leucine-rich repeat receptor-like serine/threonine-protein kinase At5g15730
Csa_5G162060	255.671	126.585	0.49511	4.10151e-05	5	6143248	6146731	-	3484	-	-	-
Csa_5G635360	1758.91	722.449	0.410736	3.39956e-20	5	26083726	26113545	+	29820	GO:0016310;GO:0003993;GO:0000829	-	-
Csa_5G635440	101.316	20.2063	0.199438	6.56163e-09	5	26184461	26185753	+	1293	GO:0015035;GO:0009055;GO:0022900;GO:0005623;GO:0055114;GO:0045454	K17479	uncharacterized protein At3g28850-like
Csa_5G153120	674.372	204.727	0.303582	3.48298e-19	5	5038681	5043078	-	4398	-	-	uncharacterized LOC101216494
Csa_5G583250	450.671	44.6117	0.0989897	2.09077e-58	5	20673922	20676163	-	2242	GO:0005515	-	-
Csa_5G608120	104.07	4.40232	0.0423016	3.58053e-06	5	23236101	23237424	+	1324	-	-	hypothetical protein
Csa_5G622520	1002.85	396.083	0.394959	4.12365e-19	5	24555531	24560083	+	4553	GO:0016020;GO:0046872;GO:0016829;GO:0045490;GO:0016021;GO:0030570	K01728	probable pectate lyase 18
Csa_5G591770	2024.53	191.249	0.0944658	1.54916e-91	5	21428850	21429705	+	856	-	-	RPM1-interacting protein 4
Csa_5G524720	44.1886	15.8884	0.35956	0.000361627	5	18569050	18569389	+	340	GO:0003677	-	-
Csa_5G628140	354.594	117.569	0.331559	3.2906e-09	5	25401140	25404431	+	3292	GO:0016020;GO:0016021	-	cysteine-rich repeat secretory protein 12-like
Csa_5G139090	884.555	335.383	0.379154	4.55922e-20	5	3396122	3399416	+	3295	GO:0005524;GO:0004672;GO:0006468	-	CDPK-related kinase 6
Csa_5G517190	40.1333	11.1162	0.276981	4.98167e-05	5	18138684	18141432	+	2749	-	-	-
Csa_5G174570	1147.09	75.534	0.0658481	1.04876e-26	5	7219683	7220432	+	750	GO:0005634;GO:0003677;GO:0006355;GO:0006351;GO:0003700	-	dehydration-responsive element-binding protein 1B-like
Csa_5G418770	667.881	180.235	0.269861	5.20206e-18	5	15073538	15074591	+	1054	-	-	-
Csa_5G609660	531.962	119.133	0.22395	1.33409e-11	5	23605175	23608039	+	2865	GO:0008168;GO:0005737;GO:0046872;GO:0008270;GO:0016740;GO:0047150;GO:0032259;GO:0009086	K00547	homocysteine S-methyltransferase 1
Csa_5G598060	162.52	64.0837	0.394312	1.36687e-08	5	21670745	21671171	+	427	GO:0016020;GO:0016021	K16285	probable E3 ubiquitin-protein ligase XERICO
Csa_5G576840	1393.74	43.0448	0.0308844	2.08043e-22	5	20257714	20258938	-	1225	GO:0016020;GO:0008375;GO:0016021	-	uncharacterized LOC101202787
Csa_5G517160	3528.88	1129.28	0.320011	3.00577e-34	5	18123063	18126011	+	2949	GO:0005524;GO:0004674;GO:0004672;GO:0000166;GO:0006468	-	probable serine/threonine-protein kinase NAK
Csa_5G579030	8.96361	2.01917	0.225263	0.037013	5	20462052	20462959	-	908	-	-	-
Csa_5G589390	50560.1	11794.7	0.233281	1.91878e-30	5	21156914	21158459	-	1546	GO:0016020;GO:0009535;GO:0009523;GO:0018298;GO:0009579;GO:0009765;GO:0016021;GO:0016168;GO:0009536;GO:0009507;GO:0009522;GO:0015979	K08908	chlorophyll a-b binding protein 7, chloroplastic
Csa_5G550230	561.501	86.3618	0.153805	2.44438e-48	5	19498199	19500774	-	2576	GO:0016020;GO:0016310;GO:0005524;GO:0016301;GO:0006468;GO:0004674;GO:0000166;GO:0004672;GO:0048544;GO:0016021;GO:0016740	-	G-type lectin S-receptor-like serine/threonine-protein kinase SD2-2
Csa_5G606540	289.962	144.157	0.497158	0.00246996	5	22922634	22925069	-	2436	-	-	hypothetical protein
Csa_5G608140	2273	660.59	0.290625	2.27731e-37	5	23256503	23260770	+	4268	GO:0016020;GO:0005524;GO:0004672;GO:0016021;GO:0006468	-	proline-rich receptor-like protein kinase PERK9
Csa_5G160210	223.267	83.618	0.37452	4.79152e-11	5	5868999	5871487	-	2489	GO:0007275	-	axial regulator YABBY 5-like
Csa_5G589350	2016.07	525.579	0.260695	2.36881e-42	5	21139667	21140942	+	1276	GO:0016020;GO:0045492;GO:0016021	-	glucuronoxylan 4-O-methyltransferase 1
Csa_5G152240	1255.11	246.824	0.196655	5.19529e-22	5	4786118	4786963	-	846	GO:0046872;GO:0030001	-	putative late blight resistance protein homolog R1B-17
Csa_5G610520	2399.38	494.571	0.206124	2.05825e-18	5	23808460	23811124	+	2665	GO:0008270;GO:0005622	-	zinc finger protein CONSTANS-LIKE 9
Csa_5G421370	1488.67	654.887	0.439915	5.43809e-17	5	15239341	15241462	-	2122	GO:0000989;GO:0005634;GO:0006355;GO:0006351	K14494	DELLA protein GAI
Csa_5G590060	430.011	111.468	0.259221	7.35712e-10	5	21304480	21307807	+	3328	-	-	-
Csa_5G517820	31.1455	4.37487	0.140465	4.62793e-06	5	18245024	18246999	-	1976	GO:0046872;GO:0016829;GO:0045490;GO:0030570;GO:0009624	K01728	pectate lyase-like
Csa_5G152160	5644.39	1408.52	0.249544	4.5172e-16	5	4726605	4727298	-	694	GO:0016020;GO:0016021	-	uncharacterized LOC101212642
Csa_5G256680	2169.94	870.932	0.401362	1.16911e-17	5	10653315	10660803	+	7489	GO:0023014;GO:0016020;GO:0016310;GO:0007165;GO:0005622;GO:0000155;GO:0000160;GO:0051539;GO:0016021;GO:0016772	-	-
Csa_5G366680	65.7188	27.0324	0.411334	0.000202247	5	13707327	13708099	+	773	GO:0016020;GO:0016021	-	-
Csa_5G385380	5261.93	2148.05	0.408225	9.0962e-21	5	14249757	14255582	-	5826	GO:0005524;GO:0004672;GO:0006468	K13414	mitogen-activated protein kinase kinase kinase 1-like
Csa_5G576820	101.311	48.0379	0.474165	8.72468e-05	5	20245996	20246924	+	929	-	-	uncharacterized LOC105435544
Csa_5G597510	1488.7	671.302	0.450931	2.66535e-16	5	21632267	21636662	+	4396	GO:0035335;GO:0008138;GO:0006470;GO:0016311;GO:0004725;GO:0016791	-	protein-tyrosine-phosphatase MKP1-like
Csa_5G610470	6580.11	1910.41	0.290331	8.04309e-42	5	23786416	23794491	+	8076	GO:0016020;GO:0016021	-	-
Csa_5G153080	1670.98	715.813	0.428378	3.12457e-18	5	5008128	5011959	+	3832	GO:0003922;GO:0005524;GO:0016462;GO:0006177;GO:0000166;GO:0006164	K01951	GMP synthase [glutamine-hydrolyzing]
Csa_5G600370	2278.87	1002.84	0.44006	1.08118e-14	5	21921314	21924062	+	2749	GO:0016020;GO:0005524;GO:0004672;GO:0016021;GO:0006468	-	-
Csa_5G610340	213.548	101.216	0.473972	0.00693141	5	23715328	23718126	-	2799	GO:0016020;GO:0005524;GO:0004672;GO:0016021;GO:0006468	-	probable leucine-rich repeat receptor-like protein kinase At1g68400
Csa_5G615290	91.5484	21.1322	0.230831	6.70621e-11	5	24312227	24316157	-	3931	-	-	trihelix transcription factor PTL-like
Csa_5G153030	417.718	138.038	0.330457	1.6408e-18	5	4980524	4986634	-	6111	GO:0016020;GO:0006508;GO:0016021;GO:0004190	K09597	signal peptide peptidase-like 2
Csa_5G148800	408.988	148.829	0.363895	3.94267e-11	5	4438312	4440621	-	2310	GO:0016020;GO:0016021	-	RING-H2 zinc finger protein RHA4a
Csa_5G217670	92.5684	26.7089	0.288531	7.53889e-09	5	9676543	9677461	-	919	-	K14496	abscisic acid receptor PYL4-like
Csa_5G179780	5959.58	2280.15	0.382602	2.49766e-26	5	7817651	7822158	-	4508	GO:0016020;GO:0055085;GO:0098655;GO:0016021;GO:0006812;GO:0008324	-	metal tolerance protein 11
Csa_5G148670	3150.6	1541.72	0.489343	6.00184e-15	5	4354184	4359375	+	5192	GO:0005515	-	uncharacterized LOC101204856
Csa_5G586580	1201.73	587.174	0.488607	9.23007e-13	5	20972694	20975947	+	3254	GO:0016020;GO:1903830;GO:0006811;GO:0005768;GO:0015693;GO:0016021;GO:0015095;GO:0005769;GO:0005886	-	-
Csa_5G630970	203.561	27.2982	0.134103	3.49449e-25	5	25780454	25782828	-	2375	GO:0016020;GO:0005768;GO:0005794;GO:0016021;GO:0042803;GO:0005886;GO:0005802	K20887	xyloglucan glycosyltransferase 4
Csa_5G643900	952.698	437.103	0.458805	3.97928e-14	5	26958968	26965470	+	6503	GO:0016020;GO:0016310;GO:0005524;GO:0016301;GO:0006468;GO:0019901;GO:0004674;GO:0000166;GO:0004672;GO:0016021;GO:0016740;GO:0005886	-	-
Csa_5G635370	2381.91	615.822	0.258541	1.99966e-17	5	26121803	26128416	+	6614	GO:0016020;GO:0120029;GO:0005524;GO:0006811;GO:0006754;GO:1902600;GO:0016787;GO:0000166;GO:0016021;GO:0008553;GO:0015992;GO:0016887	-	-
Csa_5G590190	354.087	70.7715	0.19987	4.60545e-11	5	21379074	21379454	-	381	GO:0016020;GO:0016021	-	-
Csa_5G140530	1022.21	496.368	0.485584	1.33497e-12	5	3862701	3864671	-	1971	GO:0005634;GO:0006355;GO:0006351;GO:0005737	-	scarecrow-like protein 8
Csa_5G652280	6228.5	2668.51	0.428436	5.49713e-21	5	27983296	27984966	+	1671	GO:0016787	K01061	uncharacterized LOC101210518
Csa_5G152140	15.2687	2.92737	0.191723	0.00246734	5	4722482	4723262	-	781	GO:0016020;GO:0016021	-	-
Csa_5G149870	131.711	34.5921	0.262636	6.21937e-07	5	4505269	4507817	-	2549	-	-	short-chain dehydrogenase TIC 32, chloroplastic-like
Csa_5G155560	275.501	12.874	0.0467293	1.11839e-17	5	5334779	5335537	+	759	GO:0005634;GO:0003677;GO:0006355;GO:0006351;GO:0003700	-	ethylene-responsive transcription factor ERF027
Csa_5G636620	3634.01	1670.21	0.459604	5.93387e-06	5	26371314	26372195	+	882	GO:0005509	K02183	probable calcium-binding protein CML30
Csa_5G534970	68.3562	27.1755	0.397557	7.74878e-05	5	18994228	18996701	+	2474	GO:0009733	K14488	uncharacterized LOC101207913
Csa_5G154780	109.916	50.0761	0.455585	2.45885e-05	5	5178251	5181718	-	3468	GO:0016020;GO:0005768;GO:0005794;GO:0016021;GO:0005802	-	O-glucosyltransferase rumi homolog
Csa_5G139100	333.216	23.8625	0.0716127	1.40942e-57	5	3399981	3400856	-	876	GO:0009733	-	-
Csa_5G623740	106.696	46.3433	0.434348	9.45805e-06	5	24978645	24983606	+	4962	GO:0046872;GO:0043547;GO:0005096	K12486	probable ADP-ribosylation factor GTPase-activating protein AGD11
Csa_5G187870	466.329	125.378	0.268861	2.73517e-20	5	8455512	8464988	+	9477	GO:0004252;GO:0016787;GO:0008233;GO:0006508;GO:0008236	-	cucumisin-like
Csa_5G410730	613.523	192.178	0.313236	1.75367e-06	5	14854097	14857382	-	3286	GO:0006807;GO:0005524;GO:0004356;GO:0000166;GO:0006542;GO:0003824;GO:0016874	K01915	glutamine synthetase nodule isozyme
Csa_5G585990	9006.96	2065.88	0.229364	5.12484e-58	5	20912197	20917056	-	4860	GO:0016020;GO:0016021	-	tricalbin-3-like
Csa_5G637710	238.373	54.2065	0.227402	1.80824e-21	5	26463347	26465897	+	2551	GO:0016020;GO:0006810;GO:0016021;GO:0005789	K20352	transmembrane emp24 domain-containing protein p24delta9
Csa_5G604910	1039.44	437.966	0.421346	6.17788e-06	5	22576464	22577421	-	958	GO:0016020;GO:0016021	-	uncharacterized LOC101221820
Csa_5G166440	331.358	47.0829	0.142091	2.27789e-14	5	6374018	6375940	-	1923	GO:0005634;GO:0005515;GO:0006355;GO:0009734;GO:0006351	-	-
Csa_5G606860	84.2699	28.9761	0.343849	9.23585e-07	5	23081323	23082880	+	1558	-	-	uncharacterized LOC101218668
Csa_5G490820	32230.5	8816.59	0.273548	1.33461e-15	5	17211643	17213457	-	1815	GO:0016020;GO:0009535;GO:0009523;GO:0009637;GO:0009534;GO:0010218;GO:0016021;GO:0016168;GO:0009941;GO:0010114;GO:0009507;GO:0009644;GO:0009768;GO:0010287;GO:0009409;GO:0018298;GO:0009579;GO:0009765;GO:0019904;GO:0009536;GO:0015979;GO:0009522;GO:0009645	K08907	chlorophyll a-b binding protein 6A, chloroplastic
Csa_5G604070	324.298	92.7213	0.285914	3.17812e-12	5	22362857	22364969	-	2113	GO:0005515	-	LRR receptor-like serine/threonine-protein kinase FLS2
Csa_5G434550	220.916	39.5197	0.17889	4.48153e-10	5	15765410	15766195	+	786	GO:0000160;GO:0005622	K14492	two-component response regulator ARR9-like
Csa_5G175810	12780.5	3538.46	0.276865	5.459e-46	5	7395786	7399592	+	3807	GO:0046872;GO:0003723;GO:0003676	-	zinc finger CCCH domain-containing protein 53
Csa_5G515040	81.6323	7.38689	0.0904899	0.016798	5	18014144	18014399	+	256	GO:0016020;GO:0016021	-	-
Csa_5G571440	1988.54	291.297	0.146488	6.19477e-77	5	19925354	19926133	+	780	-	-	hypothetical protein
Csa_5G608500	247.707	28.6922	0.115831	9.96828e-37	5	23483825	23484880	+	1056	GO:0016787;GO:0008152	-	probable carboxylesterase 6
Csa_5G155470	4360.63	1170.51	0.268427	4.13606e-45	5	5276449	5278759	+	2311	GO:0016853;GO:0005975;GO:0016857;GO:0006012;GO:0003978	K01784	bifunctional UDP-glucose 4-epimerase and UDP-xylose 4-epimerase 1
Csa_5G258210	7.51644	1.16834	0.155438	0.0274957	5	10742399	10744265	+	1867	GO:0030276;GO:0048268;GO:0030136;GO:0005545;GO:0005543	-	putative clathrin assembly protein At1g25240
Csa_5G352630	1446.89	280.648	0.193966	2.14406e-55	5	13589318	13592127	+	2810	-	-	transmembrane protein 53
Csa_5G215130	3511.5	941.303	0.268063	0.000668371	5	9514704	9517060	-	2357	GO:0006879;GO:0008199;GO:0055114;GO:0046872;GO:0006826;GO:0004322;GO:0005623;GO:0016491	K00522	ferritin-3, chloroplastic
Csa_5G158540	441.845	199.423	0.451341	5.81669e-06	5	5736107	5737221	-	1115	-	-	hypothetical protein
Csa_5G622530	7836.53	1939.56	0.247502	3.52268e-52	5	24564629	24566067	-	1439	GO:0016020;GO:0055085;GO:0009506;GO:0016021;GO:0002239	-	-
Csa_5G650560	33.2274	12.2416	0.368418	0.00254005	5	27783969	27786082	-	2114	GO:0016788	-	GDSL esterase/lipase At1g33811
Csa_5G492350	3339.5	272.727	0.0816671	4.29617e-85	5	17271310	17274139	-	2830	-	-	uncharacterized LOC101212152
Csa_5G524820	382.25	175.997	0.460423	3.43592e-10	5	18648137	18649140	+	1004	-	-	uncharacterized LOC105435526
Csa_5G471600	9707.13	3399.07	0.350162	1.68479e-14	5	16673193	16677320	+	4128	GO:0016020;GO:0016021	-	phosphate transporter PHO1 homolog 3-like
Csa_5G589890	794.875	383.296	0.482209	5.07562e-12	5	21177885	21179856	+	1972	GO:0005515	-	F-box protein At1g67340
Csa_5G416270	423.647	113.509	0.267933	6.82794e-18	5	15046366	15046981	-	616	-	-	uncharacterized LOC105435675
Csa_5G635430	17.051	3.16358	0.185536	0.00145438	5	26166094	26169624	-	3531	GO:0005634;GO:0003677;GO:0006355;GO:0043565;GO:0003700	K09338	homeobox-leucine zipper protein ATHB-20
Csa_5G139330	45.4507	14.5591	0.320327	9.83118e-05	5	3499901	3500685	-	785	-	-	-
Csa_5G602730	776.71	191.674	0.246777	7.70126e-16	5	22165381	22168180	+	2800	GO:0016020;GO:0055085;GO:0016021;GO:0022857	-	-
Csa_5G611080	6.78258	0.581179	0.085687	0.0145185	5	23859133	23862028	-	2896	GO:0016020;GO:0055085;GO:0016021;GO:0015238;GO:0015297;GO:0006855	-	-
Csa_5G616390	10582.4	3229.64	0.305189	8.90889e-40	5	24416271	24422065	-	5795	GO:0016020;GO:0016757;GO:0016021;GO:0016740	-	glycosyltransferase family protein 64 protein C5
Csa_5G548150	8570.91	3389.1	0.395419	2.78896e-25	5	19387514	19391832	-	4319	-	-	protein OBERON 3
Csa_5G139390	294.919	57.7077	0.195673	6.35438e-28	5	3522849	3524889	-	2041	GO:0005515	-	protein IQ-DOMAIN 1-like
Csa_5G155590	5575.98	1440.71	0.258378	6.15913e-38	5	5360747	5363298	+	2552	GO:0016020;GO:0055085;GO:0016021	-	-
Csa_5G162050	145.194	57.4225	0.395487	5.45642e-08	5	6137402	6138514	-	1113	GO:0031012;GO:0008233;GO:0004222;GO:0046872;GO:0006508;GO:0008237;GO:0016787;GO:0008270	-	metalloendoproteinase 1
Csa_5G635950	57.027	23.4209	0.410698	0.000386598	5	26207899	26209211	-	1313	GO:0046983	-	transcription factor PRE6-like
Csa_5G598620	373.541	43.7537	0.117132	8.18279e-07	5	21737664	21739004	-	1341	-	-	-
Csa_5G202350	362.294	170.135	0.469604	1.44614e-09	5	8980505	8983539	-	3035	GO:0016020;GO:0016021	-	uncharacterized LOC101213138
Csa_5G517210	565.375	169.747	0.300239	2.37708e-16	5	18146241	18147472	-	1232	GO:0016020;GO:0009664;GO:0005618;GO:0005576	-	-
Csa_5G601550	354.237	52.6038	0.148499	1.32909e-20	5	22023991	22024912	+	922	-	-	uncharacterized LOC105435701
Csa_5G153070	1057.17	504.22	0.476953	2.62463e-13	5	5000938	5005570	+	4633	-	-	uncharacterized LOC101217666
Csa_5G639500	1719.84	522.895	0.304036	3.03463e-33	5	26632303	26636399	-	4097	GO:0051513	-	protein LONGIFOLIA 1
Csa_5G576720	1743.54	505.748	0.290069	3.06749e-21	5	20171664	20175742	+	4079	GO:0005634;GO:0003677;GO:0006355;GO:0006351	K14491	uncharacterized LOC101203501
Csa_5G167150	5191.42	2575.97	0.496198	2.0175e-12	5	6499196	6500389	-	1194	GO:0008124;GO:0006729	-	uncharacterized LOC101220833
Csa_5G609630	30.7472	11.9671	0.389211	0.00538344	5	23577264	23579434	-	2171	GO:0003824;GO:0050662	-	tetraketide alpha-pyrone reductase 2-like
Csa_5G622660	2423.77	987.109	0.407261	1.33142e-21	5	24644466	24652204	+	7739	GO:0016020;GO:0016021	K15015	vacuolar amino acid transporter 1-like
Csa_5G139130	18.3615	3.51682	0.191533	0.000898701	5	3407958	3410196	+	2239	GO:0006098;GO:0017057;GO:0005975	K01057	probable 6-phosphogluconolactonase 4, chloroplastic
Csa_5G162040	212.898	74.4158	0.349537	1.82242e-05	5	6131154	6133668	-	2515	GO:0016020;GO:0055085;GO:0016021;GO:0022857	-	WAT1-related protein At5g47470-like
Csa_5G224130	6223.96	2009.71	0.322898	6.65993e-10	5	10323574	10328030	+	4457	GO:0016020;GO:0020037;GO:0005506;GO:0055114;GO:0016705;GO:0046872;GO:0016021;GO:0004497;GO:0016491	-	-
Csa_5G373190	220.051	81.8684	0.372043	4.34423e-11	5	13839393	13839978	-	586	-	-	uncharacterized LOC101221533
Csa_5G608540	125.362	56.7591	0.452761	8.07845e-06	5	23508695	23511646	+	2952	GO:0007131	K06695	homologous-pairing protein 2 homolog
Csa_5G207940	68082.8	14710.1	0.216062	7.9914e-40	5	9224007	9226749	+	2743	GO:0005515	-	-
Csa_5G150470	174.222	29.9571	0.171948	4.97188e-19	5	4581172	4581684	-	513	-	-	uncharacterized LOC105435436
Csa_5G537510	257.897	123.939	0.480574	3.12283e-05	5	19123189	19126271	-	3083	GO:0007033;GO:0036092;GO:0042578	-	-
Csa_5G590200	3203.94	919.489	0.286987	7.70184e-40	5	21379507	21382404	-	2898	-	-	F-box protein SKIP14
Csa_5G146930	7116.64	1188.16	0.166955	2.38248e-11	5	4160721	4161330	-	610	-	-	uncharacterized LOC105435432
Csa_5G025910	1260.4	282.656	0.224259	2.5666e-37	5	866027	869848	+	3822	GO:0005634;GO:0003677;GO:0006355;GO:0043565;GO:0003700	K09419	heat stress transcription factor A-8
Csa_5G374720	1500.09	204.19	0.136118	3.30624e-54	5	13883439	13884614	+	1176	GO:0003677;GO:0006355;GO:0008270;GO:0003676	-	cold shock protein 2-like
Csa_5G174650	47.7705	20.1513	0.421837	0.00151787	5	7272119	7273864	+	1746	GO:0016787;GO:0008233;GO:0006508;GO:0004190	K22683	aspartic proteinase nepenthesin-2
Csa_5G205920	201.382	23.4116	0.116255	3.11744e-16	5	9125683	9127916	-	2234	GO:0046872;GO:0055114;GO:0016491	-	leucoanthocyanidin dioxygenase-like
Csa_5G496490	67.9245	27.5608	0.405756	0.000102736	5	17442196	17445579	+	3384	-	-	-
Csa_5G182730	173743	43542.8	0.250616	2.31996e-54	5	8263762	8266129	-	2368	GO:0005524	-	ribulose bisphosphate carboxylase/oxygenase activase 2, chloroplastic-like
Csa_5G583340	474.423	150.879	0.318027	5.66198e-13	5	20742157	20749201	-	7045	GO:0016787;GO:0005515;GO:0046856	-	type I inositol 1,4,5-trisphosphate 5-phosphatase 12
Csa_5G622650	205.786	36.7081	0.17838	1.47936e-17	5	24638322	24638633	-	312	-	-	-
Csa_5G139850	641.856	141.906	0.221087	6.71666e-37	5	3753884	3755625	+	1742	-	-	probable membrane-associated kinase regulator 6
Csa_5G175910	155.277	14.1961	0.0914248	6.17608e-30	5	7482517	7484761	-	2245	GO:0003723;GO:0003676	-	RNA-binding protein 38
Csa_5G610510	99.7997	23.1822	0.232288	1.73953e-11	5	23807756	23808437	+	682	-	-	-
Csa_5G165850	2101.17	416.076	0.198021	4.12608e-30	5	6317563	6318615	+	1053	GO:0005634;GO:0003677;GO:0006355;GO:0006351;GO:0003700	K09286	ethylene-responsive transcription factor 1A-like
Csa_5G202370	816.492	307.119	0.376145	7.7881e-20	5	9010389	9011765	+	1377	GO:0010017;GO:0005634;GO:0009909;GO:0009649;GO:0042803;GO:0048573;GO:0009648;GO:0080167;GO:0042753;GO:0010114	-	protein EARLY FLOWERING 4-like
Csa_5G622670	1375.87	478.396	0.347705	6.32801e-26	5	24654084	24656259	+	2176	GO:0015035;GO:0006662;GO:0005623;GO:0055114;GO:0045454	-	thioredoxin-like 3-2, chloroplastic
Csa_5G524730	37.7606	13.1725	0.348842	0.000717952	5	18570113	18570574	+	462	-	-	-
Csa_5G184810	51.1303	20.8124	0.407047	0.0187034	5	8362827	8363911	+	1085	GO:0006486;GO:0016757	-	probable glycosyltransferase At5g03795
Csa_5G606660	521.531	211.257	0.405072	5.33643e-10	5	22978516	22980428	+	1913	-	-	PLASMODESMATA CALLOSE-BINDING PROTEIN 3
Csa_5G146910	4661.86	933.068	0.200149	3.41833e-29	5	4153420	4156127	+	2708	GO:0016020;GO:0008289;GO:0016021;GO:0005773	-	-
Csa_5G146830	25.3342	5.27708	0.208299	0.000152268	5	4100376	4102059	+	1684	GO:0046872;GO:0030001	-	heavy metal-associated isoprenylated plant protein 26-like
Csa_5G604130	2881.15	1076.05	0.37348	6.28282e-26	5	22395271	22396992	+	1722	-	-	uncharacterized LOC105434385
Csa_5G647270	2384.14	1072	0.449637	1.71961e-15	5	27278431	27281887	-	3457	GO:0003723;GO:0003676	-	-
Csa_5G608080	1441.32	122.435	0.0849463	3.80375e-104	5	23226590	23228370	+	1781	GO:0009405	-	-
Csa_5G169030	35.9891	15.7633	0.438002	0.00727915	5	6716565	6720436	-	3872	-	-	-
Csa_5G366670	18749.4	2547.4	0.135866	5.27265e-44	5	13702495	13703919	+	1425	GO:0009637;GO:0009416;GO:0009723;GO:0048573;GO:0080186;GO:0010218;GO:0009646;GO:0009651;GO:0010114;GO:0010038;GO:0009507;GO:0050832;GO:0007623;GO:0009611;GO:1900367;GO:0016853;GO:0009734;GO:0009753;GO:0042542;GO:0033274;GO:0009737;GO:0009864;GO:0009751;GO:0009908;GO:0009695;GO:0009625;GO:0046423	K10525	allene oxide cyclase 3, chloroplastic
Csa_5G505210	3475.86	1272.5	0.366098	3.22051e-18	5	17603086	17608567	-	5482	-	-	uncharacterized LOC101203594
Csa_5G292220	26.5954	6.76998	0.254555	0.000460111	5	12282845	12296296	-	13452	GO:0016020;GO:0005524;GO:0000166;GO:0016021;GO:0016887	-	-
Csa_5G346550	11491.5	5115.49	0.445155	4.89263e-06	5	13315700	13323149	+	7450	GO:0000287;GO:0016616;GO:0051287;GO:0005777;GO:0055114;GO:0004450;GO:0006099;GO:0046872;GO:0006102;GO:0005886;GO:0016491	-	-
Csa_5G524780	6100.33	267.749	0.0438909	1.48934e-139	5	18608103	18611250	-	3148	GO:0006694;GO:0016616;GO:0003854;GO:0055114;GO:0016491	-	cinnamoyl-CoA reductase 1
Csa_5G157930	13641.2	421.214	0.0308781	2.00462e-241	5	5641678	5644964	+	3287	-	-	ACT domain-containing protein ACR8-like
Csa_5G171700	184.502	18.7607	0.101683	5.26198e-09	5	6870441	6871287	+	847	GO:0043231;GO:0051537;GO:0010150;GO:0072593;GO:0055072;GO:0005739;GO:0009507;GO:0009570	-	CDGSH iron-sulfur domain-containing protein NEET
Csa_5G576740	34.9972	14.972	0.427804	0.00587799	5	20181109	20181506	+	398	GO:0016020;GO:0016021;GO:0009512	-	-
Csa_5G166450	215.672	92.9787	0.431112	1.02159e-08	5	6379395	6383058	+	3664	GO:0016042;GO:0016787;GO:0006629	-	uncharacterized LOC101207943
Csa_5G605760	211.105	77.2947	0.366143	3.49221e-11	5	22754751	22756357	-	1607	GO:0016020;GO:0009664;GO:0005618;GO:0005576	-	expansin-A1
Csa_5G550250	90.7143	21.4067	0.235979	6.25642e-10	5	19516892	19518417	+	1526	GO:0016020;GO:0016021	K22736	vacuolar iron transporter 1.1
Csa_5G609110	761.487	252.521	0.331616	1.05561e-08	5	23561131	23561957	-	827	GO:0010112	-	-
Csa_5G240140	664.87	124.475	0.187217	0.00379793	5	10379512	10386045	+	6534	GO:0004553;GO:0005975;GO:0016798	-	uncharacterized LOC101206229
Csa_5G598630	438.482	142.002	0.323848	2.46083e-07	5	21739153	21739946	-	794	GO:0005515	-	uncharacterized LOC101222057
Csa_5G608460	331.004	135.778	0.4102	8.21028e-12	5	23472594	23475449	+	2856	GO:0016020;GO:0016021	-	CTL-like protein DDB_G0274487
Csa_5G598740	92.9797	11.7153	0.125998	1.31077e-12	5	21818880	21819373	-	494	-	-	-
Csa_5G606730	2343.69	475.053	0.202695	1.40509e-22	5	23002107	23005128	-	3022	GO:0007165	-	ninja-family protein AFP3-like
Csa_5G182630	3286.95	1538	0.46791	1.04702e-16	5	8189490	8193771	+	4282	GO:0003677	-	telomere repeat-binding protein 3
Csa_5G608450	292.625	54.4964	0.186233	4.73651e-22	5	23468483	23470464	+	1982	GO:0016787;GO:0008233;GO:0006508;GO:0004190	K22683	protein ASPARTIC PROTEASE IN GUARD CELL 1
Csa_5G188900	115.099	20.4662	0.177814	4.82144e-16	5	8496803	8498505	+	1703	-	-	-
Csa_5G608150	1043.77	287.968	0.275893	1.02066e-33	5	23262125	23263155	+	1031	GO:0005509	K13448	probable calcium-binding protein CML16
Csa_5G547610	18646.7	2952.56	0.158342	1.74851e-88	5	19316684	19318103	-	1420	GO:0016787	K07766	nudix hydrolase 17, mitochondrial
Csa_5G161940	524.224	128.09	0.244343	1.81574e-30	5	6070574	6071104	-	531	GO:0019752;GO:0016616;GO:0055114;GO:0016491	-	-
Csa_5G153020	1591.93	352.591	0.221486	6.40575e-49	5	4973319	4975683	-	2365	GO:0016020;GO:0055085;GO:0016021;GO:0015267;GO:0005215	-	-
Csa_5G606270	34.5065	12.9313	0.374751	0.00296191	5	22773216	22776253	-	3038	GO:0008152;GO:0008168;GO:0032259	-	methyltransferase-like protein 7A
Csa_5G622500	60.4291	11.1925	0.185218	1.42932e-09	5	24530541	24532059	-	1519	GO:0003676	-	-
Csa_5G610330	209.091	72.7419	0.347896	5.09576e-12	5	23706507	23713191	-	6685	GO:0008270	-	-
Csa_5G576650	1996.19	890.372	0.446036	1.58775e-17	5	20091744	20098037	-	6294	GO:0016020;GO:0016021;GO:0006659	K08730	CDP-diacylglycerol--serine O-phosphatidyltransferase 1-like
Csa_5G166390	105.322	6.41903	0.060947	1.89793e-13	5	6334531	6337784	+	3254	GO:0046872;GO:0020037;GO:0016705;GO:0005506;GO:0004497;GO:0055114;GO:0016491	-	-
Csa_5G608510	5.65095	0.585933	0.103687	0.0359355	5	23486018	23486275	-	258	-	-	-
Csa_5G383350	9.384	1.16711	0.124372	0.00714379	5	14169179	14174014	+	4836	GO:0020037;GO:0030151;GO:0055114;GO:0042128;GO:0043546;GO:0046872;GO:0050464;GO:0006809;GO:0016491	K10534	nitrate reductase [NAD(P)H]-like
Csa_5G180860	35.6232	13.1353	0.36873	0.0017509	5	7907241	7908926	-	1686	GO:0005515	-	F-box protein At2g39490
Csa_5G150420	2637.93	180.869	0.0685646	4.61924e-57	5	4562885	4564090	+	1206	GO:0005634;GO:0003677;GO:0006355;GO:0006351;GO:0003700	-	ethylene-responsive transcription factor ERF061-like
Csa_5G139270	68.962	25.1324	0.364438	2.03191e-05	5	3473293	3475123	-	1831	GO:0016020;GO:0005524;GO:0016021	K08900	uncharacterized LOC101204309
Csa_5G155490	61.24	25.1598	0.41084	0.000258574	5	5284173	5284667	+	495	-	-	-
Csa_5G141180	91.8865	32.1877	0.350298	5.50048e-07	5	3948712	3950646	+	1935	-	-	-
Csa_5G612260	474.347	213.327	0.449727	8.95102e-12	5	23989214	23994553	+	5340	-	-	hypothetical protein
Csa_5G407060	683.575	309.321	0.452505	3.01469e-13	5	14600820	14607571	+	6752	GO:0016020;GO:0055085;GO:1902358;GO:0015116;GO:0008272;GO:0016021;GO:0008271	K17469	low affinity sulfate transporter 3
Csa_5G151600	59.6269	9.35836	0.156949	1.53109e-10	5	4696910	4700822	-	3913	GO:0016020;GO:0016021;GO:0015743	-	aluminum-activated malate transporter 9-like
Csa_5G622535	1237.93	391.849	0.316535	3.18076e-19	5	24565875	24566240	+	366	-	-	-
Csa_5G590030	1019.89	490.569	0.481003	8.03691e-13	5	21295678	21300574	+	4897	GO:0005515;GO:0016567;GO:0016740;GO:0005488;GO:0004842	-	U-box domain-containing protein 45-like
Csa_5G517150	6079.25	360.85	0.0593577	6.80663e-167	5	18114297	18116084	+	1788	GO:0016310;GO:0005524;GO:0004674;GO:0016301;GO:0004672;GO:0000166;GO:0006468	-	protein kinase APK1B, chloroplastic-like
Csa_5G598080	16550.8	2096.22	0.126654	2.12866e-95	5	21673516	21676636	-	3121	GO:0016020;GO:0016757;GO:0003830;GO:0016021;GO:0006487;GO:0016740	K00737	hypothetical protein
Csa_5G598070	379.388	50.3735	0.132776	8.65607e-12	5	21672491	21672913	-	423	-	-	-
Csa_5G181480	6353.83	285.76	0.0449744	2.07498e-143	5	8027687	8029772	+	2086	GO:0004553;GO:0016787;GO:0005975	-	-
Csa_5G589340	2341.57	1015.78	0.433802	6.60085e-19	5	21129712	21131399	-	1688	GO:0016020;GO:0016021	-	non-specific lipid transfer protein GPI-anchored 1
Csa_5G606630	135.669	46.3085	0.341335	1.22345e-07	5	22963001	22965297	+	2297	GO:0019904	-	-
Csa_5G341040	251.14	103.247	0.411112	2.71901e-10	5	13233859	13236734	-	2876	GO:0005634;GO:0003677;GO:0006355;GO:0006351	-	protein REVEILLE 1-like
Csa_5G150970	1313.94	406.41	0.309306	1.56383e-30	5	4585240	4590006	-	4767	GO:0016020;GO:0016021	-	probable GABA transporter 2
Csa_5G610410	149.376	27.0535	0.18111	2.29382e-08	5	23752142	23752632	+	491	GO:0016020;GO:0016021	-	-
Csa_5G197100	93.25	34.2306	0.367084	1.48357e-06	5	8694766	8695432	-	667	-	-	-
Csa_5G606580	20.6335	8.16871	0.395896	0.0248355	5	22935306	22935653	+	348	GO:0016020;GO:0016021	-	-
Csa_5G000010	31.6594	12.5698	0.397032	0.00508785	5	22789	29335	+	6547	GO:0004252;GO:0016787;GO:0008233;GO:0006508;GO:0008236	-	subtilisin-like protease SBT4.14
Csa_5G221950	86.0454	39.7032	0.461422	0.000160778	5	10077611	10083125	-	5515	GO:0003677;GO:0006355;GO:0005829;GO:0003700	-	transcription factor RF2b
Csa_5G589920	66.0338	10.5065	0.159107	3.17221e-11	5	21193808	21196528	-	2721	GO:0046872;GO:0020037;GO:0016705;GO:0005506;GO:0004497;GO:0055114;GO:0016491	-	cytochrome P450 78A5-like
Csa_5G633250	1955.18	754.651	0.385976	3.8513e-23	5	25995042	25999307	+	4266	-	-	uncharacterized LOC101209394
Csa_5G153010	118.773	6.46689	0.0544473	4.10578e-18	5	4970690	4972441	+	1752	GO:0016020;GO:0020037;GO:0005506;GO:0055114;GO:0016705;GO:0046872;GO:0016021;GO:0004497;GO:0016491	K15398	cytochrome P450 86A7
Csa_5G608100	19.3471	0.874759	0.0452139	8.29059e-07	5	23231392	23232763	+	1372	-	-	uncharacterized LOC105435704
Csa_5G290170	22.3849	5.29134	0.23638	0.000807908	5	12208530	12213688	-	5159	GO:0016020	-	uncharacterized LOC101206442
Csa_5G613550	131.356	63.3584	0.48234	0.028002	5	24149610	24152555	+	2946	-	-	uncharacterized LOC101206496
Csa_5G407080	2262.41	677.109	0.299287	4.2591e-21	5	14622972	14623999	-	1028	GO:0046872;GO:0030001	-	heavy metal-associated isoprenylated plant protein 26
Csa_5G198150	2513.53	783.842	0.311849	6.80802e-33	5	8715745	8719198	+	3454	GO:0016020;GO:0016021	-	probable sugar phosphate/phosphate translocator At3g11320
Csa_5G203400	4197.29	379.103	0.0903208	2.06402e-124	5	9050570	9053136	-	2567	GO:0016020;GO:0005524;GO:0004672;GO:0016021;GO:0006468	-	putative serine/threonine-protein kinase-like protein CCR3
Csa_5G139900	489.601	205.414	0.419554	1.39724e-13	5	3796789	3798695	+	1907	-	-	probable membrane-associated kinase regulator 5
Csa_5G155500	7589.34	1232.09	0.162345	9.61724e-18	5	5288357	5291323	+	2967	GO:0016020;GO:0004252;GO:0016787;GO:0008233;GO:0006508;GO:0016021	-	inactive rhomboid protein 1-like
Csa_5G147470	143.556	42.6653	0.297204	1.56229e-11	5	4189504	4195728	-	6225	GO:0046872;GO:0008270;GO:0055114;GO:0016491	K00001	alcohol dehydrogenase-like 4
Csa_5G517130	16253.3	3817.86	0.234898	1.72616e-57	5	18096858	18099821	-	2964	-	-	hypothetical protein
Csa_5G139600	34.6658	0.596669	0.0172121	2.17282e-13	5	3654079	3656586	-	2508	GO:0016020;GO:0008643;GO:0016021;GO:0005886	K15382	bidirectional sugar transporter SWEET3b
Csa_5G262770	66.8313	4.11472	0.0615688	5.98639e-10	5	11009862	11011051	-	1190	GO:0020037;GO:0055114;GO:0006979;GO:0046872;GO:0098869;GO:0004601;GO:0005576;GO:0042744;GO:0016491	K00430	lignin-forming anionic peroxidase-like
Csa_5G429990	2370.3	416.887	0.175879	1.58267e-56	5	15623715	15626302	-	2588	GO:0016020;GO:0005524;GO:0005515;GO:0004672;GO:0000166;GO:0016021;GO:0006468	-	probable inactive receptor kinase At3g02880
Csa_5G611090	129.054	10.7881	0.0835932	3.74926e-06	5	23864751	23868732	-	3982	GO:0016020;GO:0055085;GO:0016021;GO:0015238;GO:0015297;GO:0006855	K03327	MATE efflux family protein 9-like
Csa_5G155580	1476.94	182.138	0.123321	1.30325e-34	5	5354614	5357744	+	3131	-	-	uncharacterized LOC101219575
Csa_5G608210	211.542	14.6772	0.0693819	0.00429221	5	23312518	23313171	+	654	GO:0016787	K03574	nudix hydrolase 1-like
Csa_5G146200	1214.32	257.999	0.212464	5.71349e-48	5	3973133	3975710	+	2578	GO:0016020;GO:0055085;GO:0016021;GO:0015267;GO:0005215	K09874	probable aquaporin NIP5-1
Csa_5G494420	237.669	27.3235	0.114964	4.03831e-36	5	17377785	17378659	-	875	-	-	-
Csa_5G484630	3447.73	641.015	0.185924	1.41993e-67	5	16883844	16885200	+	1357	GO:0031012;GO:0008233;GO:0004222;GO:0046872;GO:0006508;GO:0008237;GO:0016787;GO:0008270	-	metalloendoproteinase 1-like
Csa_5G157970	82.3191	28.7649	0.349431	1.66792e-06	5	5673733	5675261	-	1529	-	-	uncharacterized protein At4g22758
Csa_5G221940	153.448	69.3476	0.451929	0.00595055	5	10063980	10066845	-	2866	GO:0016020;GO:0009664;GO:0005618;GO:0005576;GO:0006949	-	expansin-A8-like
Csa_5G633260	22.1222	5.59811	0.253054	0.0259342	5	26002823	26004667	-	1845	GO:0016757;GO:0008152;GO:0016758;GO:0016740	-	-
Csa_5G610365	703.67	113.42	0.161184	1.10416e-51	5	23732400	23732978	-	579	GO:0030247	-	-
Csa_5G610390	913.085	447.868	0.4905	5.03194e-12	5	23742619	23746262	+	3644	-	-	uncharacterized LOC101209750
Csa_5G608230	19.4797	1.45946	0.0749223	0.0161625	5	23319969	23320485	-	517	-	-	-
Csa_5G647300	260.021	108.08	0.415658	3.58118e-10	5	27310592	27312943	-	2352	GO:0016020;GO:0016021	K19039	RING-H2 finger protein ATL58
Csa_5G383850	35918.1	3214.76	0.0895025	3.14001e-51	5	14185353	14188650	-	3298	GO:0020037;GO:0030151;GO:0055114;GO:0042128;GO:0043546;GO:0046872;GO:0050464;GO:0006809;GO:0016491	K10534	nitrate reductase [NADH]-like
Csa_5G636450	273.891	66.0213	0.24105	0.000703558	5	26230596	26237162	-	6567	GO:0016020;GO:0009733;GO:0009958;GO:0005524;GO:0009637;GO:0048443;GO:0060918;GO:0009640;GO:0009926;GO:0010218;GO:0000166;GO:0016021;GO:0005886;GO:0090691;GO:0016887;GO:0010541;GO:0010315;GO:0055085;GO:0008361;GO:0042626;GO:0010329;GO:0048527;GO:0048364;GO:0010540;GO:0043481;GO:0009639	-	-
Csa_5G174560	3583.19	1626.58	0.453947	3.86255e-06	5	7207804	7211062	+	3259	GO:0005515;GO:0051087	-	BAG family molecular chaperone regulator 2-like
Csa_5G571560	601.58	197.015	0.327495	4.42178e-22	5	19991841	19992636	+	796	GO:0005509	K13448	probable calcium-binding protein CML31
Csa_5G571570	2599.27	642.829	0.247311	1.19914e-10	5	19994469	19995680	+	1212	-	-	dnaJ homolog subfamily B member 6-like
Csa_5G263270	551.281	172.807	0.313464	8.18683e-23	5	11031245	11034407	+	3163	GO:0016020;GO:0007165;GO:0005524;GO:0006468;GO:0006182;GO:0004674;GO:0005515;GO:0004672;GO:0031347;GO:0016021;GO:0001653;GO:0045087;GO:0004383	-	phytosulfokine receptor 1
Csa_5G600380	1645.99	486.056	0.295297	2.77303e-26	5	21924398	21925175	+	778	-	-	-
Csa_5G152150	185.05	28.0883	0.151787	7.99179e-07	5	4724772	4725447	-	676	GO:0016020;GO:0016021	-	-
Csa_5G141110	157.291	37.4778	0.238271	1.55819e-15	5	3918903	3922646	+	3744	-	-	short-chain dehydrogenase TIC 32, chloroplastic-like
Csa_5G497050	347.426	137.82	0.396689	7.32606e-13	5	17496160	17501155	+	4996	-	-	uncharacterized protein YKR070W-like
Csa_5G146940	1389.59	156.157	0.112376	2.99081e-36	5	4164533	4165520	+	988	-	-	-
Csa_5G168980	4168.17	1708.31	0.409846	1.75942e-22	5	6702373	6706504	-	4132	GO:0016020;GO:0005515;GO:0005506;GO:0016021	-	uncharacterized LOC101215685
Csa_5G440150	58.1612	16.6868	0.286906	9.45182e-05	5	15925238	15928369	-	3132	GO:0046872;GO:0016787;GO:0003993;GO:0016311	-	-
Csa_5G174590	908.991	363.308	0.399682	6.62051e-05	5	7238298	7244455	+	6158	GO:0016020;GO:0008152;GO:0004575;GO:0016798;GO:0004553;GO:0016787;GO:0004564;GO:0005975;GO:0016021	K01193	acid beta-fructofuranosidase-like
Csa_5G576590	1900.24	520.501	0.273913	3.61925e-10	5	20035388	20039599	-	4212	GO:0016020;GO:0055085;GO:0016021;GO:0009734	-	-
Csa_5G159620	459.482	180.728	0.393329	1.10338e-14	5	5786397	5788340	+	1944	GO:0016020;GO:0020037;GO:0005506;GO:0055114;GO:0016705;GO:0046872;GO:0016021;GO:0004497;GO:0016491	-	geraniol 8-hydroxylase-like
Csa_5G643330	22906.5	9965.63	0.435057	1.04439e-06	5	26911752	26915040	+	3289	GO:0006568;GO:0004834;GO:0000162;GO:0030170	K06001	tryptophan synthase beta chain 1-like
Csa_5G523130	62.1729	23.711	0.381371	0.0463898	5	18492857	18493765	+	909	-	-	uncharacterized LOC105435523
Csa_5G199280	30.2667	5.59566	0.184878	0.0016712	5	8850400	8851875	-	1476	GO:0016020;GO:0055085;GO:0016021;GO:0015267;GO:0005215	K09872	probable aquaporin PIP1-4-like
Csa_5G646700	61502.7	19161.1	0.311549	1.91779e-22	5	27238272	27240352	+	2081	GO:0016020;GO:0009535;GO:0009523;GO:0018298;GO:0009579;GO:0009765;GO:0016021;GO:0016168;GO:0009536;GO:0009507;GO:0009522;GO:0015979	K08916	chlorophyll a-b binding protein CP26, chloroplastic
Csa_5G576830	2460.3	650.086	0.26423	5.44961e-12	5	20249086	20253150	-	4065	GO:0016020;GO:0055085;GO:0043132;GO:0051724;GO:0016021;GO:0035352	K15115	nicotinamide adenine dinucleotide transporter 1, chloroplastic
Csa_5G517740	234.824	52.7015	0.224429	1.31856e-20	5	18200989	18204922	+	3934	-	-	uncharacterized LOC101216656
Csa_5G601620	138.401	57.2197	0.413433	0.000251915	5	22063568	22065681	-	2114	GO:0005515;GO:0016567;GO:0016740;GO:0005488;GO:0004842	-	U-box domain-containing protein 19-like
Csa_5G155510	890.511	80.7672	0.0906976	7.57143e-85	5	5290991	5294557	-	3567	GO:0005515;GO:0009739	-	protein IQ-DOMAIN 14
Csa_5G637690	23.9327	9.35008	0.390682	0.0138376	5	26447886	26448560	-	675	-	-	-
Csa_5G348050	16514	5742.22	0.347719	1.87839e-18	5	13375351	13383497	+	8147	GO:0019752;GO:0016831;GO:0006536;GO:0016829;GO:0004351;GO:0003824;GO:0030170	K01580	glutamate decarboxylase 1
Csa_5G512850	50.8627	21.9507	0.431568	0.0456593	5	17817341	17821586	-	4246	GO:0016020;GO:0055085;GO:0016021;GO:0022857	-	WAT1-related protein At2g39510
Csa_5G525610	256.243	99.2339	0.387265	3.64599e-09	5	18676903	18678982	-	2080	GO:0016020;GO:0009535;GO:0009523;GO:0005506;GO:0045156;GO:0055114;GO:0019684;GO:0016021;GO:0016168;GO:0016491;GO:0009507;GO:0009055;GO:0009772;GO:0009579;GO:0018298;GO:0046872;GO:0009536;GO:0015979	-	-
Csa_5G608320	17.2843	2.33545	0.135119	0.000266153	5	23366150	23368300	-	2151	GO:0005634;GO:0003677;GO:0006355;GO:0006351	-	transcription factor TCP18-like
Csa_5G189900	95.6119	42.7297	0.446908	0.00316813	5	8518965	8519999	+	1035	GO:0015035;GO:0006662;GO:0005623;GO:0055114;GO:0045454	K03671	thioredoxin H-type
Csa_5G561250	166.894	57.4107	0.343995	1.20828e-10	5	19544259	19544628	+	370	-	-	uncharacterized LOC105435535
Csa_5G605720	313.533	76.5233	0.244068	7.02913e-08	5	22734165	22735999	+	1835	GO:0005634;GO:0003677;GO:0006355	-	cyclic dof factor 1
Csa_5G174620	24.9056	1.17908	0.0473417	2.81049e-08	5	7255346	7258924	+	3579	GO:0016020;GO:0005515;GO:0016021	-	-
Csa_5G599820	26.7583	6.46566	0.241633	0.000278967	5	21883177	21884270	+	1094	-	-	uncharacterized LOC101213086
Csa_5G157330	1192.32	566.75	0.475334	1.1838e-13	5	5559958	5561437	+	1480	GO:0016020;GO:0016021	-	probable sugar phosphate/phosphate translocator At1g12500
Csa_5G608090	82.0667	1.46545	0.0178568	1.8031e-28	5	23229088	23230510	+	1423	-	-	uncharacterized LOC105435580
Csa_5G359150	74.7523	28.1147	0.376104	1.53846e-05	5	13622275	13623365	-	1091	GO:0005524;GO:0004672;GO:0006468	-	-
Csa_5G600390	140.221	50.4149	0.359538	3.48301e-08	5	21925448	21932133	-	6686	GO:0005634;GO:0003677;GO:0006355;GO:0043565	-	homeobox protein knotted-1-like 6
Csa_5G610360	4640.7	684.764	0.147556	5.46145e-22	5	23728354	23731275	-	2922	GO:0016020;GO:0005524;GO:0004672;GO:0016021;GO:0006468;GO:0005886	-	probable serine/threonine-protein kinase At1g18390
Csa_5G603370	901.875	204.96	0.22726	2.20146e-05	5	22229294	22231847	-	2554	GO:0016787;GO:0008152	-	-
Csa_5G647460	1368.73	612.361	0.447392	3.32036e-16	5	27390555	27394386	-	3832	GO:0016020;GO:0016021	-	uncharacterized protein slp1
Csa_5G222990	198.3	66.8399	0.337065	4.66159e-12	5	10129509	10133622	-	4114	GO:0016020;GO:0005524;GO:0005515;GO:0004672;GO:0000166;GO:0016021;GO:0006468	-	probably inactive leucine-rich repeat receptor-like protein kinase At3g28040
Csa_5G166480	23.35	2.34373	0.100374	2.92205e-06	5	6392464	6394718	+	2255	GO:0016020;GO:0016021	-	-
Csa_5G517830	36.0308	0.287598	0.00798201	2.12648e-05	5	18249254	18250245	-	992	-	-	mucin-1
Csa_5G603950	2067.02	396.245	0.191699	3.82755e-37	5	22285672	22288806	-	3135	GO:0043231;GO:0008152;GO:0004739;GO:0055114;GO:0016624;GO:0006086;GO:0016491	K00161	pyruvate dehydrogenase E1 component subunit alpha, mitochondrial
Csa_5G603940	817.229	369.81	0.452517	5.22715e-05	5	22278481	22280189	-	1709	GO:0016757;GO:0016740	-	probable galacturonosyltransferase-like 9
Csa_5G152980	100.48	34.5504	0.343855	1.31151e-07	5	4940389	4943529	-	3141	-	-	uncharacterized LOC101216244
Csa_5G173520	3228.64	1490.88	0.461767	3.13765e-17	5	7169605	7172779	+	3175	GO:0005515	-	F-box protein PP2-A14
Csa_5G140480	434.174	48.4303	0.111546	1.73215e-05	5	3840741	3843306	-	2566	GO:0016787;GO:0008152;GO:0005975;GO:0005576;GO:0071555;GO:0004650;GO:0016798	-	probable polygalacturonase
Csa_5G649870	15.4738	1.46545	0.0947048	0.00014878	5	27643016	27643600	-	585	GO:0005634;GO:0003677;GO:0006355;GO:0006351;GO:0003700	-	ethylene-responsive transcription factor ERF022
Csa_5G023870	863.918	48.3513	0.0559675	2.87307e-10	5	797727	799275	+	1549	GO:0016567;GO:0016740;GO:0005488;GO:0004842	-	U-box domain-containing protein 21-like
Csa_5G605190	70.3106	32.4836	0.462001	0.000592065	5	22721688	22722918	-	1231	GO:0005840;GO:0006412;GO:0005622;GO:0003735	-	50S ribosomal protein L18, chloroplastic
Csa_5G548110	189.313	17.8253	0.0941574	1.88248e-16	5	19343534	19347786	+	4253	GO:0016787;GO:0003993;GO:0016311	K14379	purple acid phosphatase 17
Csa_5G289590	2890.18	909.205	0.314584	1.38297e-26	5	12031486	12041792	+	10307	GO:0016020;GO:0055085;GO:1902358;GO:0015116;GO:0008272;GO:0016021;GO:0008271	K17471	probable sulfate transporter 3.3
Csa_5G209480	3856.16	38.6674	0.0100275	1.50478e-155	5	9313644	9315389	+	1746	GO:0005634;GO:0009738;GO:0003824;GO:0004722;GO:0010440;GO:0046872;GO:0043169;GO:0016787;GO:0004721;GO:0006470	K17506	probable protein phosphatase 2C 2
Csa_5G590000	288.147	107.362	0.372594	4.90551e-09	5	21270352	21274549	-	4198	GO:0016020;GO:0005524;GO:0005515;GO:0004672;GO:0016021;GO:0006468	-	probable inactive leucine-rich repeat receptor-like protein kinase At1g66830
Csa_5G148490	259.356	109.911	0.423782	9.61692e-08	5	4234237	4236361	-	2125	-	-	protein BRANCHLESS TRICHOME
Csa_5G148570	213.496	29.5037	0.138193	1.90739e-08	5	4298023	4298982	+	960	GO:0016020;GO:0080167;GO:0016021	-	-
Csa_5G100000	90.1104	41.681	0.462555	0.0145348	5	2867110	2868788	-	1679	GO:0019752;GO:0016831;GO:0006536;GO:0016829;GO:0004351;GO:0003824;GO:0030170	-	-
Csa_5G154230	2122.41	970.796	0.457403	4.64545e-09	5	5148444	5150920	+	2477	GO:0008152;GO:0003824;GO:0016874	K22133	oxalate--CoA ligase-like
Csa_5G517170	55.4277	6.39174	0.115317	3.36936e-06	5	18128124	18129799	+	1676	-	-	-
Csa_5G180910	15.8716	5.26159	0.33151	0.0246314	5	7932472	7934163	+	1692	-	-	-
Csa_5G603920	610.953	142.914	0.233921	2.99934e-17	5	22267107	22270456	+	3350	GO:0016020;GO:0016021	-	formin-like protein 4
Csa_5G505150	73.6335	35.7774	0.485884	0.0010696	5	17578068	17580720	+	2653	GO:0016020;GO:0005524;GO:0000166;GO:0016021;GO:0009624;GO:0016887;GO:0010345	-	ABC transporter G family member 6-like
Csa_5G161930	849.68	114.077	0.134259	3.2108e-35	5	6069086	6070087	-	1002	GO:0016616;GO:0005975;GO:0004459;GO:0003824;GO:0055114	-	-
Csa_5G623730	625.741	290.183	0.463744	2.81955e-12	5	24972113	24976851	+	4739	GO:0046872;GO:0005634;GO:0006511;GO:0005515;GO:0007275;GO:0016567;GO:0008270	K04506	E3 ubiquitin-protein ligase SINAT5
Csa_5G175870	40.7237	6.21257	0.152554	5.88906e-08	5	7451139	7452374	-	1236	-	-	-
Csa_5G609670	1855.94	576.754	0.310761	9.13693e-20	5	23609292	23610609	+	1318	GO:0005634;GO:0005515;GO:0008270;GO:0005622	-	zinc finger protein CONSTANS-LIKE 6-like
Csa_5G180920	2149.9	144.623	0.0672699	8.51481e-11	5	7940939	7941633	-	695	GO:0003676	-	zinc finger protein ZAT12-like
Csa_5G623750	2242.14	982.9	0.438377	6.45791e-15	5	24985934	24987265	-	1332	GO:0015035;GO:0009055;GO:0022900;GO:0005623;GO:0055114;GO:0045454	K17479	uncharacterized protein At3g28850
Csa_5G162580	151.311	49.101	0.324505	0.0340072	5	6158261	6161012	+	2752	GO:0016020;GO:0055085;GO:0016021;GO:0015267;GO:0005215	K09873	probable aquaporin TIP2-2
Csa_5G365670	3228.06	1009.12	0.312608	4.39716e-35	5	13690883	13694206	-	3324	-	K01054	caffeoylshikimate esterase
Csa_5G206420	12673.1	4309	0.340012	8.37576e-09	5	9138044	9140733	-	2690	GO:0046872;GO:0055114;GO:0016491	-	leucoanthocyanidin dioxygenase-like
Csa_5G609710	591554	287424	0.485879	9.98779e-17	5	23627353	23628116	+	764	GO:0055114;GO:0016984;GO:0016829;GO:0015977;GO:0019253;GO:0004497;GO:0009536;GO:0009853;GO:0009507;GO:0015979;GO:0016491	K01602	ribulose bisphosphate carboxylase small chain, chloroplastic-like
Csa_5G077770	428.953	148.918	0.347167	9.06893e-11	5	2351670	2351955	-	286	-	-	-
Csa_5G606900	1709.27	460.277	0.269282	2.65518e-22	5	23098164	23099581	+	1418	-	-	-
Csa_5G576710	64.3286	27.2552	0.423688	0.000290073	5	20171269	20171613	+	345	-	-	-
Csa_5G568300	316.242	142.672	0.451148	0.000433935	5	19745548	19748532	+	2985	GO:0045330;GO:0030599;GO:0045490;GO:0005618;GO:0016787;GO:0004857;GO:0005576;GO:0043086;GO:0071555;GO:0042545	K01051	pectinesterase
Csa_5G503610	624.461	198.646	0.318108	1.9822e-23	5	17542889	17547517	-	4629	-	-	myosin heavy chain, non-muscle-like
Csa_5G305760	1275.44	96.6046	0.0757421	1.46214e-58	5	12412867	12418398	-	5532	GO:0016844;GO:0009058	K21407	protein STRICTOSIDINE SYNTHASE-LIKE 10
Csa_5G155570	4341.07	34.5145	0.00795069	1.84601e-41	5	5349455	5350370	+	916	GO:0005634;GO:0003677;GO:0006355;GO:0006351;GO:0003700	-	dehydration-responsive element-binding protein 1E
Csa_5G505190	4861.2	2237.98	0.460376	8.28007e-18	5	17593683	17596586	-	2904	GO:0016020;GO:0005634;GO:0005515;GO:0034613;GO:0016021;GO:0009651;GO:0005886	-	ankyrin repeat-containing protein At3g12360
Csa_5G608190	94.7171	38.066	0.401892	6.1023e-06	5	23288351	23293179	-	4829	GO:0016020;GO:0016021	-	phosphate transporter PHO1 homolog 1
Csa_5G175170	2697.69	783.391	0.290394	3.32828e-38	5	7291445	7292933	-	1489	GO:0005634;GO:0003677;GO:0006355;GO:0006351	K16221	transcription factor TCP7-like
Csa_5G622780	71.5347	31.7412	0.443717	0.000257479	5	24699023	24704035	+	5013	GO:0016020;GO:0008289;GO:0016021	-	-
Csa_5G140450	2660.7	1232.34	0.463162	1.30096e-05	5	3827447	3828775	-	1329	GO:0046872;GO:0030001	-	FK506-binding protein 4
Csa_5G165270	34.6662	4.41551	0.127372	0.00138444	5	6282275	6284685	-	2411	GO:0046872	-	uncharacterized LOC105435447
Csa_5G146840	381.779	187.76	0.491804	7.42924e-09	5	4103162	4106218	-	3057	GO:0016020;GO:0046872;GO:0016021;GO:0008270	-	E3 ubiquitin-protein ligase MARCH9
Csa_5G524790	688.86	162.753	0.236264	3.98489e-14	5	18616105	18619055	+	2951	-	K11877	uncharacterized LOC101204852
Csa_5G615820	37.1711	12.8454	0.345576	0.00650193	5	24376580	24381303	+	4724	GO:0016020;GO:0016021	-	GABA transporter 1-like
Csa_6G087850	8826.59	2371.22	0.268645	2.39866e-47	6	5836084	5838896	-	2813	GO:0016310;GO:0005515;GO:0016301;GO:0016740	-	phosphatidylinositol 4-kinase gamma 4
Csa_6G067420	153.477	42.0195	0.273784	1.07161e-12	6	4789132	4789717	-	586	-	-	-
Csa_6G381850	45105.8	10419.5	0.231001	8.32479e-60	6	17131069	17133739	-	2671	GO:0016020;GO:0016021	-	-
Csa_6G363530	2782.77	1197.54	0.430342	1.15163e-08	6	16425724	16426448	+	725	GO:0016020;GO:0016021	-	uncharacterized LOC105435852
Csa_6G445080	38.9137	10.0052	0.257112	0.000250778	6	20694868	20697454	-	2587	GO:0016020;GO:0005524;GO:0005515;GO:0004672;GO:0016021;GO:0006468	-	serine/threonine-protein kinase-like protein CCR1
Csa_6G448150	307.971	149.836	0.486527	0.0331501	6	21126013	21129818	-	3806	GO:0006807;GO:0004356;GO:0006542;GO:0003824	K01915	type-1 glutamine synthetase 1-like
Csa_6G009390	89.039	31.012	0.348296	8.19101e-07	6	1007645	1009481	+	1837	GO:0008152;GO:0016758;GO:0016740	-	-
Csa_6G514920	65.8226	29.5847	0.449461	0.000861458	6	26766298	26766869	-	572	-	-	-
Csa_6G507490	23.5278	7.66974	0.325986	0.00451154	6	26070194	26071200	-	1007	-	-	hypothetical protein
Csa_6G448100	2226.86	223.486	0.100359	4.12838e-98	6	21064691	21067306	-	2616	GO:0046872;GO:0008270	K10144	RING finger and CHY zinc finger domain-containing protein 1-like
Csa_6G517010	183.419	40.3689	0.220092	4.37938e-13	6	27020125	27020763	-	639	-	-	-
Csa_6G363540	310.356	46.9662	0.15133	7.34434e-36	6	16426714	16427225	+	512	-	-	-
Csa_6G500640	14441.1	1529.88	0.105939	8.98667e-25	6	25022668	25024928	+	2261	GO:0046872;GO:0005507;GO:0005576;GO:0055114;GO:0016491	-	L-ascorbate oxidase
Csa_6G518290	309.844	138.871	0.448197	4.09329e-07	6	27471294	27471992	+	699	GO:0005634;GO:0003677;GO:0006355;GO:0006351;GO:0003700	-	pathogenesis-related genes transcriptional activator PTI5-like
Csa_6G502720	228.788	12.6307	0.055207	2.21499e-37	6	25356164	25358134	-	1971	-	-	-
Csa_6G148200	747.787	372.472	0.498098	6.10662e-11	6	10330155	10333820	+	3666	-	-	-
Csa_6G185250	167.191	72.4292	0.433211	1.88098e-07	6	11957597	11959066	-	1470	GO:0016020;GO:0016021	-	-
Csa_6G488350	15.1855	4.70188	0.309629	0.0213694	6	23038795	23040540	-	1746	GO:0016020;GO:0016021	-	cold-regulated 413 plasma membrane protein 2-like
Csa_6G148240	13.9424	0.895004	0.0641931	9.26548e-05	6	10341233	10341459	+	227	-	-	-
Csa_6G495650	226.393	41.2847	0.182359	3.3101e-25	6	24023118	24026991	-	3874	GO:0005515	-	BTB/POZ domain-containing protein At3g49900
Csa_6G516950	76.4487	31.2999	0.409423	5.67191e-05	6	26991397	26992266	-	870	GO:0016020;GO:0016021	-	uncharacterized LOC105435960
Csa_6G155530	39.1964	6.45017	0.16456	2.42286e-07	6	10953719	10954772	+	1054	-	-	-
Csa_6G087710	903.733	448.677	0.49647	2.20156e-11	6	5743193	5745693	-	2501	GO:0016020;GO:0005783;GO:0016021	-	stress-associated endoplasmic reticulum protein 2-like
Csa_6G492310	1165.65	49.0139	0.0420485	6.61776e-135	6	23735350	23737410	+	2061	-	K14487	probable indole-3-acetic acid-amido synthetase GH3.1
Csa_6G140830	181.075	41.5496	0.229461	7.38599e-14	6	9976467	9979360	+	2894	GO:0016020;GO:0046872;GO:0016021;GO:0008270	-	probable E3 ubiquitin-protein ligase MARCH10
Csa_6G091860	30.5226	9.0588	0.29679	0.000706425	6	6201809	6203716	+	1908	GO:0016020;GO:0005524;GO:0004672;GO:0016021;GO:0006468	-	inactive leucine-rich repeat receptor-like protein kinase CORYNE
Csa_6G046430	187.008	58.5143	0.312897	7.61684e-05	6	3828861	3829433	-	573	GO:0016020;GO:0016021	-	-
Csa_6G055360	58355.3	18086	0.30993	5.24142e-40	6	4218698	4228868	+	10171	GO:0007623;GO:0005654;GO:0005634;GO:0009637;GO:0009409;GO:0006355;GO:2000028;GO:0042542;GO:0042752;GO:0010378;GO:0080167;GO:0010218;GO:0048578	K12124	protein GIGANTEA-like
Csa_6G419440	45.2507	12.3072	0.271978	0.000127154	6	19311661	19314609	-	2949	GO:0016020;GO:0016021	-	protein trichome birefringence-like 42
Csa_6G505940	101.503	38.1412	0.375765	8.49592e-07	6	25801423	25802650	+	1228	GO:0016020;GO:0016021	-	-
Csa_6G486860	1532.46	715.966	0.467201	8.52522e-10	6	22660917	22666506	+	5590	GO:0016020;GO:0016021	K15285	UDP-galactose transporter 2
Csa_6G526530	30.6968	14.6844	0.478367	0.0228436	6	28855363	28855560	-	198	-	-	-
Csa_6G123970	1175.29	285.57	0.242979	1.76811e-15	6	8478990	8482174	+	3185	GO:0005789	-	vesicle-associated protein 4-2-like
Csa_6G513540	2500.31	271.908	0.10875	1.66091e-101	6	26586376	26586709	-	334	-	-	-
Csa_6G076720	1314.05	173.454	0.132	4.41041e-24	6	5065911	5067779	-	1869	GO:0005634;GO:0006355;GO:0003700	-	-
Csa_6G452670	244.857	115.247	0.47067	5.94042e-08	6	21603609	21604647	-	1039	-	-	-
Csa_6G450360	122.635	53.7864	0.43859	5.08696e-06	6	21356386	21361523	+	5138	GO:0016020;GO:0016021	K13680	glucomannan 4-beta-mannosyltransferase 9
Csa_6G505910	14636.3	3258.02	0.222599	1.19325e-39	6	25785845	25791040	+	5196	GO:0005524;GO:0005509;GO:0004672;GO:0006468	K13412	calcium-dependent protein kinase 28-like
Csa_6G516850	186.324	60.7841	0.326228	2.04307e-11	6	26943146	26943955	-	810	-	-	-
Csa_6G495870	31.1162	12.0578	0.387509	0.0234949	6	24150867	24151419	-	553	-	-	-
Csa_6G318150	673.475	314.058	0.466324	2.69203e-11	6	14998697	14999583	+	887	-	-	uncharacterized LOC105435841
Csa_6G517060	2086.38	475.682	0.227993	2.47682e-50	6	27038049	27040282	+	2234	GO:0032509;GO:0006810;GO:0005768;GO:0043328;GO:0000813;GO:0015031	K12184	vacuolar protein sorting-associated protein 28 homolog 2
Csa_6G525680	1084.89	393.3	0.362526	8.23477e-23	6	28602282	28603095	-	814	GO:0050660;GO:0055114;GO:0016491	-	-
Csa_6G497110	5802.06	134.139	0.0231191	7.43901e-187	6	24349098	24351140	-	2043	GO:0046872;GO:0030001;GO:0046983	-	transcription factor bHLH18-like
Csa_6G491690	5847.27	2384.74	0.407839	3.76341e-23	6	23652605	23654197	+	1593	GO:0003677	K09422	transcription factor MYB44-like
Csa_6G075200	5.9598	0	0	0.00337901	6	5036332	5037880	-	1549	GO:0046872;GO:0055114;GO:0016491	-	-
Csa_6G513710	547.46	113.155	0.206692	1.19157e-33	6	26650433	26653448	+	3016	GO:0005515	K21437	ankyrin repeat domain-containing protein 13C-like
Csa_6G520300	1478.09	556.729	0.376655	5.14215e-23	6	27745950	27748296	-	2347	GO:0005634;GO:0003677;GO:0006355;GO:0043565;GO:0003700	K09419	heat stress transcription factor A-4c-like
Csa_6G513450	3270.98	1248.49	0.381688	4.73259e-22	6	26538754	26540140	-	1387	GO:0009414;GO:0009409;GO:0009651;GO:0044183;GO:0009534;GO:0061077	-	hypothetical protein
Csa_6G403600	16687.9	5899.34	0.35351	8.70111e-32	6	18117871	18121104	+	3234	-	-	-
Csa_6G358680	1190.33	541.456	0.454878	0.0127035	6	16085869	16087744	-	1876	-	-	-
Csa_6G310500	206.37	53.1049	0.257329	3.16305e-17	6	14810785	14814891	+	4107	-	-	uncharacterized LOC101208744
Csa_6G338120	2924.7	1129.33	0.386136	1.30565e-05	6	15468978	15475981	-	7004	GO:0016020;GO:0016021	-	transmembrane protein 184 homolog DDB_G0279555
Csa_6G327970	2872.3	1148.07	0.399703	6.91719e-11	6	15216459	15220513	-	4055	GO:0046872;GO:0043169;GO:0016787;GO:0004721;GO:0006470;GO:0003824;GO:0004722	K01102	probable protein phosphatase 2C 42
Csa_6G355990	1410.09	635.409	0.450617	5.55256e-16	6	15950464	15954603	+	4140	GO:0005524;GO:0004674;GO:0004672;GO:0000166;GO:0006468	-	serine/threonine-protein kinase CDL1
Csa_6G490250	2096.24	895.348	0.427121	4.35301e-19	6	23315130	23316933	-	1804	-	-	3-ketodihydrosphingosine reductase
Csa_6G421780	2895	1297.01	0.448018	1.53989e-05	6	19525643	19534337	+	8695	GO:0016020;GO:0005524;GO:0005515;GO:0004672;GO:0016021;GO:0006468	-	-
Csa_6G366560	2118.89	677.243	0.319621	1.25497e-12	6	16777724	16779737	-	2014	GO:0040009;GO:0035265;GO:0020037;GO:0005783;GO:0048437;GO:0005506;GO:0055114;GO:0046872;GO:0046622;GO:0016705;GO:0004497;GO:0008284;GO:0016491	K20619	cytochrome P450 78A5
Csa_6G010030	51880.4	8658.46	0.166893	1.17025e-30	6	1133563	1135253	-	1691	GO:0046872;GO:0020037;GO:0006952;GO:0019441	-	nematode resistance protein-like HSPRO2
Csa_6G524010	68.869	26.7684	0.388686	4.33854e-05	6	28177649	28179060	-	1412	-	-	-
Csa_6G121970	823.796	185.925	0.225693	6.09767e-06	6	8446955	8448236	-	1282	GO:0003677	K09422	transcription repressor MYB6-like
Csa_6G354370	92.2056	35.9418	0.3898	0.0103491	6	15830773	15831826	+	1054	GO:0030247	-	-
Csa_6G514800	13.0533	1.17187	0.0897754	0.000415539	6	26705105	26705681	-	577	-	-	uncharacterized LOC105435949
Csa_6G157670	1227.57	566.893	0.4618	7.51511e-10	6	11096480	11100987	+	4508	GO:0016020;GO:0016021	-	uncharacterized LOC101205619
Csa_6G338090	706.322	40.9172	0.0579299	8.66896e-96	6	15439973	15440821	+	849	GO:0005634;GO:0003677;GO:0006355	-	dof zinc finger protein DOF1.2
Csa_6G013890	218.948	54.3508	0.248236	9.97631e-16	6	1465206	1468243	+	3038	GO:0005515;GO:0008270	-	-
Csa_6G510240	562.847	274.763	0.488166	1.18192e-08	6	26194281	26195003	-	723	-	-	uncharacterized LOC101212199
Csa_6G080330	757.105	220.68	0.291479	9.36422e-24	6	5454643	5458036	+	3394	GO:0016020;GO:0005515;GO:0016021	-	-
Csa_6G290790	1611.86	186.268	0.115561	2.68078e-29	6	14015609	14017154	+	1546	-	-	LOB domain-containing protein 1-like
Csa_6G452650	345.49	76.9257	0.222657	4.02907e-27	6	21593952	21594705	+	754	-	-	uncharacterized LOC101213283
Csa_6G000080	285478	103422	0.362277	2.43866e-16	6	45814	48042	+	2229	GO:0016757;GO:0047216;GO:0016740;GO:0006012	-	-
Csa_6G423470	37.4337	7.62204	0.203614	3.88416e-06	6	19706232	19710572	+	4341	GO:0046872;GO:0008131;GO:0005507;GO:0048038;GO:0055114;GO:0009308;GO:0016491	K00276	primary amine oxidase-like
Csa_6G507290	634.664	289.623	0.456341	1.11784e-12	6	25985857	25989794	+	3938	GO:0046872;GO:0043169;GO:0016787;GO:0004721;GO:0006470;GO:0003824;GO:0004722	-	probable protein phosphatase 2C 60
Csa_6G241450	2376.95	944.847	0.397504	3.39264e-09	6	13648118	13652089	-	3972	GO:0008152;GO:0008168;GO:0032259	-	-
Csa_6G193600	1012.27	319.083	0.315216	7.12624e-28	6	12582067	12583288	-	1222	-	-	-
Csa_6G148170	798.289	228.295	0.28598	1.7502e-29	6	10316068	10317391	+	1324	-	-	uncharacterized LOC101221076
Csa_6G052650	46.6363	18.4004	0.394552	0.00736227	6	4021300	4026757	-	5458	GO:0055114;GO:0016491	-	uncharacterized oxidoreductase At4g09670-like
Csa_6G410050	6072.92	2674.76	0.440441	1.61487e-14	6	18941840	18951240	-	9401	GO:0005525;GO:0003824	-	uncharacterized LOC101213431
Csa_6G516990	286.071	125.923	0.440179	5.49145e-05	6	27014004	27014162	+	159	-	-	-
Csa_6G390120	862.253	75.6884	0.0877798	2.40249e-85	6	17480202	17481800	-	1599	-	-	uncharacterized LOC101207127
Csa_6G109790	277.18	89.1928	0.321787	1.23785e-15	6	7465886	7467746	+	1861	-	-	uncharacterized LOC101213272
Csa_6G513610	507.117	12.8454	0.0253303	5.37668e-59	6	26616314	26617576	+	1263	-	-	probable F-box protein At4g22030
Csa_6G516770	4652.49	793.734	0.170604	4.2395e-76	6	26894261	26897704	-	3444	GO:0016020;GO:0016310;GO:0005524;GO:0016301;GO:0006468;GO:0004674;GO:0000166;GO:0004672;GO:0048544;GO:0016021;GO:0016740	-	-
Csa_6G022360	180.987	74.0259	0.409013	1.30803e-08	6	2305567	2307811	-	2245	-	-	protein ROOT PRIMORDIUM DEFECTIVE 1
Csa_6G502600	1405.45	531.017	0.377827	4.5854e-08	6	25286080	25286562	+	483	GO:0016020;GO:0016021	-	hypothetical protein
Csa_6G018590	42.5194	3.7877	0.0890818	1.38809e-10	6	2070581	2071194	-	614	GO:0016020;GO:0009055;GO:0022900;GO:0016021	-	cucumber peeling cupredoxin-like
Csa_6G044530	1216.07	442.552	0.363919	2.06095e-10	6	3549043	3550684	+	1642	GO:0016020;GO:0020037;GO:0005506;GO:0055114;GO:0016705;GO:0046872;GO:0016021;GO:0004497;GO:0016491	K21995	cytochrome P450 77A3-like
Csa_6G497340	90.1418	5.85228	0.064923	3.97261e-18	6	24507202	24510794	+	3593	GO:0030246;GO:0005975;GO:0003824	-	-
Csa_6G011690	446.184	214.11	0.479869	9.02569e-07	6	1269525	1271330	+	1806	GO:0005524	-	-
Csa_6G032500	12708.3	2645.81	0.208196	7.59985e-66	6	2620609	2625564	-	4956	GO:0003682	-	uncharacterized LOC101211122
Csa_6G011040	90.6191	19.2001	0.211876	7.82908e-05	6	1152013	1158333	+	6321	GO:0016020;GO:0016021	K13946	auxin transporter-like protein 1
Csa_6G409330	277.087	133.538	0.481934	5.5352e-08	6	18792764	18794360	-	1597	GO:0015940;GO:0009058;GO:0004592;GO:0003824	-	-
Csa_6G499090	24858.7	12217.9	0.491495	4.68494e-16	6	24661209	24662657	+	1449	GO:0016020;GO:0005310;GO:0006839;GO:0017077;GO:1902600;GO:0006835;GO:0016021;GO:0031966;GO:0015992	K15104	mitochondrial uncoupling protein 5
Csa_6G361410	598.426	288.859	0.482697	7.92238e-06	6	16278570	16279867	+	1298	-	-	uncharacterized LOC101211014
Csa_6G519430	20.0322	6.99791	0.349333	0.0150386	6	27541508	27542930	+	1423	GO:0016788	-	-
Csa_6G516900	3.72173	0	0	0.033155	6	26962888	26963504	+	617	GO:0016020;GO:0016021	-	-
Csa_6G385120	701.594	341.672	0.486994	2.25419e-11	6	17460022	17465216	-	5195	-	-	filament-like plant protein 3
Csa_6G495840	746.002	126.738	0.169889	1.57843e-50	6	24126847	24128137	+	1291	GO:0016020;GO:0016021	-	protein PHLOEM PROTEIN 2-LIKE A10-like
Csa_6G501230	2858.02	1075.56	0.376331	2.0496e-25	6	25079399	25079828	-	430	-	-	uncharacterized LOC105435930
Csa_6G153465	11.3497	2.63854	0.232476	0.0196074	6	10858145	10859221	-	1077	GO:0030246;GO:0004034;GO:0016853;GO:0005975;GO:0003824;GO:0019318	-	-
Csa_6G509020	24.0602	4.99301	0.207521	0.000238902	6	26095683	26096793	+	1111	GO:0006032;GO:0016998;GO:0005975;GO:0004568	K20547	endochitinase-like
Csa_6G522690	54193.7	6303	0.116305	5.1718e-17	6	27965037	27965834	+	798	GO:0016020;GO:0009535;GO:0009523;GO:0018298;GO:0009579;GO:0046872;GO:0009765;GO:0016021;GO:0016168;GO:0009536;GO:0009507;GO:0009522;GO:0015979	K08912	chlorophyll a-b binding protein of LHCII type I, chloroplastic-like
Csa_6G522760	940.057	329.675	0.350697	2.88134e-16	6	27999226	28003355	+	4130	GO:0003824	-	uncharacterized protein ycf23-like
Csa_6G092010	1688.05	556.761	0.329825	1.47602e-29	6	6306721	6308263	-	1543	GO:0005634;GO:0003677;GO:0006355;GO:0006351	-	NAC domain-containing protein 18
Csa_6G106700	351.936	154.178	0.438087	9.35443e-06	6	6987436	6992822	+	5387	GO:0016702;GO:0010223;GO:0009733;GO:1901601;GO:0055114;GO:0051213;GO:0016121;GO:0046872	K17912	carotenoid cleavage dioxygenase 7, chloroplastic
Csa_6G157640	47.3486	13.7786	0.291004	1.83367e-05	6	11071046	11075895	+	4850	GO:0005634;GO:0003677;GO:0006355;GO:0006351	-	probable transcription factor KAN4
Csa_6G040610	6.25479	0.879513	0.140614	0.037519	6	2940109	2940714	-	606	GO:1900030;GO:0005634;GO:0003677;GO:0009861;GO:0006355;GO:0045088;GO:0006351;GO:0045893;GO:0009863;GO:0043565;GO:0003700	-	ethylene-responsive transcription factor ERF014
Csa_6G520370	3660.78	722.165	0.197271	5.27209e-64	6	27767489	27771473	+	3985	GO:0009626;GO:0006955;GO:0010337;GO:0008219	-	-
Csa_6G118880	1701.58	802.544	0.471646	1.64485e-10	6	8231204	8234737	-	3534	GO:0005515;GO:0016567;GO:0016740;GO:0005488;GO:0004842	-	-
Csa_6G425170	256.751	59.092	0.230153	5.06942e-22	6	19900525	19901452	+	928	GO:0016020;GO:0016021;GO:0009269	-	-
Csa_6G105160	78.7747	31.0396	0.39403	0.000933505	6	6909201	6910293	+	1093	GO:0003677	-	-
Csa_6G490870	3647.15	663.318	0.181873	2.98625e-25	6	23417166	23419487	-	2322	GO:0045892;GO:0005634;GO:0003677;GO:0006355;GO:0043565;GO:0009408;GO:0003700	K09419	heat shock factor protein HSF24
Csa_6G518040	13411.5	3289.02	0.245239	1.70226e-32	6	27324674	27326250	-	1577	GO:0005634;GO:0003677;GO:0006355;GO:0006351;GO:0003700	K09286	ethylene-responsive transcription factor 4-like
Csa_6G517230	25.5326	9.35484	0.366388	0.00753252	6	27144964	27146752	+	1789	-	-	CBS domain-containing protein CBSX5-like
Csa_6G057130	22.1711	2.92016	0.13171	0.00386285	6	4463501	4464305	-	805	GO:0016020;GO:0016021	K22736	vacuolar iron transporter homolog 4
Csa_6G337020	18.9401	0.89025	0.0470034	1.14988e-06	6	15342575	15343109	-	535	-	-	-
Csa_6G519530	154.299	60.7721	0.39386	2.56543e-08	6	27583868	27586152	-	2285	GO:0005515;GO:0005488	-	U-box domain-containing protein 7
Csa_6G504440	255.543	115.25	0.451001	0.00685366	6	25489928	25491700	+	1773	GO:0005524;GO:0000166	-	-
Csa_6G523420	383.421	70.699	0.18439	2.94046e-34	6	28092380	28092798	-	419	-	-	-
Csa_6G499800	15625.7	2252.5	0.144154	1.38089e-95	6	24824064	24827153	-	3090	GO:0009423;GO:0008652;GO:0003849;GO:0003824;GO:0009073;GO:0009536;GO:0016740;GO:0009507	K01626	phospho-2-dehydro-3-deoxyheptonate aldolase 2, chloroplastic
Csa_6G519510	2093.49	1010.87	0.482861	4.19905e-06	6	27579720	27580942	+	1223	GO:0005840;GO:0006412;GO:0005622;GO:0003735	K02914	50S ribosomal protein L34, chloroplastic
Csa_6G511820	1768.05	123.798	0.0700192	1.42451e-15	6	26444690	26445531	+	842	-	-	uncharacterized LOC101204826
Csa_6G046420	2745.7	446.718	0.162697	1.38413e-74	6	3824004	3828850	-	4847	GO:0016020;GO:0000287;GO:0005524;GO:0045332;GO:0016787;GO:0000166;GO:0015914;GO:0016021;GO:0004012	K14802	phospholipid-transporting ATPase 1
Csa_6G105150	14.6989	3.21374	0.218639	0.00564268	6	6908538	6908833	+	296	GO:0003677	-	-
Csa_6G486710	52.5796	22.6501	0.430778	0.00358817	6	22561756	22562234	+	479	-	-	-
Csa_6G426370	306.644	10.0076	0.032636	7.23549e-19	6	20039467	20040705	-	1239	GO:0016567;GO:0016740;GO:0005488;GO:0004842	-	-
Csa_6G057170	52953.7	9514.45	0.179675	8.525e-09	6	4506317	4508282	-	1966	GO:0016020;GO:0009535;GO:0009523;GO:0018298;GO:0009579;GO:0009765;GO:0016021;GO:0016168;GO:0009536;GO:0009507;GO:0009522;GO:0015979	K08917	chlorophyll a-b binding protein CP24 10A, chloroplastic
Csa_6G493330	1689.35	416.87	0.246764	7.50072e-44	6	23764866	23766562	+	1697	GO:0005515;GO:0005488	K08332	U-box domain-containing protein 4
Csa_6G506530	1278.54	545.383	0.426567	1.48639e-17	6	25848417	25851850	-	3434	GO:0016020;GO:0055085;GO:0016021	-	oligopeptide transporter 7-like
Csa_6G028940	20.7979	1.79001	0.0860667	5.54851e-06	6	2463425	2464354	+	930	GO:0016020;GO:0016021	-	uncharacterized LOC105435751
Csa_6G190430	1118.51	507.37	0.453611	5.50736e-15	6	12433443	12437196	-	3754	-	-	uncharacterized LOC105435809
Csa_6G497100	3011.5	39.1986	0.0130163	5.31339e-163	6	24341847	24344208	-	2362	GO:0046983	-	-
Csa_6G425740	13246.8	5978.99	0.451353	4.23254e-07	6	19945711	19946559	+	849	GO:0005515	-	-
Csa_6G499150	2414.46	482.252	0.199735	2.07447e-16	6	24713798	24714763	+	966	-	-	-
Csa_6G014540	5069.93	119.064	0.0234843	1.29689e-241	6	1568264	1569402	-	1139	GO:0016020;GO:0009664;GO:0005618;GO:0005576	-	expansin-A8
Csa_6G425790	11055.9	1925.07	0.174121	5.65652e-22	6	19978171	19979389	+	1219	GO:0003676	K12581	probable CCR4-associated factor 1 homolog 9
Csa_6G101460	16.7411	3.52756	0.210713	0.0112309	6	6730149	6730581	+	433	-	-	-
Csa_6G511650	121.921	17.8348	0.146281	1.48133e-06	6	26369329	26369940	+	612	-	-	-
Csa_6G495040	43.912	16.1225	0.367155	0.00050761	6	23932430	23935341	-	2912	GO:0006400	-	UPF0553 protein-like
Csa_6G515490	234.903	36.4358	0.15511	5.52982e-06	6	26799308	26801254	+	1947	GO:0016020;GO:0016021	-	-
Csa_6G364115	359.5	108.526	0.30188	1.38812e-19	6	16490664	16490906	+	243	-	-	-
Csa_6G513720	155.885	48.6346	0.31199	7.2925e-10	6	26653546	26654933	+	1388	-	-	-
Csa_6G454460	2014.47	242.657	0.120457	1.78872e-09	6	21807151	21808126	+	976	GO:0016020;GO:0016021	-	protein YLS9
Csa_6G092520	96.1926	44.8766	0.466529	0.000100104	6	6336968	6337901	-	934	GO:0003677;GO:0006334;GO:0000786	-	-
Csa_6G067390	4076.62	1364.87	0.334803	3.70848e-05	6	4773790	4777988	+	4199	GO:0008152;GO:0016114;GO:0008661;GO:0003824	K01662	probable 1-deoxy-D-xylulose-5-phosphate synthase, chloroplastic
Csa_6G349840	791.748	198.555	0.25078	1.3214e-34	6	15724578	15726897	-	2320	GO:0009658	K22013	hypothetical protein
Csa_6G421730	48.1785	11.7332	0.243537	1.75606e-06	6	19501555	19502282	+	728	-	-	-
Csa_6G072990	11100.8	2648.94	0.238627	2.99241e-31	6	4872126	4874827	-	2702	GO:0016787;GO:0008152;GO:0005975;GO:0000272;GO:0102229;GO:0016161;GO:0016798	-	inactive beta-amylase 9
Csa_6G007440	333.846	123.829	0.370916	5.19576e-14	6	679430	684374	+	4945	GO:0009733	-	-
Csa_6G020740	49.1813	7.29855	0.148401	0.0148544	6	2186252	2186810	+	559	GO:0043565;GO:0046983	-	-
Csa_6G445760	11660.9	997.247	0.0855206	8.5651e-38	6	20844758	20847122	-	2365	GO:0045548;GO:0016841;GO:0009800;GO:0003824;GO:0005737;GO:0016829;GO:0009698;GO:0006559	K10775	phenylalanine ammonia-lyase-like
Csa_6G497030	224.139	24.5644	0.109595	1.19072e-35	6	24295202	24296325	-	1124	-	-	uncharacterized LOC101204059
Csa_6G139190	17.2231	0	0	4.25302e-08	6	9841253	9843156	+	1904	GO:0005634;GO:0003677;GO:0006355;GO:0006351	-	transcription factor JUNGBRUNNEN 1-like
Csa_6G519700	1208.79	172.522	0.142722	2.17647e-51	6	27673762	27674397	-	636	-	-	-
Csa_6G128620	184.454	46.3038	0.251032	2.05497e-09	6	9073516	9076100	-	2585	GO:0015031	K19476	uncharacterized LOC101206370
Csa_6G062315	4917.52	1733.31	0.352476	5.57417e-30	6	4718672	4719327	-	656	-	-	uncharacterized LOC101217755
Csa_6G446280	2112.68	132.198	0.0625735	6.92157e-14	6	20855215	20855835	-	621	GO:0003824	-	-
Csa_6G398200	3421.48	1049.88	0.306851	1.62869e-18	6	17695130	17696235	-	1106	GO:0016020;GO:0016021	-	uncharacterized LOC105435860
Csa_6G190250	3193.85	636.038	0.199144	8.66985e-20	6	12327279	12328638	+	1360	GO:0005515	-	-
Csa_6G445750	5716.21	199.826	0.0349577	2.51232e-212	6	20840774	20843029	+	2256	GO:0045548;GO:0016841;GO:0009800;GO:0003824;GO:0005737;GO:0016829;GO:0009698;GO:0006559	K10775	phenylalanine ammonia-lyase
Csa_6G501280	342.084	31.9154	0.093297	8.39973e-31	6	25098925	25101988	+	3064	-	-	uncharacterized LOC101215210
Csa_6G516600	47.2823	18.7157	0.395828	0.000671849	6	26838845	26841551	-	2707	GO:0016020;GO:0016021	-	-
Csa_6G358710	16865.8	4972.35	0.294818	1.07198e-07	6	16107424	16109149	+	1726	GO:0009415;GO:0006950	-	phosphoprotein ECPP44
Csa_6G421630	7676.86	3282.44	0.427576	2.3253e-21	6	19435577	19436822	+	1246	GO:0046872;GO:0055114;GO:0016491	-	-
Csa_6G519450	4607.59	1350.43	0.293088	1.81277e-09	6	27545491	27549402	+	3912	GO:0016788	-	-
Csa_6G139170	7.10736	0	0	0.00107088	6	9824114	9825404	+	1291	GO:0005634;GO:0003677;GO:0006355;GO:0006351	-	transcription factor JUNGBRUNNEN 1-like
Csa_6G420520	22.1747	6.46091	0.291365	0.0212444	6	19362143	19363106	+	964	GO:0016020;GO:0016021	-	-
Csa_6G212890	8126.97	644.65	0.0793222	9.553e-145	6	12919493	12921094	+	1602	GO:0016310;GO:0009268;GO:0007165;GO:0005524;GO:0016301;GO:0006468;GO:0004674;GO:0000166;GO:0004672;GO:0016740	K12761	CBL-interacting serine/threonine-protein kinase 11
Csa_6G517120	147.939	50.6729	0.342525	7.48496e-10	6	27078093	27080818	-	2726	-	-	-
Csa_6G500500	538.081	144.702	0.268923	1.21219e-27	6	24943199	24944684	-	1486	-	-	probable serine/threonine-protein kinase DDB_G0278665
Csa_6G029440	12403.1	2932.77	0.236455	2.50018e-29	6	2476516	2480776	+	4261	GO:0008686;GO:0003935;GO:0009231	K14652	bifunctional riboflavin biosynthesis protein RIBA 1, chloroplastic-like
Csa_6G004520	59.0699	20.5116	0.347244	7.74524e-05	6	375934	382116	+	6183	GO:0005524;GO:0004672;GO:0016567;GO:0006468;GO:0004842	-	-
Csa_6G506020	6.35757	0.879513	0.138341	0.0368685	6	25842647	25842966	-	320	-	-	-
Csa_6G356490	7919.77	1532.57	0.193511	1.12571e-69	6	15964207	15966507	+	2301	GO:0005524;GO:0004674;GO:0004672;GO:0000166;GO:0006468	-	probable serine/threonine-protein kinase NAK
Csa_6G504660	75.0292	7.57311	0.100936	2.92679e-08	6	25612927	25616874	+	3948	GO:0016020;GO:0008168;GO:0016021;GO:0032259	-	probable methyltransferase PMT27
Csa_6G336260	47.7705	3.23291	0.0676759	5.24274e-13	6	15335982	15336278	-	297	-	-	-
Csa_6G425730	1037.76	510.615	0.492033	2.19922e-12	6	19936716	19941256	+	4541	GO:0016020;GO:0016021;GO:0016192	K08515	vesicle-associated membrane protein 714
Csa_6G364120	12.1612	1.17187	0.0963612	0.000950915	6	16492848	16493418	+	571	-	-	-
Csa_6G150530	2713.63	1167.32	0.43017	2.05269e-19	6	10559974	10565396	+	5423	GO:0016020;GO:0016021	-	-
Csa_6G518080	35.0522	6.47287	0.184664	2.78387e-06	6	27342998	27343883	-	886	-	-	uncharacterized LOC105435964
Csa_6G524660	1262.74	186.552	0.147737	7.36567e-29	6	28267979	28271246	+	3268	-	-	uncharacterized LOC101217408
Csa_6G054330	2308.69	736.459	0.318994	1.02882e-27	6	4167805	4174221	+	6417	GO:0016787;GO:0046856	-	type I inositol 1,4,5-trisphosphate 5-phosphatase 1
Csa_6G350360	198.079	4.64099	0.02343	6.91212e-21	6	15746413	15747510	-	1098	GO:0005524;GO:0004674;GO:0004672;GO:0000166;GO:0006468	-	-
Csa_6G147520	82.2518	25.7564	0.31314	0.000647627	6	10195168	10195728	-	561	GO:0005634;GO:0003677;GO:0006355;GO:0006351	-	transcription factor TCP7-like
Csa_6G031440	416.242	181.994	0.437231	6.23128e-07	6	2541807	2544144	+	2338	GO:0005634;GO:0003677;GO:0006355;GO:0006351	-	probable transcription factor GLK2
Csa_6G076840	12.0039	1.74829	0.145643	0.00337213	6	5139372	5141865	-	2494	-	K21994	LOB domain-containing protein 18-like
Csa_6G499180	42.5883	7.91562	0.185864	0.0431069	6	24731035	24734329	+	3295	GO:0016020;GO:0055085;GO:0016021;GO:0015238;GO:0015297;GO:0006855	K03327	protein TRANSPARENT TESTA 12-like
Csa_6G418410	293.656	43.9543	0.14968	9.9206e-35	6	19287109	19289156	-	2048	GO:0016757;GO:0008152;GO:0016758;GO:0016740	-	UDP-glycosyltransferase 74E2-like
Csa_6G382370	124.858	47.2464	0.378402	9.65016e-08	6	17162962	17168738	-	5777	GO:0005634	K06627	cyclin-A1-1
Csa_6G410670	994.736	462.164	0.46461	7.49287e-08	6	19020436	19021539	+	1104	GO:0009055;GO:0022900	-	mavicyanin
Csa_6G008750	2866.58	1409.03	0.491535	2.0344e-14	6	901131	904917	+	3787	GO:0009058;GO:0016779	K00966	mannose-1-phosphate guanylyltransferase 1
Csa_6G497250	1515.91	447.347	0.295102	1.6859e-27	6	24457868	24460825	+	2958	GO:0003677	-	uncharacterized LOC101221631
Csa_6G502700	10.6739	2.92491	0.274025	0.0344647	6	25337427	25338242	-	816	GO:0046872;GO:0006355;GO:0043565;GO:0008270;GO:0044212;GO:0003700	-	GATA transcription factor 18-like
Csa_6G190340	478.962	67.6938	0.141335	9.02274e-14	6	12391197	12392763	+	1567	GO:0016020;GO:0009664;GO:0005618;GO:0005576	-	expansin-A4
Csa_6G495100	4679.23	263.147	0.0562373	5.64346e-167	6	23975583	23978468	-	2886	GO:0009733;GO:0005634;GO:0009409;GO:0006355;GO:0004402;GO:0016573;GO:0042542;GO:0005737;GO:0009751;GO:0010200;GO:0005515;GO:0003712;GO:0008270;GO:0005516	-	-
Csa_6G505970	1213.26	455.999	0.375845	5.03906e-22	6	25820180	25822605	+	2426	GO:0005515;GO:0007166;GO:0004871;GO:0005488	-	uncharacterized LOC101221744
Csa_6G518190	292.181	111.717	0.382356	5.60035e-12	6	27402820	27403662	-	843	GO:0015035;GO:0009055;GO:0022900;GO:0005623;GO:0055114;GO:0045454	-	glutaredoxin
Csa_6G361330	52.0122	5.2711	0.101343	7.8405e-11	6	16214442	16215083	+	642	GO:0005634;GO:0003677;GO:0006355;GO:0006351;GO:0003700	-	ethylene-responsive transcription factor ERF017
Csa_6G094170	65.2295	17.8634	0.273855	3.11062e-07	6	6438343	6439839	+	1497	GO:0016020;GO:0016021	-	-
Csa_6G516940	687.401	261.033	0.379739	1.96248e-16	6	26980119	26983958	-	3840	-	K14485	protein AUXIN SIGNALING F-BOX 2
Csa_6G520340	913.145	153.831	0.168462	5.56507e-55	6	27760019	27762131	+	2113	GO:0016020;GO:0055085;GO:0016021;GO:0015267;GO:0005215	K09874	aquaporin NIP1-1
Csa_6G525220	18720.1	5192.88	0.277397	1.64463e-10	6	28314457	28318525	+	4069	GO:0016020;GO:0016021	K21989	CSC1-like protein ERD4
Csa_6G111930	68.7488	31.7077	0.461211	0.000681441	6	7670399	7671493	-	1095	GO:0005515	-	F-box protein SNE
Csa_6G055410	4888.3	1434.21	0.293397	1.83841e-24	6	4257364	4258849	-	1486	GO:0016020;GO:0016310;GO:0005524;GO:0016301;GO:0006468;GO:0004674;GO:0000166;GO:0004672;GO:0016021	-	putative serine/threonine-protein kinase
Csa_6G517410	39.7905	12.0365	0.302496	0.000128923	6	27253151	27253923	+	773	-	-	VQ motif-containing protein 4-like
Csa_6G237640	8.44968	0	0	0.00779835	6	13519423	13521649	+	2227	GO:0008033	K10760	adenylate isopentenyltransferase 5, chloroplastic-like
Csa_6G127350	3317.75	1541.55	0.464638	5.58602e-17	6	8816081	8820672	-	4592	-	-	uncharacterized LOC101209035
Csa_6G000140	5484.79	2346.74	0.427864	3.43973e-21	6	76810	81654	-	4845	GO:0003723	-	-
Csa_6G078590	6.35295	0	0	0.002294	6	5297751	5297921	-	171	-	-	-
Csa_6G517960	197.353	91.7692	0.465001	0.0122089	6	27284755	27286747	+	1993	GO:0046872;GO:0005634;GO:0003677	-	squamosa promoter-binding protein 1
Csa_6G020130	124.078	6.18635	0.0498584	2.30724e-11	6	2123566	2123766	-	201	-	-	-
Csa_6G358140	28.0518	1.45471	0.051858	5.60226e-09	6	16066226	16066526	-	301	-	-	-
Csa_6G404220	245.331	47.6954	0.194412	2.99231e-13	6	18211837	18212342	-	506	-	-	-
Csa_6G046250	66.7748	21.6597	0.32437	3.77529e-06	6	3710661	3714767	+	4107	GO:0016020;GO:0055085;GO:0016021;GO:0003333;GO:0022857;GO:0015171	-	cationic amino acid transporter 7, chloroplastic
Csa_6G516780	113.097	48.542	0.429208	0.000560854	6	26902247	26902707	+	461	GO:0008270;GO:0005622	-	-
Csa_6G488360	519.003	248.258	0.478336	1.28604e-10	6	23043410	23046585	-	3176	GO:0005515	-	BTB/POZ domain-containing protein At5g66560
Csa_6G502650	96.8607	46.5809	0.480906	0.000166828	6	25318973	25320117	-	1145	-	K21805	protein N-lysine methyltransferase METTL21A
Csa_6G485110	92.2129	13.3656	0.144942	2.19438e-09	6	22434715	22437730	+	3016	GO:0016020;GO:0055085;GO:0016021;GO:0022857	-	-
Csa_6G383530	4.53527	0	0	0.0290827	6	17377317	17380422	-	3106	GO:0005634;GO:0000160;GO:0005622	K14492	two-component response regulator ARR17
Csa_6G518320	57.7747	25.7435	0.445584	0.00101233	6	27481172	27483957	-	2786	GO:0016788	-	GDSL esterase/lipase At5g45950
Csa_6G522745	51.0857	9.33935	0.182817	2.40462e-08	6	27986099	27986971	+	873	GO:0005634;GO:0003677;GO:0045944;GO:0006355;GO:0000977;GO:0006351;GO:0046983	-	agamous-like MADS-box protein AGL61
Csa_6G490950	10906.2	3575.94	0.327882	2.12207e-35	6	23482318	23483782	+	1465	GO:0005524;GO:0004674;GO:0004672;GO:0000166;GO:0006468	-	mitogen-activated protein kinase kinase kinase 3-like
Csa_6G521010	89.2415	34.9665	0.391819	6.14779e-06	6	27847537	27854364	+	6828	GO:0016020;GO:0055085;GO:0005524;GO:0000166;GO:0042626;GO:0016021;GO:0016887	K05658	ABC transporter B family member 9
Csa_6G511670	4381.55	1471.03	0.335734	2.03695e-32	6	26376727	26379440	-	2714	GO:0005515;GO:0005488	-	U-box domain-containing protein 4
Csa_6G124130	41.3148	13.7906	0.333793	0.000276068	6	8569517	8569933	+	417	-	-	-
Csa_6G338100	170.219	84.8845	0.498677	2.76782e-05	6	15458981	15460289	+	1309	GO:0120013;GO:0005737;GO:0120009	-	-
Csa_6G439930	5032.09	2293.15	0.455705	8.42814e-09	6	20625172	20625823	+	652	-	-	photosystem II 5 kDa protein, chloroplastic
Csa_6G526440	148.321	22.5558	0.152074	0.000904637	6	28778536	28779301	-	766	-	-	uncharacterized LOC105436047
Csa_6G109750	1154.14	544.098	0.471432	7.22812e-14	6	7422033	7424050	+	2018	GO:0008152;GO:0016758;GO:0016740	K21371	crocetin glucosyltransferase, chloroplastic-like
Csa_6G517030	10.8815	1.76025	0.161766	0.0072613	6	27022830	27024396	-	1567	-	-	-
Csa_6G077370	1345.01	666.982	0.495893	8.81536e-13	6	5162917	5168198	-	5282	GO:0003755;GO:0016853;GO:0000413	K14826	peptidyl-prolyl cis-trans isomerase FKBP43-like
Csa_6G516870	309.002	153.677	0.497335	6.49598e-08	6	26954646	26955258	+	613	-	-	-
Csa_6G500440	26.6483	11.4622	0.430129	0.0175793	6	24908340	24908933	-	594	-	-	hypothetical protein
[truncated: 423 more rows]

## Sheet: H2S vs C up
Table S2 The identification basic information of DEGs at transcriptome levels in H2S vs C (up).
ID	L_CK	L_S	foldchange	pvalue	Chromosome	Start Site	End Site	Direction	Length	GO	KEGG	Description
Csa_1G183580	230.117	633.993	2.75509	5.20606e-19	1	11206217	11207305	-	1089	GO:0010466;GO:0010951;GO:0005618;GO:0010030;GO:0034605;GO:0004869;GO:0030414	K13899	cysteine proteinase inhibitor 5
Csa_1G046850	69.809	140.192	2.00823	3.88675e-05	1	5480200	5482266	-	2067	GO:0090266;GO:0005680	-	uncharacterized LOC101206898
Csa_1G051720	0	40.7355	Inf	4.2198e-16	1	6094109	6095707	-	1599	GO:0016020;GO:0008643;GO:0016021;GO:0005886	K15382	bidirectional sugar transporter SWEET12-like
Csa_1G057050	125.648	493.165	3.92496	1.22296e-27	1	6305028	6310831	-	5804	GO:0016020;GO:0016021;GO:0071805;GO:0015079	-	-
Csa_1G659590	274	653.697	2.38575	5.49118e-15	1	26474312	26484357	-	10046	GO:0099133;GO:0016020;GO:0006810;GO:0015709;GO:0005524;GO:0008272;GO:0042626;GO:0102025;GO:0015419;GO:0016787;GO:1902358;GO:0000166;GO:0043190;GO:0005739;GO:0016887	-	protein TRIGALACTOSYLDIACYLGLYCEROL 3, chloroplastic
Csa_1G039170	17.9134	44.669	2.49361	0.00148716	1	3823976	3825772	+	1797	-	-	-
Csa_1G073060	0.356653	19.3146	54.1552	3.68863e-07	1	7392643	7394675	-	2033	GO:0005634;GO:0003677;GO:0006355;GO:0006351	-	NAC transcription factor 25-like
Csa_1G407190	0	5.00374	Inf	0.0157461	1	14910985	14917222	-	6238	GO:0016020;GO:0006810;GO:0005524;GO:0000166;GO:0016021;GO:0016887	-	-
Csa_1G015755	0	6.15184	Inf	0.00549485	1	2130067	2130666	+	600	GO:0005634;GO:0003677;GO:0006355;GO:0006351;GO:0003700	-	ethylene-responsive transcription factor ERF086-like
Csa_1G066570	2.23345	17.2645	7.72995	0.000353234	1	6989871	6991071	-	1201	GO:0016829;GO:0008152;GO:0010333	-	-
Csa_1G397130	13.4624	191.968	14.2596	1.03708e-08	1	14747562	14749146	+	1585	GO:0005634;GO:0006355;GO:0009734;GO:0006351	-	-
Csa_1G023080	289.014	695.447	2.40627	1.44859e-15	1	2351788	2355924	-	4137	GO:0016020;GO:0005840;GO:0016021;GO:0006412;GO:0005622;GO:0003735	-	uncharacterized LOC101203868
Csa_1G042650	310.471	627.753	2.02194	1.75633e-10	1	4406237	4408320	-	2084	GO:0006457;GO:0005524;GO:0051082;GO:0000166;GO:0005737	K09496	T-complex protein 1 subunit delta
Csa_1G039150	44.5616	275.826	6.18977	2.3941e-30	1	3804678	3817606	+	12929	GO:0046872	-	-
Csa_1G541390	105.263	392.493	3.72868	6.3831e-11	1	19986058	19988343	-	2286	GO:0006810;GO:0005634;GO:0005829;GO:0016021;GO:0005886	-	patellin-4
Csa_1G062960	4827.89	13430.8	2.78192	8.85009e-31	1	6655939	6658085	+	2147	GO:0020037;GO:0055114;GO:0006979;GO:0046872;GO:0098869;GO:0004601;GO:0005576;GO:0042744;GO:0016491	K00430	peroxidase 42
Csa_1G614640	190.708	929.827	4.87567	2.21019e-44	1	24208346	24209536	+	1191	-	-	-
Csa_1G616330	50.5944	390.268	7.71366	1.06639e-43	1	24464556	24466393	-	1838	GO:0000989;GO:0005634;GO:0006355;GO:0009739;GO:0006351	-	-
Csa_1G571850	119.759	370.299	3.09203	1.48717e-15	1	21238900	21245319	-	6420	GO:0019430;GO:0006801;GO:0004784;GO:0046872;GO:0055114	K04564	superoxide dismutase [Fe] 3, chloroplastic
Csa_1G533440	1.46772	8.85357	6.03218	0.0238209	1	18924747	18925226	-	480	-	-	uncharacterized LOC105436080
Csa_1G039100	47.1332	115.544	2.45144	2.01922e-06	1	3767322	3770816	+	3495	GO:0016020;GO:0005524;GO:0019538;GO:0000166;GO:0016021	-	-
Csa_1G572950	206.16	426.601	2.06928	9.8854e-10	1	21337914	21339005	-	1092	GO:0005634;GO:0003677;GO:0046982;GO:0005694;GO:0000786	K11251	histone H2AX
Csa_1G056980	1.16349	7.9216	6.80846	0.0236123	1	6270850	6272863	-	2014	-	-	uncharacterized LOC101205397
Csa_1G329910	36.7636	137.496	3.74	2.98959e-12	1	13884706	13888453	-	3748	GO:0016020;GO:0016021	-	-
Csa_1G604100	6.81907	29.1457	4.27415	0.00035456	1	23554857	23558189	-	3333	GO:0016020;GO:0055085;GO:0098655;GO:0016021;GO:0006812;GO:0008324	-	-
Csa_1G629200	43.8951	105.913	2.41286	4.47912e-06	1	24990962	24994304	-	3343	GO:0005856;GO:0005874;GO:0009409;GO:0005200;GO:0005737;GO:0003924;GO:0000166;GO:0009651;GO:0007010;GO:0007017;GO:0005525;GO:0005886	K07375	tubulin beta-6 chain
Csa_1G574850	17.5706	158.239	9.00593	4.25313e-26	1	21625104	21626059	+	956	-	-	-
Csa_1G004100	1872.75	4475.43	2.38976	2.00299e-21	1	634874	641524	+	6651	GO:0046872;GO:0008131;GO:0005507;GO:0048038;GO:0055114;GO:0009308;GO:0016491	K00276	copper amine oxidase 1
Csa_1G528540	11.5994	24.8555	2.14282	0.0385268	1	18537255	18543750	-	6496	GO:0004553;GO:0016787;GO:0008152;GO:0005975;GO:0016798	-	-
Csa_1G050580	1.10645	14.0305	12.6807	0.000317031	1	5987626	5988035	-	410	-	-	-
Csa_1G536320	6.66387	34.553	5.18513	1.07717e-05	1	19268668	19270900	+	2233	-	-	uncharacterized LOC105434510
Csa_1G186620	1.127	11.726	10.4046	0.00170051	1	11281213	11281661	+	449	-	-	-
Csa_1G595820	163.652	423.994	2.59082	1.48095e-14	1	22462306	22463153	-	848	GO:0016020;GO:0016021	-	RING-H2 finger protein ATL39-like
Csa_1G418800	13.1879	133.583	10.1292	1.28264e-05	1	15182777	15183462	+	686	GO:0016020;GO:0016021	-	protein GLUTAMINE DUMPER 1-like
Csa_1G574860	19.5661	80.1346	4.09559	4.06418e-09	1	21632115	21646991	+	14877	GO:0003723;GO:0016779;GO:0031047;GO:0016740;GO:0003968;GO:0001172	K11699	probable RNA-dependent RNA polymerase 5
Csa_1G422480	2814.09	10270.6	3.64971	1.20753e-12	1	15327682	15329133	-	1452	GO:0048046;GO:0016762;GO:0008152;GO:0042546;GO:0006073;GO:0016798;GO:0004553;GO:0016787;GO:0005618;GO:0010411;GO:0005576;GO:0005975;GO:0071555;GO:0016740	K14504	xyloglucan endotransglucosylase/hydrolase protein 22
Csa_1G573000	66.9377	174.29	2.60377	4.65699e-09	1	21361496	21364450	+	2955	GO:0005524;GO:0004674;GO:0004672;GO:0006468	K08851	EKC/KEOPS complex subunit bud32
Csa_1G042550	6.08521	29.6074	4.86547	5.82031e-05	1	4360766	4365552	+	4787	GO:0007018;GO:0005874;GO:0005524;GO:0003774;GO:0000166;GO:0003777;GO:0008017	K11498	kinesin-like protein NACK1
Csa_1G015730	37.8134	78.9054	2.0867	0.000602548	1	2111312	2111716	+	405	-	-	-
Csa_1G073790	30.4815	62.5971	2.05361	0.00209886	1	7550940	7553459	+	2520	GO:0005515	-	pentatricopeptide repeat-containing protein At2g20710, mitochondrial-like
Csa_1G306810	0	3.78541	Inf	0.0466993	1	13659356	13660796	+	1441	GO:0046872	-	zinc finger Ran-binding domain-containing protein 2-like
Csa_1G004905	8.81303	27.9176	3.16776	0.00256696	1	864543	865307	+	765	-	-	-
Csa_1G077220	92.4811	192.155	2.07778	1.46964e-06	1	7929002	7932499	+	3498	GO:0016310;GO:0000165;GO:0005524;GO:0016301;GO:0006468;GO:0005622;GO:0004674;GO:0000166;GO:0004672;GO:0016740;GO:0004707	K04371	mitogen-activated protein kinase homolog NTF6
Csa_1G066510	42.7342	131.644	3.08054	1.05542e-09	1	6960205	6962405	+	2201	GO:0003824	-	uncharacterized LOC101208408
Csa_1G031840	98.7539	259.865	2.63144	1.09998e-11	1	3389605	3392167	-	2563	GO:0005515	-	uncharacterized LOC101213093
Csa_1G045730	461.386	1075.97	2.33204	1.1861e-16	1	5100932	5103055	-	2124	GO:0005634;GO:0003677;GO:0006355;GO:0006351	-	transcription factor MYB1R1
Csa_1G005520	12986.2	26600.7	2.04838	4.8931e-12	1	1011085	1014569	-	3485	GO:0016620;GO:0008152;GO:0055114;GO:0016491	K00128	aldehyde dehydrogenase family 2 member B4, mitochondrial-like
Csa_1G478040	4.17192	45.4781	10.901	1.6228e-10	1	17187879	17190673	+	2795	GO:0005488	-	uncharacterized LOC101207857
Csa_1G033080	31.2884	77.774	2.48572	3.87043e-05	1	3511124	3512954	-	1831	-	-	protein PHYTOCHROME KINASE SUBSTRATE 1-like
Csa_1G690150	33.0151	278.882	8.4471	4.29305e-33	1	27586691	27588117	-	1427	GO:0005524;GO:0004674;GO:0004672;GO:0000166;GO:0006468	-	phosphoenolpyruvate carboxylase kinase 1-like
Csa_1G009820	36.7672	74.9602	2.03878	0.000876747	1	1501501	1502760	-	1260	GO:0016020;GO:0009664;GO:0005618;GO:0005576	-	-
Csa_1G676602	0	10.2701	Inf	0.00013418	1	27272930	27273492	+	563	GO:0006952;GO:0009607	-	MLP-like protein 328
Csa_1G044320	1388.98	3409.9	2.45496	1.69289e-22	1	4861325	4865822	-	4498	-	-	uncharacterized LOC101213420
Csa_1G599450	7055.76	16679.7	2.36399	1.42867e-22	1	22938324	22943990	+	5667	GO:0006457;GO:0005524;GO:0042026;GO:0005737	K04077	ruBisCO large subunit-binding protein subunit beta, chloroplastic
Csa_1G046310	22.3509	55.2784	2.4732	0.000660619	1	5451544	5452616	-	1073	-	-	uncharacterized LOC101205232
Csa_1G145960	166.992	483.007	2.8924	2.92187e-18	1	9804968	9808152	-	3185	GO:0046872;GO:0003723;GO:0089701;GO:0000398;GO:0003676	K12836	splicing factor U2af small subunit B-like
Csa_1G168890	0.770351	7.0516	9.15375	0.0223235	1	10480732	10482559	+	1828	-	-	secoisolariciresinol dehydrogenase
Csa_1G703070	397.848	1041.47	2.61777	2.80067e-16	1	28584630	28588290	-	3661	-	-	protein PHLOEM PROTEIN 2-LIKE A1
Csa_1G597190	30.4769	71.8587	2.35781	0.000157614	1	22688199	22688569	+	371	-	-	-
Csa_1G690310	105.979	218.954	2.06601	6.83906e-07	1	27769335	27780719	+	11385	GO:0003723;GO:0009451;GO:0009982;GO:0001522	-	-
Csa_1G043040	8.39626	104.205	12.4108	1.01423e-07	1	4686982	4687928	+	947	GO:0003677	-	zinc-finger homeodomain protein 9-like
Csa_1G533500	269.903	766.714	2.84071	1.84376e-21	1	18968890	18972230	+	3341	GO:0008152;GO:0016740;GO:0003824;GO:0004314	K00645	malonyl-CoA-acyl carrier protein transacylase, mitochondrial
Csa_1G065980	29.1665	81.637	2.799	3.14827e-06	1	6945609	6950982	-	5374	GO:0007018;GO:0005874;GO:0005524;GO:0003774;GO:0000166;GO:0003777;GO:0008017	K10405	kinesin-1
Csa_1G702010	105.164	438.974	4.17416	5.80186e-28	1	28510974	28512510	-	1537	GO:0016020;GO:0016021	-	-
Csa_1G047450	598.48	1511.23	2.52512	3.94912e-13	1	5529653	5534820	-	5168	GO:0051539;GO:0008987;GO:0019805;GO:0009435	K03517	quinolinate synthase, chloroplastic
Csa_1G648050	7.28057	26.2731	3.60866	0.00254789	1	25646739	25653872	+	7134	GO:0005874;GO:0008017;GO:0005488	-	microtubule-associated protein TORTIFOLIA1
Csa_1G031790	7.8366	47.86	6.10724	1.77859e-05	1	3368033	3369386	+	1354	GO:0016020;GO:0016021	-	uncharacterized LOC101216148
Csa_1G009760	128.882	509.675	3.95459	3.56652e-28	1	1476440	1479011	-	2572	GO:0019752;GO:0016616;GO:0005975;GO:0003824;GO:0055114;GO:0016491	-	-
Csa_1G555090	0.770351	19.4458	25.2427	0.000327921	1	20256825	20260378	-	3554	-	-	hypothetical protein
Csa_1G533550	116.143	277.876	2.39255	2.0444e-10	1	18983048	18986010	-	2963	-	K08059	gamma-interferon-inducible lysosomal thiol reductase-like
Csa_1G441340	8.75961	32.4799	3.70791	0.000224371	1	16205546	16208916	-	3371	GO:0005515	-	uncharacterized LOC101223225
Csa_1G574250	52.4332	1431.69	27.305	1.55285e-147	1	21513803	21514105	+	303	GO:0016020;GO:0020037;GO:0016705;GO:0005506;GO:0016021;GO:0055114	-	-
Csa_1G713660	1323.42	3396.4	2.56638	3.14845e-24	1	28982221	28986563	+	4343	GO:0005488	-	putative E3 ubiquitin-protein ligase LIN-2
Csa_1G661240	77.3249	156.452	2.02331	1.35205e-05	1	26686259	26690245	-	3987	-	-	-
Csa_1G024200	185.808	384.308	2.06831	7.45938e-05	1	2425902	2427167	-	1266	-	-	uncharacterized LOC101214785
Csa_1G586830	832.807	1796.98	2.15774	1.19894e-15	1	22007931	22012424	+	4494	GO:0004713;GO:0005524;GO:0004672;GO:0006468;GO:0018108	-	inactive protein kinase SELMODRAFT_444075
Csa_1G447410	498.197	1114.04	2.23615	2.4365e-15	1	16358865	16362753	-	3889	GO:0006807;GO:0016151;GO:0003924	K03189	urease accessory protein G
Csa_1G574810	402.33	946.088	2.35152	2.3782e-16	1	21590594	21594060	+	3467	GO:0008652;GO:0006535;GO:0019344;GO:0004124;GO:0016740	K01738	cysteine synthase-like
Csa_1G024275	101.113	314.644	3.11181	0.0465086	1	2499599	2503360	+	3762	-	-	-
Csa_1G586750	623.651	3490.29	5.59654	1.51155e-56	1	21959152	21966208	+	7057	GO:0046872;GO:0016787;GO:0006508;GO:0004177;GO:0030145	-	-
Csa_1G572450	883.962	1968.94	2.22741	5.18478e-17	1	21328763	21331083	-	2321	GO:0016787;GO:0008152	K14493	gibberellin receptor GID1C-like
Csa_1G045850	19.3143	46.1522	2.38954	0.0048183	1	5173685	5174116	+	432	GO:0016020;GO:0016021	-	-
Csa_1G529620	2962.45	7928.39	2.6763	4.95277e-28	1	18618580	18621632	-	3053	GO:0005515	-	uncharacterized LOC101203517
Csa_1G570070	576.631	1695.3	2.94001	1.37521e-27	1	21042118	21049842	+	7725	GO:0004553;GO:0033947;GO:0005975	K18577	mannosylglycoprotein endo-beta-mannosidase
Csa_1G696510	12.2968	29.857	2.42803	0.0104405	1	27973815	27974415	+	601	-	-	-
Csa_1G002870	30.4106	65.6828	2.15986	0.000936075	1	526662	529358	-	2697	-	-	uncharacterized LOC101204444
Csa_1G287000	1.46772	8.52057	5.8053	0.0288888	1	13257516	13257866	-	351	-	-	glycine-rich cell wall structural protein 2-like
Csa_1G705600	15.3417	35.4945	2.31359	0.00770349	1	28698491	28698855	-	365	GO:0016020;GO:0016021	-	-
Csa_1G001530	24.1594	73.0177	3.02233	0.000340319	1	292783	293541	-	759	-	-	protein indeterminate-domain 16
Csa_1G569280	25.2216	85.2434	3.37977	6.51175e-08	1	20889484	20895716	+	6233	GO:0016020;GO:0008643;GO:0016021;GO:0005886	K15382	bidirectional sugar transporter SWEET16-like
Csa_1G605670	11.8009	25.2744	2.14174	0.0420439	1	23726219	23731982	+	5764	GO:0005634;GO:0003677;GO:0006355;GO:0006351;GO:0003700	-	-
Csa_1G051700	30.7262	84.8894	2.76277	3.18619e-06	1	6074767	6076872	+	2106	-	-	protein TAPETUM DETERMINANT 1
Csa_1G264570	75.1397	156.767	2.08634	0.00345167	1	12813218	12815129	+	1912	-	-	uncharacterized LOC101204556
Csa_1G599480	13.835	29.5704	2.13737	0.0248079	1	22963065	22966230	+	3166	GO:0016020;GO:0005515;GO:0016021	-	-
Csa_1G277980	44.2491	945.467	21.3669	1.53872e-113	1	13228985	13229657	-	673	-	-	glycine-rich cell wall structural protein 2-like
Csa_1G537570	34.4808	104.07	3.01821	7.77328e-08	1	19610111	19612225	+	2115	GO:0046872;GO:0045735;GO:0005576;GO:0030145	-	putative germin-like protein 2-1
Csa_1G527930	132.869	632.285	4.75872	1.12686e-37	1	18428482	18435745	-	7264	-	K12349	neutral ceramidase-like
Csa_1G611800	16.4209	37.1782	2.26408	0.00773526	1	23880600	23881450	+	851	-	-	-
Csa_1G046080	11.8729	101.662	8.5625	1.30302e-17	1	5299061	5300484	+	1424	GO:0005634;GO:0003677;GO:0006355	-	-
Csa_1G629050	46.0751	101.297	2.19853	5.11737e-05	1	24851001	24855488	-	4488	GO:0008152;GO:0003824;GO:0016788	K01114	non-specific phospholipase C2
Csa_1G024150	14.224	35.6422	2.50579	0.0144874	1	2397438	2400148	-	2711	GO:0046983	-	-
Csa_1G553520	47.2453	311.677	6.59701	3.89878e-17	1	20167634	20168762	+	1129	-	-	protein LIGHT-DEPENDENT SHORT HYPOCOTYLS 4-like
Csa_1G002670	204.616	1472.66	7.19717	7.91681e-39	1	403789	405183	+	1395	GO:0016020;GO:0006850;GO:0016021;GO:0005743;GO:0005739	K22138	mitochondrial pyruvate carrier 1-like
Csa_1G050150	7.5072	31.6183	4.21173	0.000113894	1	5759405	5760952	+	1548	GO:0005840;GO:0006412;GO:0003735	-	uncharacterized LOC101211863
Csa_1G032420	101.451	228.294	2.25029	2.1713e-08	1	3434779	3438242	-	3464	-	-	uncharacterized LOC101214462
Csa_1G701940	688.89	1409.81	2.0465	2.80193e-13	1	28461111	28465213	+	4103	GO:0004175;GO:0019773;GO:0005634;GO:0051603;GO:0008233;GO:0004298;GO:0000502;GO:0005737;GO:0005839;GO:0043161;GO:0016787;GO:0006508;GO:0006511	-	-
Csa_1G423240	64.8939	199.771	3.07842	1.7265e-12	1	15504840	15507933	+	3094	GO:0005524;GO:0004674;GO:0004672;GO:0000166;GO:0006468	-	probable receptor-like serine/threonine-protein kinase At5g57670
Csa_1G031730	571.185	4051.56	7.09325	4.57325e-88	1	3309095	3311691	-	2597	GO:0019752;GO:0016831;GO:0006536;GO:0016829;GO:0004351;GO:0003824;GO:0030170	K01580	glutamate decarboxylase
Csa_1G085360	474.654	2999.49	6.31931	1.9587e-76	1	8089418	8096091	-	6674	GO:0030246;GO:0004553;GO:0016787;GO:0008152;GO:0005975;GO:0016798	-	-
Csa_1G025890	607.646	1458.62	2.40045	7.2502e-19	1	2906467	2914249	+	7783	GO:0006561;GO:0009733;GO:0009741;GO:0009414;GO:0004587;GO:0006593;GO:0009651;GO:0008270;GO:0005739;GO:0030170;GO:0051646;GO:0042538;GO:0003824;GO:0009753;GO:0009408;GO:0009413;GO:0009816;GO:0009737;GO:0006979;GO:0019544;GO:0008483	K00819	ornithine aminotransferase, mitochondrial
Csa_1G573700	19.8929	54.9232	2.76094	0.000945662	1	21469935	21473478	-	3544	GO:0008080	K14521	UPF0202 protein At1g10490
Csa_1G597100	730.623	1987.51	2.7203	5.51685e-25	1	22638125	22641767	-	3643	GO:0071732;GO:0008652;GO:0005634;GO:0009506;GO:0016853;GO:0046523;GO:0019509;GO:0019284;GO:0005737;GO:0071281;GO:0044237;GO:0044249;GO:0071369;GO:0009086	K08963	methylthioribose-1-phosphate isomerase
Csa_1G024890	192.343	473.757	2.46309	5.03284e-14	1	2584152	2587364	-	3213	GO:0016020;GO:0055085;GO:0016021;GO:0015238;GO:0015297;GO:0006855	K03327	MATE efflux family protein 5
Csa_1G046110	855.916	2666.54	3.11543	1.3254e-27	1	5337760	5343536	+	5777	GO:0016020;GO:0006820;GO:0005452;GO:0016021;GO:0015698	-	boron transporter 1-like
Csa_1G433610	12.0039	80.504	6.70649	2.81802e-09	1	15867719	15870747	-	3029	GO:0050482;GO:0016042;GO:0006644;GO:0005794;GO:0005509;GO:0005576;GO:0004623	K01047	phospholipase A2-alpha
Csa_1G306800	28.3077	70.0411	2.47428	8.62202e-05	1	13648619	13650823	-	2205	GO:0005515;GO:0008270	-	pentatricopeptide repeat-containing protein At1g08070
Csa_1G528480	388.414	942.907	2.42758	2.60748e-17	1	18471573	18475507	+	3935	GO:0016020;GO:0055085;GO:0005315;GO:0016021	-	probable anion transporter 4, chloroplastic
Csa_1G560760	1938.04	4872.02	2.51389	6.86552e-24	1	20412397	20415678	-	3282	-	-	-
Csa_1G383520	7.03646	36.2903	5.15746	6.80789e-06	1	14493464	14496369	+	2906	-	-	leucine-rich repeat extensin-like protein 4
Csa_1G305720	30.5478	70.5471	2.3094	0.000239291	1	13575192	13578277	-	3086	-	-	-
Csa_1G635920	72.9854	153.34	2.10097	1.16228e-05	1	25426927	25428573	+	1647	-	-	protein FAF-like, chloroplastic
Csa_1G265130	29.611	68.1759	2.30239	0.00031767	1	12855106	12859212	+	4107	GO:0005524;GO:0005515;GO:0004672;GO:0006468	-	-
Csa_1G015820	1.94978	16.4339	8.42859	0.000300768	1	2167786	2172483	-	4698	GO:0007018;GO:0005874;GO:0005524;GO:0003774;GO:0000166;GO:0003777;GO:0008017	K10401	kinesin-like protein KIF18B
Csa_1G231530	137.698	304.402	2.21065	0.00264532	1	12120300	12121547	+	1248	GO:0005634;GO:0005515;GO:0006355;GO:0009734;GO:0006351	-	-
Csa_1G246610	2.97193	19.7479	6.64481	0.00147401	1	12389294	12390133	-	840	-	-	transcription repressor OFP8
Csa_1G629790	101.024	211.071	2.08932	5.97112e-07	1	25083358	25093923	-	10566	GO:0016787;GO:0003860	-	-
Csa_1G008470	283.763	612.47	2.15838	9.02998e-09	1	1293444	1296125	-	2682	GO:0016020;GO:0055085;GO:0016021	-	protein NUCLEAR FUSION DEFECTIVE 4
Csa_1G265090	7.47533	21.403	2.86315	0.0126595	1	12832138	12834092	-	1955	-	-	-
Csa_1G560790	1118.15	3090.81	2.76422	2.54015e-27	1	20447562	20451299	+	3738	GO:0005524;GO:0004672;GO:0006468	K08869	hypothetical protein
Csa_1G025810	0	7.37984	Inf	0.00237927	1	2874123	2876122	+	2000	-	-	-
Csa_1G059190	4.21972	22.5797	5.351	0.000250561	1	6454129	6455696	+	1568	GO:0016020;GO:0030247;GO:0016021	-	uncharacterized LOC101213294
Csa_1G042820	67.519	380.14	5.63012	6.94489e-25	1	4522771	4526141	-	3371	GO:0016020;GO:0055085;GO:0016021;GO:0009734	K13947	auxin efflux carrier component 1-like
Csa_1G002700	5.91407	26.2446	4.43765	0.00141945	1	422175	424851	-	2677	GO:0005515	-	putative FBD-associated F-box protein At5g56700
Csa_1G586850	11.9561	67.5446	5.64938	3.29062e-10	1	22024967	22025497	+	531	GO:0008270;GO:0003676	-	-
Csa_1G569210	47.7705	118.863	2.48821	9.73563e-07	1	20856613	20858438	+	1826	GO:0045330;GO:0030599;GO:0045490;GO:0005618;GO:0016787;GO:0004857;GO:0005576;GO:0043086;GO:0071555;GO:0042545	K01051	putative pectinesterase/pectinesterase inhibitor 22
Csa_1G532200	15.7349	100.56	6.39092	4.2402e-15	1	18722521	18723966	-	1446	-	-	uncharacterized LOC101223236
Csa_1G630320	65.3457	257.474	3.94019	1.70664e-19	1	25146270	25147209	-	940	-	-	uncharacterized LOC101202755
Csa_1G064170	572.054	1353.22	2.36555	3.73305e-05	1	6771358	6774643	-	3286	GO:0016829;GO:0008652;GO:0009073;GO:0006568;GO:0004834;GO:0000162	K01696	tryptophan synthase beta chain 1-like
Csa_1G043250	1827.15	4464.18	2.44325	1.4575e-22	1	4819374	4826777	+	7404	-	-	uncharacterized LOC101207897
Csa_1G533700	9.72264	28.7722	2.9593	0.00304856	1	19068707	19069126	+	420	-	-	-
Csa_1G435810	0.377208	197.409	523.343	2.30927e-42	1	16081358	16082068	+	711	GO:0016020;GO:0016021	-	-
Csa_1G045720	62.2951	138.385	2.22145	4.07155e-06	1	5096857	5097580	+	724	-	-	-
Csa_1G024900	106.428	788.097	7.40497	7.20857e-53	1	2588614	2593466	-	4853	GO:0016020;GO:0055085;GO:0016021;GO:0015238;GO:0015297;GO:0006855	K03327	MATE efflux family protein 5-like
Csa_1G264540	2802.13	7057.79	2.51872	3.5042e-12	1	12784052	12784990	-	939	GO:0050661;GO:0050660;GO:0004499;GO:0004497;GO:0055114;GO:0016491	-	-
Csa_1G462040	166.144	371.66	2.23698	1.70089e-10	1	16591535	16594513	-	2979	-	-	hypothetical protein
Csa_1G066560	4.16268	52.8493	12.696	5.0186e-07	1	6987478	6989446	-	1969	GO:0000287;GO:0046872;GO:0016829;GO:0008152;GO:0010333	-	-
Csa_1G181360	84.624	414.291	4.89567	1.35815e-31	1	11000547	11003273	-	2727	GO:0005524;GO:0080167;GO:0000166;GO:0016887	K12608	ABC transporter I family member 20
Csa_1G070590	5.28299	14.658	2.77456	0.0440051	1	7066972	7070093	+	3122	GO:0046983	-	hypothetical protein
Csa_1G522000	215.269	1103.35	5.12546	6.43012e-50	1	18085996	18088267	-	2272	GO:0004553;GO:0016787;GO:0008152;GO:0005975;GO:0016798	-	glucan endo-1,3-beta-glucosidase
Csa_1G004180	190.3	388.614	2.04211	0.000152611	1	678390	679993	+	1604	-	-	uncharacterized LOC101204691
Csa_1G071890	54.1974	247.655	4.56949	1.09745e-12	1	7257170	7262382	-	5213	GO:0005509;GO:0055114;GO:0016491	K17871	external alternative NAD(P)H-ubiquinone oxidoreductase B2, mitochondrial
Csa_1G574240	55.6697	2108.69	37.8786	9.99837e-128	1	21510627	21513735	+	3109	GO:0016020;GO:0020037;GO:0016705;GO:0005506;GO:0016021;GO:0055114	-	-
Csa_1G570140	11.3019	26.0598	2.30578	0.0211919	1	21080833	21083734	-	2902	GO:0005515	-	root phototropism protein 3-like
Csa_1G597750	692.566	1425.48	2.05827	1.10502e-11	1	22747502	22757605	+	10104	GO:0008152;GO:0003824;GO:0004315;GO:0016747;GO:0016740;GO:0006633;GO:0009507;GO:0009570;GO:0009631;GO:0009793	K09458	3-oxoacyl-[acyl-carrier-protein] synthase II, chloroplastic
Csa_1G169940	0.356653	8.1638	22.89	0.00378475	1	10537453	10538101	+	649	-	-	-
Csa_1G696460	663.265	1616.12	2.43661	7.55497e-20	1	27945842	27952494	+	6653	GO:0016020;GO:0055085;GO:0016021;GO:0022891;GO:0022857;GO:0005215	-	probable plastidic glucose transporter 2
Csa_1G096070	44.836	120.959	2.6978	1.47031e-07	1	8450035	8453158	+	3124	GO:0005515	-	putative pentatricopeptide repeat-containing protein At5g59900
Csa_1G071240	0.770351	9.12322	11.8429	0.00492934	1	7166698	7169175	-	2478	GO:0016020;GO:0048544;GO:0016021	-	-
Csa_1G064750	116.78	900.142	7.70799	3.08414e-17	1	6832326	6835124	-	2799	GO:0016020;GO:0016021	-	-
Csa_1G611290	1963.03	10132.5	5.16164	0.0161938	1	23847474	23857156	+	9683	GO:0004553;GO:0005975	K01188	cyanogenic beta-glucosidase-like
Csa_1G678050	26.0126	86.9836	3.34391	5.93139e-08	1	27325374	27327406	-	2033	GO:0000145;GO:0006887	K07195	exocyst complex component EXO70B1-like
Csa_1G597720	399.146	1520.52	3.80943	2.05669e-39	1	22703901	22705082	-	1182	-	-	uncharacterized LOC101213046
Csa_1G586860	36.3134	121.272	3.3396	4.86125e-09	1	22026016	22027545	+	1530	GO:0005634;GO:0003677;GO:0006355;GO:0006351	-	-
Csa_1G612930	28.412	68.2512	2.40219	0.000148083	1	23979020	23992939	-	13920	GO:0005515	-	uncharacterized LOC101212781
Csa_1G573610	6494.56	15509.9	2.38814	6.64705e-23	1	21408196	21414950	-	6755	GO:0016020;GO:0035725;GO:0055075;GO:0006885;GO:0015299;GO:0016021;GO:0009651;GO:0005886;GO:0006814;GO:0015297;GO:0055085;GO:0015385;GO:0006812;GO:0006811;GO:0005774;GO:1902600	-	sodium/hydrogen exchanger 2
Csa_1G461000	74.4121	159.72	2.14642	4.80603e-06	1	16554305	16559167	+	4863	GO:0023014;GO:0007165;GO:0006355;GO:0005622;GO:0018298;GO:0000155;GO:0000160;GO:0005515;GO:0009584	-	-
Csa_1G051580	4.06245	23.761	5.84893	0.000211621	1	5994547	5997180	+	2634	GO:0005634;GO:0003677;GO:0006355;GO:0006351;GO:0046983;GO:0000977;GO:0045944;GO:0003700	-	-
Csa_1G004907	21.135	52.5629	2.48701	0.000680906	1	866725	868719	+	1995	-	-	-
Csa_1G097670	9.85474	24.9557	2.53235	0.0135503	1	8562000	8567048	-	5049	-	-	uncharacterized LOC101205365
Csa_1G572960	45.0298	122.413	2.71849	8.86146e-08	1	21340711	21341986	+	1276	GO:0005515	-	putative F-box protein At1g46984
Csa_1G657490	11.677	29.9619	2.56588	0.00659721	1	26329567	26331164	-	1598	-	-	-
Csa_1G033020	12.0676	61.7891	5.12023	5.9763e-09	1	3491154	3492222	-	1069	GO:0016020	K17279	HVA22-like protein a
Csa_1G602530	1.88142	12.8324	6.82059	0.00319135	1	23452856	23456105	+	3250	GO:0016020;GO:0046872;GO:0005507;GO:0016021;GO:0005576;GO:0055114;GO:0016491	-	-
Csa_1G025190	1.4631	11.7248	8.01366	0.00360372	1	2785262	2785945	-	684	-	-	uncharacterized LOC101203132
Csa_1G022500	410.394	1020.64	2.48696	2.09558e-18	1	2306085	2309211	-	3127	GO:0016020;GO:0016021;GO:0015743	-	aluminum-activated malate transporter 9
Csa_1G329900	551.594	1114.28	2.02011	2.97487e-12	1	13881160	13884640	-	3481	GO:0016020;GO:0055085;GO:0016021	-	-
Csa_1G263960	108.964	234.189	2.14924	9.4752e-08	1	12714781	12716795	+	2015	-	-	-
Csa_1G701210	18.6682	56.2306	3.0121	5.18517e-05	1	28218174	28223079	+	4906	GO:0016310;GO:0003872;GO:0008152;GO:0005524;GO:0016301;GO:0006096;GO:0003824;GO:0047334;GO:0005737;GO:0046835;GO:0046872;GO:0006002;GO:0016740;GO:0061615	K00895	pyrophosphate--fructose 6-phosphate 1-phosphotransferase subunit beta-like
Csa_1G600780	757.976	1617.58	2.13408	4.44133e-15	1	23210170	23214935	-	4766	GO:0016310;GO:0005524;GO:0016114;GO:0050515;GO:0009507	K00919	4-diphosphocytidyl-2-C-methyl-D-erythritol kinase, chloroplastic
Csa_1G224880	24.829	198.443	7.99237	1.50464e-14	1	11785058	11788770	-	3713	GO:0016020;GO:0016021	K07297	heptahelical transmembrane protein ADIPOR1
Csa_1G470460	1.09051	10.5876	9.70881	0.00390946	1	17023939	17024674	-	736	-	K14496	abscisic acid receptor PYL12-like
Csa_1G132770	0	3.79967	Inf	0.0463904	1	9493899	9494938	+	1040	GO:0016020;GO:0016021	-	uncharacterized LOC105434469
Csa_1G003520	30.3016	64.2627	2.12077	0.00140883	1	592299	594662	-	2364	GO:0005515;GO:0008270	-	pentatricopeptide repeat-containing protein At1g08070-like
Csa_1G522010	150.137	413.699	2.75548	1.58243e-13	1	18093667	18096197	+	2531	GO:0005634;GO:0003677	-	methyl-CpG-binding domain-containing protein 5-like
Csa_1G181410	14.4902	47.4713	3.27609	0.000746748	1	11027857	11030454	+	2598	-	-	uncharacterized LOC101217191
Csa_1G420360	13.4464	48.7073	3.62232	1.33227e-05	1	15242682	15243524	+	843	GO:0005576	-	pathogenesis-related protein PR-1
Csa_1G265640	2.68364	88.6736	33.0423	8.57484e-23	1	12874001	12874303	-	303	-	-	-
Csa_1G013800	24.7612	56.9323	2.29925	0.000828243	1	1823926	1827666	+	3741	GO:0005634;GO:0003677;GO:0006281;GO:0006260;GO:0003676;GO:0046872;GO:0005662;GO:0006310	K07466	replication protein A 70 kDa DNA-binding subunit B-like
Csa_1G418770	7.05701	48.1585	6.8242	1.02554e-08	1	15155109	15155465	-	357	GO:0016020;GO:0016021	-	-
Csa_1G042610	244.616	849.578	3.47311	1.92608e-29	1	4385462	4389338	-	3877	GO:0004252;GO:0006508	-	uncharacterized LOC101216390
Csa_1G426450	6.79389	30.1372	4.43593	0.000105127	1	15742973	15747542	+	4570	GO:0019538	-	uncharacterized LOC101213124
Csa_1G001470	235.428	596.863	2.53523	3.45625e-16	1	247573	248331	-	759	GO:0016020;GO:0016021	-	uncharacterized LOC101212373
Csa_1G046300	12.5543	113.944	9.07608	0.0108959	1	5442477	5443207	-	731	GO:0016020;GO:0016021;GO:0012511	-	oleosin 16.4 kDa
Csa_1G256170	67.8644	165.259	2.43514	4.78781e-08	1	12506928	12509783	-	2856	GO:0016020;GO:0005515;GO:0016021	-	-
Csa_1G629760	106.005	225.362	2.12595	1.6032e-07	1	25043745	25045974	-	2230	GO:0005749	-	-
Csa_1G629000	11.5013	24.2791	2.11099	0.0469294	1	24798237	24798744	+	508	-	-	-
Csa_1G599400	219.481	557.595	2.54052	8.15945e-16	1	22908064	22912685	-	4622	GO:0008152;GO:0003824	-	-
Csa_1G051860	3.79471	26.2539	6.91856	0.00157193	1	6186999	6190229	+	3231	GO:0016020;GO:0005515;GO:0016021	-	-
Csa_1G038890	11.1924	34.295	3.06412	0.000937397	1	3647870	3648977	+	1108	GO:0016020;GO:0016021	-	uncharacterized LOC101220892
Csa_1G602030	1.49959	109.337	72.9109	2.45915e-34	1	23431854	23433626	-	1773	GO:0016020;GO:0016021	-	hypothetical protein
Csa_1G180750	4004.44	13502.9	3.37197	5.21069e-12	1	10915624	10920329	+	4706	GO:0016020;GO:0055085;GO:0016021	-	oligopeptide transporter 3
Csa_1G050350	0	4.73409	Inf	0.0203292	1	5868963	5869241	+	279	-	-	-
Csa_1G447400	585.945	1337.04	2.28185	9.31983e-17	1	16349024	16353702	+	4679	GO:0008152;GO:0016747;GO:0016740;GO:0006633;GO:0003824	K09458	3-oxoacyl-[acyl-carrier-protein] synthase I, chloroplastic
Csa_1G022490	84.388	1953.71	23.1515	3.56397e-31	1	2302493	2304085	+	1593	GO:0016787;GO:0009414;GO:0008233;GO:0006508;GO:0009737;GO:0004190	K22683	protein ASPARTIC PROTEASE IN GUARD CELL 1-like
Csa_1G015740	903.793	2430.66	2.6894	2.46717e-25	1	2115136	2122118	-	6983	GO:0008152;GO:0003824	-	probable acyl-activating enzyme 17, peroxisomal
Csa_1G004040	680.08	4038.95	5.93894	6.18279e-31	1	612649	613677	+	1029	GO:0016020;GO:0020037;GO:0016705;GO:0005506;GO:0016021;GO:0055114	-	-
Csa_1G064800	22.1546	115.557	5.21594	0.000573959	1	6859273	6862185	+	2913	GO:0016020;GO:0005524;GO:0016021	-	-
Csa_1G025010	5.72855	31.1218	5.43275	1.58623e-05	1	2653366	2656281	-	2916	GO:0005525;GO:0003924	K07976	ras-related protein RABA6a-like
Csa_1G470410	278.074	855.444	3.07632	8.38457e-14	1	16987384	16990252	-	2869	GO:0016020;GO:0005524;GO:0005515;GO:0004672;GO:0016021;GO:0006468	-	probable LRR receptor-like serine/threonine-protein kinase At2g24230
Csa_1G076610	52.1094	105.375	2.02218	0.000167537	1	7833421	7839393	+	5973	GO:0045892;GO:0030915;GO:0005634;GO:0010113;GO:0002215;GO:0016444;GO:0044212;GO:0016570;GO:0043966;GO:0051572;GO:0006974;GO:0031348	-	hypothetical protein
Csa_1G598330	294.574	3207.54	10.8888	1.35241e-05	1	22835658	22851470	+	15813	GO:0016020;GO:0016021;GO:0055114;GO:0016491	K14157	alpha-aminoadipic semialdehyde synthase
Csa_1G587970	58.2367	179.325	3.07925	1.06371e-11	1	22118620	22120914	-	2295	GO:0046872;GO:0006355;GO:0043565;GO:0008270;GO:0003700	-	putative GATA transcription factor 22
Csa_1G050540	52.2137	110.479	2.1159	6.62829e-05	1	5974811	5976674	+	1864	GO:0003824	-	uncharacterized LOC101219770
Csa_1G575000	26.8898	70.2193	2.61137	0.000238666	1	21748270	21749865	+	1596	GO:0005515	-	-
Csa_1G515470	999.312	2927.02	2.92904	5.24735e-30	1	18061439	18063159	-	1721	GO:0016020;GO:0016021	-	-
Csa_1G001490	113.92	248.202	2.17873	3.54583e-08	1	258136	260452	+	2317	GO:0008152;GO:0003824;GO:0016788	K01114	non-specific phospholipase C6
Csa_1G698530	416.386	872.018	2.09426	1.79955e-12	1	28046425	28049191	-	2767	GO:0055114;GO:0016491	K11147	tropinone reductase-like 3
Csa_1G045830	4.48077	16.1392	3.60189	0.0122385	1	5154911	5156629	+	1719	GO:0005515	-	vegetative incompatibility protein HET-E-1-like
Csa_1G462030	21.9234	51.4962	2.34892	0.0013445	1	16586613	16588546	+	1934	GO:0016020;GO:0016021	-	uncharacterized LOC101207031
Csa_1G526840	252.818	972.053	3.84488	6.41262e-05	1	18393506	18395506	+	2001	GO:0016757;GO:0008152;GO:0016758;GO:0016740	-	UDP-glucose iridoid glucosyltransferase-like
Csa_1G039330	380.472	819.39	2.15362	5.10978e-13	1	3889415	3894143	-	4729	GO:0016020;GO:0055085;GO:0005524;GO:0000166;GO:0042626;GO:0016021;GO:0016887	-	ABC transporter B family member 25
Csa_1G423100	1.80382	9.70685	5.38128	0.0235149	1	15399797	15401602	+	1806	GO:0005524	-	-
Csa_1G611270	307.726	1092.99	3.55183	1.2282e-32	1	23816300	23825042	+	8743	GO:0004553;GO:0005975	-	-
Csa_1G433080	2.6266	10.2773	3.91278	0.0394725	1	15855052	15855348	+	297	-	-	-
Csa_1G278500	69.514	2604.56	37.4682	4.41913e-81	1	13238620	13239488	-	869	-	-	glycine-rich cell wall structural protein 2
Csa_1G528560	509.177	1158.82	2.27587	4.01417e-16	1	18551436	18558463	-	7028	GO:0016020;GO:0006631;GO:0016021;GO:0009941;GO:0031969;GO:0009507	-	uncharacterized LOC101213790
Csa_1G009590	24.0535	90.363	3.75675	3.50951e-09	1	1385313	1388115	-	2803	-	-	hypothetical protein
Csa_1G025250	28.4542	57.3891	2.0169	0.00409635	1	2817033	2826192	+	9160	GO:0007018;GO:0005524;GO:0003774;GO:0000166;GO:0003777;GO:0008017	K10400	phragmoplast orienting kinesin 2
Csa_1G024190	42.7125	128.65	3.012	3.74223e-09	1	2421649	2423141	+	1493	-	-	uncharacterized LOC105436374
Csa_1G024210	2396.08	8137.78	3.39628	9.97905e-15	1	2429414	2438826	-	9413	GO:0010106;GO:0061630;GO:0005634;GO:0060586;GO:0005506;GO:0016567;GO:0008270	-	uncharacterized LOC101215023
Csa_1G532250	0	5.29978	Inf	0.0120492	1	18762358	18762657	-	300	-	-	-
Csa_1G004110	34.4237	125.766	3.65347	3.10702e-06	1	645459	645836	-	378	-	-	-
Csa_1G004120	33.7587	95.0288	2.81494	9.34063e-07	1	646345	646832	-	488	GO:0003677	-	-
Csa_1G433070	5.5528	41.0926	7.40034	5.22219e-08	1	15853308	15854765	+	1458	GO:0016020;GO:0005524;GO:0004672;GO:0016021;GO:0006468	-	-
Csa_1G111370	52.8932	146.603	2.77168	9.50223e-08	1	8904074	8909396	-	5323	GO:0016020;GO:0016021	-	P-loop NTPase domain-containing protein LPA1 homolog 1-like
Csa_1G699560	5221.71	11341.1	2.17192	1.58491e-18	1	28086475	28090562	+	4088	GO:0016020;GO:0102721;GO:0055114;GO:0046872;GO:0016021;GO:0070469;GO:0009916;GO:0016491	K17893	ubiquinol oxidase 4, chloroplastic/chromoplastic-like
Csa_1G630310	579.48	1297.62	2.23928	5.08549e-16	1	25133155	25134766	-	1612	GO:0016020;GO:1902047;GO:0055085;GO:0015846;GO:0015203;GO:0003333;GO:0016021;GO:0015171;GO:0022857	-	probable polyamine transporter At3g13620
Csa_1G004220	5.00139	20.4997	4.0988	0.00190317	1	728222	733229	+	5008	-	-	-
Csa_1G572420	2.20158	831.633	377.743	1.7183e-170	1	21290380	21293390	+	3011	GO:0000160;GO:0005622;GO:0004871	K14490	histidine-containing phosphotransfer protein 1-like
Csa_1G439830	223.976	1380.57	6.16391	2.66675e-63	1	16164095	16165737	-	1643	GO:0046872;GO:0055114;GO:0016491	K04125	gibberellin 2-beta-dioxygenase-like
Csa_1G342430	50.0825	186.094	3.71574	0.000315835	1	13995510	13996587	+	1078	-	-	uncharacterized LOC101222988
Csa_1G478060	74.5201	407.194	5.46422	1.1255e-11	1	17215060	17219060	+	4001	-	-	protein trichome birefringence-like 37
Csa_1G470390	83.0206	465.024	5.60131	5.61179e-38	1	16967626	16971429	-	3804	GO:0016020;GO:0006810;GO:0055085;GO:0016021;GO:0022857;GO:0005215	K14611	nucleobase-ascorbate transporter 2
Csa_1G024910	0.393143	6.43698	16.3731	0.0151359	1	2596810	2600644	-	3835	GO:0016020;GO:0055085;GO:0016021;GO:0015238;GO:0015297;GO:0006855	-	-
Csa_1G051880	4.92171	23.0916	4.69178	0.000483218	1	6201297	6204443	+	3147	GO:0016020;GO:0005515;GO:0016021	-	-
Csa_1G701930	910.315	1938.11	2.12906	2.61023e-15	1	28448025	28453860	-	5836	GO:0004175;GO:0019773;GO:0005634;GO:0051603;GO:0008233;GO:0004298;GO:0000502;GO:0005737;GO:0005839;GO:0016787;GO:0006508;GO:0006511	K02726	proteasome subunit alpha type-2-A
Csa_1G008530	531.518	1237.83	2.32886	0.0392095	1	1339414	1342194	-	2781	GO:0016020;GO:0055085;GO:0016021;GO:0022857;GO:0005215	-	-
Csa_1G042620	19.7835	286.595	14.4866	6.61395e-50	1	4390067	4393447	-	3381	GO:0016020;GO:0030259;GO:0016758;GO:0016021;GO:0005975	-	-
Csa_1G257360	233.269	482.781	2.06963	1.2493e-08	1	12621014	12623602	+	2589	-	-	uncharacterized LOC101207267
Csa_1G533610	19.859	203.98	10.2714	1.06079e-33	1	19016352	19017675	+	1324	GO:0016020;GO:0016021	-	EPIDERMAL PATTERNING FACTOR-like protein 6
Csa_1G435800	5.23726	22.1609	4.23139	0.00173258	1	16066730	16068184	-	1455	GO:0005515	-	piriformospora indica-insensitive protein 2-like
Csa_1G050360	114.399	14311.2	125.1	3.60139e-81	1	5871041	5874312	+	3272	GO:0006099;GO:0006097;GO:0004474;GO:0016740;GO:0005777;GO:0003824;GO:0009514	K01638	malate synthase, glyoxysomal
Csa_1G599580	559.327	1133.5	2.02655	2.53523e-12	1	23082772	23088615	+	5844	GO:0008652;GO:0008705;GO:0005829;GO:0008270;GO:0032259;GO:0003871;GO:0009086;GO:0009507	K00549	5-methyltetrahydropteroyltriglutamate--homocysteine methyltransferase
Csa_1G065380	11.4412	139.591	12.2008	1.34913e-06	1	6896000	6898633	+	2634	GO:0016020;GO:0005524;GO:0004672;GO:0016021;GO:0006468	-	-
Csa_1G423190	24.6153	111.647	4.53567	8.77265e-13	1	15469470	15471987	+	2518	GO:0005634;GO:0003677;GO:0007275;GO:0006355;GO:0006351;GO:0003700	-	-
Csa_1G039860	4.53989	13.8276	3.04579	0.0367513	1	3925627	3927534	-	1908	GO:0016020;GO:0010215;GO:0016021;GO:0031225;GO:0016049	-	-
Csa_1G702030	0.733861	7.06111	9.62185	0.0225088	1	28527893	28529502	-	1610	GO:0003899;GO:0005634;GO:0003677;GO:0006351	K03013	DNA-directed RNA polymerases II and IV subunit 5A-like
Csa_1G038340	517.392	1204.01	2.32707	6.33179e-17	1	3622961	3624424	+	1464	GO:0005634;GO:0003677;GO:0006355;GO:0006351	-	NAC domain-containing protein 100-like
Csa_1G602540	2.68364	21.4307	7.9857	0.000335987	1	23460999	23465053	-	4055	GO:0005507;GO:0005576;GO:0055114;GO:0016491	-	-
Csa_1G043300	29.8823	70.6629	2.36471	0.000153512	1	4842595	4848071	-	5477	GO:0016787	-	hypothetical protein
Csa_1G264550	1253.77	5773.89	4.60522	4.68194e-19	1	12787109	12788471	-	1363	GO:0050661;GO:0050660;GO:0004499;GO:0004497;GO:0055114;GO:0016491	-	-
Csa_1G637950	163.493	767.558	4.69474	8.44833e-25	1	25477859	25480208	-	2350	GO:0016020;GO:0016021	-	uncharacterized LOC101221615
Csa_1G002660	1989.03	17794.5	8.94632	9.52925e-32	1	397021	402009	-	4989	GO:0046872;GO:0016787;GO:0008237;GO:0008233;GO:0006508;GO:0004177;GO:0008270	K01267	probable aspartyl aminopeptidase
Csa_1G015735	37.7071	112.711	2.98913	3.73923e-08	1	2112021	2112556	-	536	-	-	-
Csa_1G479640	7.9687	23.0689	2.89494	0.0186052	1	17316251	17320108	+	3858	GO:0016020;GO:0055085;GO:0006857;GO:0016021;GO:0022857;GO:0005215	-	-
Csa_1G073080	90.6572	196.914	2.17207	3.27223e-07	1	7412467	7416124	+	3658	-	-	-
Csa_1G045890	30.4758	83.9971	2.75619	0.000832884	1	5192306	5194012	+	1707	-	-	-
Csa_1G171050	22.2199	59.7784	2.69031	8.70803e-05	1	10636600	10640071	+	3472	GO:0004553;GO:0016787;GO:0008152;GO:0005975;GO:0016798	-	glucan endo-1,3-beta-glucosidase 5
Csa_1G073640	0.377208	574.856	1523.98	0.0428165	1	7444136	7447601	-	3466	GO:0046872;GO:0046148;GO:0008152;GO:0055114;GO:0016491;GO:0004097	K00422	polyphenol oxidase, chloroplastic-like
Csa_1G042570	16.6907	56.9964	3.41485	6.54168e-06	1	4369676	4371417	+	1742	GO:0016020;GO:0005783;GO:0016021;GO:0005789	-	reticulon-like protein B9
Csa_1G071860	1.84493	10.2331	5.54662	0.0165926	1	7232342	7232743	+	402	-	-	-
Csa_1G051870	2.53768	64.4273	25.3883	7.89968e-06	1	6194140	6197206	+	3067	GO:0005515	-	-
Csa_1G042970	1072.85	2918.7	2.72052	1.77953e-26	1	4614167	4617313	-	3147	GO:0016627;GO:0003824;GO:0055114;GO:0005737	K00207	dihydropyrimidine dehydrogenase [NADP(+)]
Csa_1G533490	51.0307	114.33	2.24042	0.000101862	1	18960326	18965527	+	5202	GO:0016787;GO:0005777	-	hypothetical protein
Csa_1G269880	700.316	1666.17	2.37917	7.59539e-14	1	13092209	13093501	-	1293	GO:0016310;GO:0007165;GO:0005524;GO:0016301;GO:0006468;GO:0004674;GO:0000166;GO:0004672;GO:0016740	-	CBL-interacting serine/threonine-protein kinase 6
Csa_1G059180	9.06384	30.5038	3.36544	0.000796346	1	6443482	6446858	+	3377	GO:0005515	-	-
Csa_1G056920	103.141	407.33	3.94928	1.56988e-05	1	6221670	6223658	-	1989	GO:0016020;GO:0055085;GO:0016021;GO:0003333;GO:0005886;GO:0022857;GO:0015171	-	-
Csa_1G045660	25.8368	289.022	11.1865	4.63488e-06	1	5067118	5068869	-	1752	GO:0016020;GO:0005524;GO:0000166;GO:0016021	K08900	probable mitochondrial chaperone BCS1-B
Csa_1G057010	1100.37	2789.73	2.53527	3.1811e-23	1	6280458	6285644	-	5187	GO:0004643;GO:0006164;GO:0003824;GO:0003937	K00602	bifunctional purine biosynthesis protein purH
Csa_1G614140	522.188	1214.48	2.32576	6.88276e-08	1	24199691	24200907	-	1217	-	-	-
Csa_1G372010	199.318	632.248	3.17206	2.13443e-23	1	14357968	14361366	+	3399	GO:0016620;GO:0008152;GO:0055114;GO:0016491	-	aldehyde dehydrogenase family 2 member C4
Csa_1G397140	107.518	335.233	3.11794	4.02585e-17	1	14750346	14753225	-	2880	GO:0016020;GO:0016021	-	transmembrane protein 19
Csa_1G614650	10.1317	23.3816	2.30777	0.0293622	1	24213385	24216340	+	2956	GO:0016787;GO:0006629	-	phospholipase A1-Igamma3, chloroplastic
Csa_1G269890	56.2099	184.166	3.2764	6.24096e-13	1	13093646	13094037	-	392	-	-	-
Csa_1G045900	9.37523	31.3941	3.34862	0.000743839	1	5197821	5198893	-	1073	-	-	uncharacterized LOC101220404
Csa_1G418780	24.8999	318.115	12.7757	2.10659e-35	1	15155525	15160965	-	5441	GO:0016020;GO:0035235;GO:0016021;GO:0005234;GO:0004970;GO:0060079;GO:0006811	-	-
Csa_1G001410	72.2798	155.102	2.14585	3.55847e-06	1	219239	221361	-	2123	GO:0016020;GO:0016021	K17279	HVA22-like protein e
Csa_1G039910	367.698	822.476	2.23683	3.66938e-14	1	3960104	3962962	+	2859	GO:0005634;GO:0006355;GO:0003700	-	-
Csa_1G014400	57.6842	203.016	3.51944	4.23904e-09	1	1904789	1908353	+	3565	GO:0000287;GO:0046872;GO:0004634;GO:0006096;GO:0000015	K01689	enolase 1, chloroplastic
Csa_1G075580	1133.95	2688.1	2.37056	3.23398e-20	1	7764048	7775639	-	11592	GO:0102250;GO:0102499;GO:0004645;GO:0016757;GO:0005975;GO:0016740;GO:0008184;GO:0030170	-	-
Csa_1G042630	32.2103	584.837	18.1568	1.57503e-84	1	4395239	4397382	-	2144	GO:0016020;GO:0016021	-	uncharacterized LOC101217102
Csa_1G690370	80.7614	431.876	5.34755	5.77716e-35	1	27824786	27827114	+	2329	-	-	trihelix transcription factor GTL2
Csa_1G024160	244.883	1191.49	4.86554	6.44895e-10	1	2406892	2407988	+	1097	GO:0003677	-	-
Csa_1G065370	0.733861	17.6561	24.0591	0.000289971	1	6891623	6894080	+	2458	GO:0016020;GO:0016021	-	-
Csa_1G569480	25.9884	165.617	6.37274	8.80534e-22	1	21004423	21009496	-	5074	GO:0003676	-	protein indeterminate-domain 2
Csa_1G612925	21.3026	100.853	4.73431	2.49144e-12	1	23978035	23978849	+	815	GO:0005634;GO:0003677;GO:0046982;GO:0005694;GO:0000786	-	-
Csa_1G597050	6.33239	68.9597	10.89	9.88854e-15	1	22621622	22623351	-	1730	GO:0007186;GO:0005834;GO:0004871	-	guanine nucleotide-binding protein subunit gamma 3-like
Csa_1G597150	82.3967	244.388	2.96599	1.72047e-13	1	22660431	22663931	-	3501	GO:0006744;GO:0005739	K18587	ubiquinone biosynthesis protein COQ9-B, mitochondrial
Csa_1G263990	431.178	1140.41	2.64486	9.52673e-07	1	12730698	12733836	-	3139	GO:0005515	-	uncharacterized LOC101217675
Csa_1G063570	10.2844	27.8769	2.71061	0.00552175	1	6713902	6722735	-	8834	GO:0007051;GO:0005515;GO:0005488	K16743	abnormal spindle-like microcephaly-associated protein homolog
Csa_1G014530	4.97414	25.4749	5.12147	0.000131462	1	1958954	1959394	+	441	-	-	uncharacterized LOC105434528
Csa_2G138700	1667.09	3492.05	2.0947	8.60982e-16	2	8521607	8529340	+	7734	GO:0016020;GO:0000502;GO:0042176;GO:0030234;GO:0016021;GO:0050790;GO:0005488	K03032	26S proteasome non-ATPase regulatory subunit 1 homolog A
Csa_2G382620	13.4876	57.4595	4.26018	2.63451e-07	2	19809376	19812556	+	3181	GO:0005515;GO:0005488;GO:0016874	-	U-box domain-containing protein 12-like
Csa_2G336090	504.78	1448.91	2.87039	9.45424e-26	2	15083732	15087825	-	4094	GO:0009072;GO:0005515;GO:0003824;GO:0005737	-	-
Csa_2G299330	0	4.10276	Inf	0.0353721	2	14319708	14321947	-	2240	GO:0000287;GO:0016829;GO:0008152;GO:0010333	-	-
Csa_2G034520	9.80232	315.479	32.1842	5.69783e-12	2	3313242	3314155	+	914	GO:0030410;GO:0030418	K05953	nicotianamine synthase 1
Csa_2G036690	40.0381	353.293	8.82391	1.01724e-44	2	3811837	3812109	-	273	-	-	-
Csa_2G423620	2.13992	18.1667	8.48943	0.000202822	2	21991022	21991876	-	855	GO:0016020;GO:0016021	-	uncharacterized LOC101212188
Csa_2G415560	71.7367	207.27	2.88932	7.20361e-12	2	21357353	21359714	-	2362	GO:0016020;GO:0007264;GO:0000166;GO:0005622;GO:0005525;GO:0003924	K04392	rac-like GTP-binding protein RAC2
Csa_2G248700	599.139	1696.24	2.83114	4.9022e-26	2	12063273	12068370	-	5098	GO:0008878;GO:0005524;GO:0016779;GO:0019252;GO:0005978;GO:0009058;GO:0000166;GO:0009536;GO:0016740;GO:0009507	K00975	glucose-1-phosphate adenylyltransferase large subunit 1-like
Csa_2G418950	55.8702	199.04	3.56254	0.0114403	2	21796114	21798321	+	2208	GO:0090404;GO:0005525;GO:0003924	K07976	septum-promoting GTP-binding protein 1
Csa_2G349020	83.2909	311.902	3.74473	1.3135e-20	2	15805302	15809098	+	3797	GO:0009058;GO:0003824;GO:0030170	K14272	glutamate--glyoxylate aminotransferase 2
Csa_2G034660	345.993	847.542	2.4496	4.10322e-17	2	3423461	3428238	-	4778	GO:0033926;GO:0003824	-	alkaline/neutral invertase A, mitochondrial-like
Csa_2G420990	7.56886	1640.48	216.741	0.0372453	2	21876535	21878613	-	2079	GO:0006097;GO:0008152;GO:0005777;GO:0003824;GO:0004451;GO:0019752;GO:0006099;GO:0046872;GO:0016829;GO:0009514	K01637	isocitrate lyase-like
Csa_2G401400	3.4175	12.5853	3.6826	0.0244409	2	20495706	20496626	-	921	-	-	-
Csa_2G000730	21.0564	79.6763	3.78394	3.79493e-07	2	419991	422049	-	2059	-	-	acid phosphatase 1-like
Csa_2G224250	1207.9	5554.64	4.59858	1.28919e-27	2	10900451	10902268	+	1818	GO:0047746;GO:0015996	-	-
Csa_2G433350	1.14294	18.477	16.1662	1.15981e-05	2	22633598	22637202	-	3605	GO:0008152;GO:0003824	-	-
Csa_2G002010	562.314	1238.36	2.20226	3.1536e-15	2	607910	611488	+	3579	GO:0003723;GO:0000373	-	CRS2-associated factor 1, chloroplastic
Csa_2G075300	2261.43	5281.77	2.33559	7.3924e-21	2	6055558	6059772	-	4215	GO:0016020;GO:0016021	K14207	probable sodium-coupled neutral amino acid transporter 6
Csa_2G295420	1325.33	5367	4.04954	5.64183e-51	2	13938740	13941465	+	2726	GO:0016020;GO:0016021	K20858	calcium uniporter protein 2, mitochondrial-like
Csa_2G406090	17.3172	38.0183	2.19541	0.0102593	2	20966300	20966509	+	210	GO:0016020;GO:0016021	-	uncharacterized LOC105434681
Csa_2G036650	3.7058	29.8674	8.05965	1.72327e-05	2	3782160	3785219	+	3060	GO:0016020;GO:0016021	-	uncharacterized LOC101214084
Csa_2G375240	71.8867	200.578	2.7902	6.16621e-11	2	18863762	18872002	-	8241	GO:0003677	-	myb-related protein 3R-1
Csa_2G363020	189.059	829.165	4.38576	0.00277613	2	17516567	17520090	-	3524	GO:0046872;GO:0016787;GO:0005515;GO:0003993;GO:0016311	K22390	purple acid phosphatase 2
Csa_2G091800	18.1168	41.6295	2.29783	0.00389723	2	6968886	6969830	-	945	GO:0016567;GO:0004842	-	-
Csa_2G083760	1.85624	65.6412	35.3624	7.66079e-20	2	6803735	6804598	+	864	GO:0016020;GO:0016021	-	uncharacterized LOC101217347
Csa_2G074290	582.296	1230.04	2.11239	5.99834e-14	2	6014093	6020462	-	6370	GO:0008299;GO:0016787;GO:0004452	K01823	isopentenyl-diphosphate Delta-isomerase I-like
Csa_2G002510	42.9299	179.714	4.18622	2.27522e-16	2	612717	616093	-	3377	GO:0016020;GO:0055085;GO:0016021;GO:0005886;GO:0022891;GO:0022857;GO:0005215	-	sugar transport protein 14
Csa_2G345900	9.36137	41.0553	4.38561	8.28605e-06	2	15417547	15418856	+	1310	-	-	serine/threonine-protein phosphatase 4 regulatory subunit 2-like
Csa_2G075320	184.836	374.298	2.02503	1.21177e-08	2	6063254	6071241	+	7988	GO:0018342;GO:0008318	K14137	uncharacterized LOC101220717
Csa_2G005950	73.6108	220.817	2.99979	8.76896e-13	2	982837	985055	-	2219	GO:0016020;GO:0015783;GO:0015780;GO:0005794;GO:0005457;GO:0016021	-	GDP-mannose transporter GONST4
Csa_2G421020	9.8753	21.3077	2.15768	0.0489036	2	21899740	21901396	+	1657	GO:0020037;GO:0055114;GO:0006979;GO:0046872;GO:0098869;GO:0004601;GO:0005576;GO:0042744;GO:0016491	K00430	peroxidase 39-like
Csa_2G354040	2.67233	20.4831	7.6649	8.48383e-05	2	16423956	16428823	-	4868	GO:0007018;GO:0005874;GO:0005524;GO:0003774;GO:0000166;GO:0003777;GO:0008017	-	-
Csa_2G000070	77.068	166.645	2.16232	1.44664e-06	2	62312	67647	+	5336	GO:0016020;GO:0016021	-	-
Csa_2G356090	252.841	590.877	2.33695	0.000487883	2	16698179	16700517	+	2339	-	-	uncharacterized protein At4g06744-like
Csa_2G429010	99.6208	201.592	2.0236	2.18381e-06	2	22353820	22356190	+	2371	GO:0016747	K19861	benzyl alcohol O-benzoyltransferase-like
Csa_2G042770	1.4631	18.1632	12.4141	4.03219e-05	2	3905934	3908975	+	3042	GO:0016020;GO:0055085;GO:0016021;GO:0022857	-	-
Csa_2G013280	19.8451	41.0593	2.06899	0.011343	2	2299503	2311612	-	12110	-	-	-
Csa_2G264020	535.934	1084.07	2.02277	3.93721e-12	2	12756852	12759489	+	2638	-	K01426	putative amidase C869.01
Csa_2G006110	238.174	641.286	2.69251	2.23206e-18	2	1090522	1095310	+	4789	GO:0055114;GO:0004128;GO:0009505;GO:0005507;GO:0005794;GO:0009651;GO:0005739;GO:0016491	-	-
Csa_2G335550	20.8982	88.3092	4.22569	3.89386e-10	2	15055757	15057812	+	2056	GO:0016020;GO:0005524;GO:0000166;GO:0016021;GO:0016887	-	-
Csa_2G346010	13.2722	41.0471	3.0927	0.000235731	2	15472092	15473672	+	1581	GO:0006355;GO:0003690	K15032	uncharacterized LOC101214641
Csa_2G372710	88.857	178.455	2.00834	5.76647e-06	2	18473315	18475073	+	1759	GO:0046983	-	transcription factor bHLH61-like
Csa_2G277660	323.768	761.921	2.3533	8.03746e-14	2	13271202	13272445	-	1244	GO:0005515	-	-
Csa_2G379360	51.7321	314.114	6.07194	0.0020794	2	19353146	19354500	-	1355	-	-	-
Csa_2G296010	511.119	1199.72	2.34724	2.98054e-17	2	14009771	14018775	-	9005	GO:0006006;GO:0004134;GO:0102500;GO:0005977;GO:0016757;GO:0005975;GO:0000025;GO:0016740;GO:0005983;GO:0009507	K00705	4-alpha-glucanotransferase, chloroplastic/amyloplastic
Csa_2G059830	318.391	3809.38	11.9645	1.04986e-72	2	4584090	4600474	+	16385	GO:0016765;GO:0016020;GO:0016021	K09833	homogentisate phytyltransferase 1, chloroplastic
Csa_2G365130	174.196	476.258	2.73404	7.07259e-17	2	17623404	17628402	-	4999	GO:0003677;GO:0006334;GO:0000786	-	-
Csa_2G006790	1171.95	3419.01	2.91736	1.94314e-30	2	1199114	1202143	+	3030	GO:0005515	K14515	EIN3-binding F-box protein 1
Csa_2G010270	762.598	2182.61	2.86207	6.68009e-28	2	1918530	1919742	-	1213	GO:0005634;GO:0003677;GO:0006334;GO:0005694;GO:0000786	-	-
Csa_2G258630	2.98325	15.2393	5.1083	0.00385207	2	12537573	12538492	-	920	GO:0009733	-	-
Csa_2G249865	266.159	539.906	2.02851	6.69879e-10	2	12231658	12233038	-	1381	-	-	-
Csa_2G234520	841.077	4554.75	5.41537	8.11191e-70	2	11391179	11392695	-	1517	GO:0016787;GO:0008152	-	probable carboxylesterase 13
Csa_2G367240	62.4041	191.114	3.06252	5.12277e-12	2	17737358	17741701	-	4344	GO:0051782;GO:0003677;GO:0006355;GO:0046982;GO:0042023;GO:0019760;GO:0046983;GO:0005730;GO:0005667;GO:0043565;GO:0003700;GO:0000902;GO:0005634;GO:0006351;GO:0044212;GO:0051301	K06620	transcription factor E2FC
Csa_2G301450	513.401	1213.13	2.36293	2.33534e-11	2	14439259	14445401	+	6143	GO:0016020;GO:0055085;GO:0016021;GO:0022857	-	-
Csa_2G169790	6.60682	26.9367	4.0771	0.000543401	2	9635328	9636618	-	1291	GO:0016020;GO:0016021	-	uncharacterized LOC101215543
Csa_2G022260	2.32699	17.28	7.4259	0.000343043	2	2697996	2702480	-	4485	GO:0007018;GO:0005874;GO:0005524;GO:0003774;GO:0000166;GO:0003777;GO:0008017	K10406	kinesin-3
Csa_2G070310	11.3985	32.7676	2.87473	0.00225158	2	5427208	5429443	+	2236	GO:0005524;GO:0000166	K03283	heat shock 70 kDa protein
Csa_2G030610	179.21	411.251	2.2948	4.77027e-05	2	3005375	3006174	-	800	GO:0005634;GO:0003677;GO:0046982;GO:0005694;GO:0000786	K11251	probable histone H2A.5
Csa_2G005330	51.0553	153.756	3.01155	4.40844e-10	2	880215	886570	+	6356	-	-	uncharacterized LOC101206989
Csa_2G371100	160.162	2944.29	18.3832	5.05739e-36	2	18383992	18386923	+	2932	GO:0043067;GO:0016787;GO:0008233;GO:0006508;GO:0004190	-	aspartic proteinase nepenthesin-1
Csa_2G245410	1804.96	4263.01	2.36182	3.72803e-18	2	11794625	11796608	+	1984	GO:0016020;GO:0055085;GO:0016021;GO:0022891;GO:0022857;GO:0005215	-	polyol transporter 5-like
Csa_2G115750	4.92633	29.8353	6.0563	1.09957e-05	2	7827024	7828235	-	1212	-	-	-
Csa_2G382520	1845.44	5272.61	2.85711	2.16379e-30	2	19743968	19747794	-	3827	GO:0006520;GO:0004069;GO:0003824;GO:0009058;GO:0080130;GO:0008483;GO:0016740;GO:0030170	K00811	aspartate aminotransferase, chloroplastic
Csa_2G337780	181.152	424.856	2.34531	3.28197e-12	2	15265819	15274320	-	8502	GO:0045859;GO:0016592;GO:0016538	-	-
Csa_2G347140	21.8314	45.1333	2.06736	0.0076816	2	15561526	15567066	+	5541	GO:0016020;GO:0046470;GO:0016042;GO:0003824;GO:0070290;GO:0004630;GO:0016787;GO:0005509	K01115	phospholipase D delta-like
Csa_2G379300	0	49.0421	Inf	6.94429e-06	2	19301756	19303774	+	2019	GO:0046872;GO:0055114;GO:0016491	-	-
Csa_2G008130	374.177	882.959	2.35974	4.33256e-16	2	1435202	1438751	+	3550	GO:0006571;GO:0008977;GO:0055114;GO:0004665	K15227	arogenate dehydrogenase 1, chloroplastic
Csa_2G340400	27.8698	487.016	17.4747	5.89887e-75	2	15398566	15399271	+	706	GO:0006952	-	-
Csa_2G416080	781.093	9181.48	11.7547	1.94109e-33	2	21391836	21395208	+	3373	GO:0016020;GO:0055085;GO:0016021;GO:0022857;GO:0005215	-	protein NRT1/ PTR FAMILY 6.4
Csa_2G369820	38.5843	93.4625	2.42229	1.90691e-05	2	18109761	18110676	-	916	GO:0003677	-	zinc-finger homeodomain protein 2
Csa_2G270790	0.754416	33.1735	43.9724	2.71324e-11	2	12973702	12974606	+	905	-	K19042	hypothetical protein
Csa_2G404730	291.623	1111.57	3.81166	5.50264e-36	2	20737580	20742078	+	4499	GO:0009058;GO:0008483;GO:0003824;GO:0030170	K10206	probable LL-diaminopimelate aminotransferase, chloroplastic
Csa_2G223750	256.938	546.956	2.12875	3.96015e-11	2	10894380	10896518	-	2139	GO:0016020;GO:0016021	K06890	BI1-like protein
Csa_2G294910	1064.66	2873.96	2.69941	6.29797e-09	2	13913761	13915054	-	1294	GO:0016042;GO:0016787;GO:0008152;GO:0006629	-	-
Csa_2G302140	36.0605	86.7818	2.40656	3.70192e-05	2	14549826	14551800	-	1975	GO:0045330;GO:0030599;GO:0005618;GO:0016787;GO:0045490;GO:0004857;GO:0043086;GO:0042545	-	probable pectinesterase/pectinesterase inhibitor 51
Csa_2G011500	119.781	261.401	2.18232	4.2696e-08	2	2063821	2066712	-	2892	GO:0016747	-	protein ECERIFERUM 26-like
Csa_2G021550	15.9446	48.6575	3.05166	7.76211e-05	2	2575534	2577215	-	1682	GO:0046983	-	transcription factor bHLH94-like
Csa_2G251520	0	7.0516	Inf	0.00245367	2	12408355	12408766	-	412	GO:0016020;GO:0055085;GO:0016021;GO:0022857	-	-
Csa_2G435510	527.111	1338.98	2.54022	9.22935e-21	2	22830292	22831979	+	1688	GO:0046872;GO:0020037;GO:0016705;GO:0005506;GO:0004497;GO:0055114;GO:0016491	-	cytochrome P450 89A2-like
Csa_2G352930	56.7202	1149.38	20.264	2.11456e-15	2	16313915	16318515	+	4601	GO:0052654;GO:0008652;GO:0008152;GO:0003824;GO:0052655;GO:0009082;GO:0004084;GO:0052656;GO:0008483;GO:0009081;GO:0016740;GO:0005739	K00826	branched-chain-amino-acid aminotransferase 2, chloroplastic-like
Csa_2G425740	78.1765	174.285	2.22937	0.000161893	2	22092832	22094783	+	1952	GO:0016020;GO:0020037;GO:0005506;GO:0055114;GO:0016705;GO:0046872;GO:0016021;GO:0004497;GO:0016491	-	cytochrome P450 81D1-like
Csa_2G008400	8.66862	27.8795	3.21614	0.00186871	2	1456225	1456395	+	171	-	-	-
Csa_2G215520	33.4992	112.695	3.36411	1.46864e-09	2	10673461	10677351	-	3891	GO:0000103;GO:0004781	K13811	ATP sulfurylase 1, chloroplastic
Csa_2G298300	3.09734	15.8802	5.12704	0.00264901	2	14284095	14285025	+	931	GO:0000287;GO:0016829;GO:0008152;GO:0010333	-	-
Csa_2G346080	67.9168	930.17	13.6957	5.4608e-93	2	15503482	15505716	-	2235	GO:0016298;GO:0016788;GO:0006629	-	GDSL esterase/lipase EXL3
Csa_2G271470	0	4.39404	Inf	0.0271203	2	13143756	13145770	+	2015	GO:0020037;GO:0055114;GO:0006979;GO:0046872;GO:0098869;GO:0004601;GO:0005576;GO:0042744;GO:0016491	-	-
Csa_2G381890	3118.88	6548.19	2.09953	1.48926e-15	2	19661048	19662072	-	1025	-	-	pEARLI1-like lipid transfer protein 1
Csa_2G382700	6.10576	73.8348	12.0926	1.81952e-16	2	19890246	19891057	+	812	GO:0009055;GO:0022900	-	early nodulin-like protein 1
Csa_2G295430	132.413	744.546	5.62289	4.22602e-17	2	13946456	13951941	-	5486	GO:0016020;GO:0016021	-	hypothetical protein
Csa_2G350440	890.134	2737.78	3.0757	1.61795e-30	2	16002682	16006746	-	4065	GO:0004316;GO:0051287;GO:0006633;GO:0055114;GO:0016491	K00059	3-oxoacyl-[acyl-carrier-protein] reductase 4
Csa_2G009380	320.126	1174.81	3.66983	4.11027e-35	2	1614211	1619206	-	4996	GO:0046872;GO:0043169;GO:0016787;GO:0004721;GO:0006470;GO:0003824;GO:0004722	K14803	probable protein phosphatase 2C 27
Csa_2G024440	356.303	1589.62	4.46142	2.7115e-29	2	2812139	2815701	-	3563	GO:0016702;GO:0046872;GO:0006633;GO:0055114;GO:0051213;GO:0031408;GO:0016491	-	-
Csa_2G359970	108.595	755.569	6.95766	1.25633e-56	2	16955788	16957077	-	1290	-	-	-
Csa_2G061600	10.8404	102.633	9.46766	5.22833e-18	2	5013156	5017079	-	3924	GO:0019538	-	uncharacterized LOC101222907
Csa_2G246520	372.925	1053.46	2.82487	2.94115e-23	2	11898532	11905401	-	6870	GO:0004553;GO:0016787;GO:0005975	-	glucan endo-1,3-beta-D-glucosidase-like
Csa_2G354070	4.47153	13.8026	3.08677	0.0372121	2	16444631	16445085	-	455	GO:0016020;GO:0016021	-	-
Csa_2G010160	2.53768	11.4374	4.50701	0.0212786	2	1842928	1843350	-	423	-	-	-
Csa_2G021730	100.777	261.5	2.59484	1.95912e-11	2	2675082	2678316	-	3235	GO:0019901;GO:0000079	-	cyclin-P3-1
Csa_2G122520	3320.56	8079.29	2.43311	2.59548e-23	2	8176614	8180834	+	4221	GO:0006457;GO:0005524;GO:0051082;GO:0000166	-	-
Csa_2G073010	120.086	251.954	2.09811	1.18898e-07	2	5677389	5681821	-	4433	GO:0055114;GO:0016491	-	2-alkenal reductase (NADP(+)-dependent)
Csa_2G179730	1026.4	11887.8	11.582	1.3072e-17	2	10189088	10191234	-	2147	GO:0046872;GO:0055114;GO:0016491	-	1-aminocyclopropane-1-carboxylate oxidase homolog 6-like
Csa_2G248750	3.0038	15.2883	5.08963	0.00379612	2	12106219	12110639	+	4421	GO:0005622;GO:0005215	-	phosphatidylinositol/phosphatidylcholine transfer protein SFH3-like
Csa_2G375750	5.25112	35.1342	6.69081	9.05139e-07	2	18892205	18895352	-	3148	GO:0050661;GO:0050660;GO:0004499;GO:0004497;GO:0055114;GO:0016491	K11816	indole-3-pyruvate monooxygenase YUCCA6
Csa_2G358870	213.73	654.4	3.0618	4.69407e-18	2	16902710	16903174	+	465	GO:0005509	-	-
Csa_2G035360	14.2692	32.2722	2.26166	0.0125406	2	3532687	3535659	-	2973	GO:0016020;GO:0055085;GO:0016021;GO:0022857;GO:0005215	-	-
Csa_2G381670	1.82438	8.78792	4.81695	0.0396468	2	19560692	19561438	+	747	-	-	-
Csa_2G036680	635.721	2299.14	3.61659	9.01109e-40	2	3810547	3811716	-	1170	GO:0016831;GO:0004014;GO:0016829;GO:0006597;GO:0006557;GO:0008295;GO:0006596	K01611	S-adenosylmethionine decarboxylase proenzyme-like
Csa_2G361740	28.6946	86.409	3.01134	0.0276787	2	17350178	17353107	-	2930	-	-	isoflavone reductase-like protein
Csa_2G427310	398.038	1015.85	2.55215	2.40189e-19	2	22192562	22194029	+	1468	GO:0003677	K09422	transcription factor MYB44-like
Csa_2G020990	199.993	507.347	2.53682	2.07591e-10	2	2526850	2536725	+	9876	GO:0008152;GO:0003824	-	-
Csa_2G006170	11.972	64.0095	5.34659	0.0266984	2	1120589	1124340	+	3752	GO:0016020;GO:0055085;GO:0006857;GO:0016021;GO:0022857;GO:0005215	-	protein NRT1/ PTR FAMILY 6.2
Csa_2G408350	0	456.267	Inf	3.2738e-123	2	21142646	21142993	-	348	-	-	-
Csa_2G009470	299.395	822.147	2.74603	1.26396e-20	2	1686076	1690146	+	4071	GO:0016620;GO:0008152;GO:0055114;GO:0016491	K00131	NADP-dependent glyceraldehyde-3-phosphate dehydrogenase
Csa_2G370510	213.282	1077.31	5.05111	7.41786e-49	2	18287890	18293314	+	5425	GO:0004056;GO:0042450;GO:0003824	K01755	argininosuccinate lyase, chloroplastic
Csa_2G406690	3.07678	12.8537	4.17765	0.0141568	2	21006428	21010237	+	3810	GO:0042128;GO:0030151;GO:0055114;GO:0016491	-	-
Csa_2G401320	37.0035	74.471	2.01254	0.00118023	2	20453208	20454409	+	1202	-	-	-
Csa_2G423630	11.2382	28.0489	2.49586	0.0102916	2	22001683	22003675	+	1993	GO:0005515	-	-
Csa_2G006190	63.714	143.628	2.25426	1.89798e-06	2	1127261	1131810	+	4550	GO:0016020;GO:0008375;GO:0016021	K20891	xylosyltransferase 1
Csa_2G302120	10.4493	252.686	24.1821	1.97642e-54	2	14541524	14542681	+	1158	-	-	hypothetical protein
Csa_2G047810	11.14	78.7016	7.06476	3.3661e-13	2	3999146	4000582	+	1437	GO:0016020;GO:0016021	-	RING-H2 finger protein ATL13
Csa_2G368280	202.517	412.992	2.0393	4.13302e-09	2	17764155	17767795	-	3641	GO:0016020;GO:0005783;GO:0046923;GO:0016021;GO:0006621	-	putative ER lumen protein-retaining receptor C28H8.4
Csa_2G080170	397.974	982.211	2.46803	2.67377e-18	2	6627028	6628241	+	1214	GO:0046983	-	-
Csa_2G215500	392.773	1227	3.12394	2.59589e-28	2	10663752	10667350	+	3599	GO:2001070;GO:0005982;GO:0043036;GO:0009570;GO:0009507	-	uncharacterized LOC101218256
Csa_2G118280	167.415	703.068	4.19956	1.47866e-34	2	7891471	7891919	+	449	-	-	-
Csa_2G147920	240.748	1488.83	6.18418	5.32681e-22	2	8825555	8830136	-	4582	GO:0016747	-	protein ECERIFERUM 26-like
Csa_2G222020	11.5835	84.4012	7.28632	9.60782e-09	2	10701609	10703888	+	2280	GO:0055114;GO:0016491	-	-
Csa_2G121980	92.4492	200.671	2.17061	3.02354e-05	2	8132945	8135354	-	2410	GO:0005515	-	-
Csa_2G007950	38.4512	155.854	4.05329	9.80882e-12	2	1319905	1326880	+	6976	GO:0016020;GO:0016021	K15281	putative UDP-sugar transporter DDB_G0278631
Csa_2G360750	20.1725	60.3882	2.9936	2.16378e-05	2	17107733	17109933	-	2201	GO:0005515	-	vegetative incompatibility protein HET-E-1-like
Csa_2G346020	2.32699	9.70685	4.17143	0.0358234	2	15475648	15476965	+	1318	GO:0020037;GO:0055114;GO:0006979;GO:0046872;GO:0098869;GO:0004601;GO:0005576;GO:0042744;GO:0016491	K00430	peroxidase 64
Csa_2G351700	12932.4	26040.8	2.01361	9.13904e-05	2	16166542	16172512	+	5971	GO:0006546;GO:0006544;GO:0005739;GO:0003824;GO:0055114;GO:0016491;GO:0004375	K00281	glycine dehydrogenase (decarboxylating), mitochondrial
Csa_2G000370	271.83	701.83	2.58187	9.39152e-18	2	201776	208552	+	6777	GO:0016020;GO:0005783;GO:0016746;GO:0004144;GO:0016021;GO:0005789;GO:0016740;GO:0019432;GO:0008374	K11155	diacylglycerol O-acyltransferase 1
Csa_2G286540	32.1651	111.108	3.45431	2.7448e-05	2	13630538	13631336	+	799	-	-	uncharacterized LOC101206880
Csa_2G199900	248.573	882.282	3.54939	0.0170136	2	10452068	10456048	-	3981	-	-	uncharacterized LOC101203597
Csa_2G129160	531.028	1118.01	2.10537	9.48593e-06	2	8398286	8405510	-	7225	GO:0005524;GO:0004672;GO:0006468	-	-
Csa_2G403160	92.6497	733.662	7.91867	2.4257e-61	2	20669315	20673117	-	3803	GO:0016020;GO:0003677;GO:0006355;GO:0043565;GO:0016021;GO:0006351;GO:0003700	-	-
Csa_2G415540	1175.99	3057.57	2.60001	1.27553e-23	2	21344394	21349907	-	5514	GO:0016627;GO:0008152;GO:0050660;GO:0005777;GO:0055114;GO:0006635;GO:0003997;GO:0006631;GO:0071949	K00232	acyl-coenzyme A oxidase 3, peroxisomal-like
Csa_2G190760	26.5573	262.993	9.90286	1.78232e-39	2	10246618	10248693	+	2076	-	-	-
Csa_2G302260	3.04029	34.3904	11.3116	1.88266e-08	2	14609566	14615700	-	6135	GO:0016020;GO:0016021	-	-
Csa_2G058630	136.355	864.612	6.34088	2.22066e-22	2	4327806	4328432	-	627	-	-	uncharacterized LOC105434720
Csa_2G418930	26.8143	57.3234	2.13779	0.00185809	2	21759902	21764136	+	4235	GO:0016020;GO:0035235;GO:0016021;GO:0004970;GO:0006811	K05387	glutamate receptor 3.4-like
Csa_2G383350	169.842	438.613	2.58248	9.54239e-15	2	19997918	20003018	+	5101	-	-	hypothetical protein
Csa_2G006030	71.6693	176.939	2.46882	0.037675	2	1030764	1033749	+	2986	GO:0010268;GO:0008395;GO:0020037;GO:0009741;GO:0005506;GO:0055114;GO:0046872;GO:0016705;GO:0016131;GO:0004497;GO:0016491	K15639	cytochrome P450 734A1
Csa_2G000490	188.131	444.954	2.36513	1.14765e-12	2	289920	292044	+	2125	GO:0016020;GO:0008152;GO:0016021;GO:0003824	-	venom phosphodiesterase 2-like
Csa_2G005960	68.2976	1313.96	19.2387	1.85606e-13	2	990184	990564	+	381	-	-	-
Csa_2G369740	561.849	2547.19	4.53358	6.57079e-22	2	18067559	18069935	+	2377	GO:0016020;GO:0016021;GO:0005215	-	purine permease 3-like
Csa_2G348220	23.6419	58.2313	2.46305	0.00060413	2	15637390	15639749	+	2360	-	-	uncharacterized LOC101212478
Csa_2G297130	372.641	786.089	2.10951	2.26148e-12	2	14098928	14108707	+	9780	GO:0019003;GO:0005829;GO:0005525;GO:0003924	-	developmentally-regulated G-protein 3
Csa_2G427860	0	7.28428	Inf	0.00193616	2	22260198	22262440	+	2243	GO:0005874;GO:0005515;GO:0008017	-	-
Csa_2G000460	52.0704	192.715	3.70105	2.57097e-15	2	271432	273325	+	1894	GO:1990534;GO:0048510;GO:0055114;GO:0005737;GO:0016491	K12259	probable polyamine oxidase 5
Csa_2G292810	30.9528	82.6922	2.67156	8.41345e-06	2	13813081	13816637	-	3557	-	-	-
Csa_2G350290	84.5602	276.032	3.26432	3.28129e-05	2	15933689	15936819	+	3131	GO:0005634;GO:0003677;GO:0007165;GO:0000160;GO:0006355;GO:0006351;GO:0003700	K14491	two-component response regulator ARR11
Csa_2G373480	30.6002	95.6761	3.12665	6.28524e-08	2	18681531	18682512	-	982	-	-	lachrymatory-factor synthase-like
Csa_2G287160	0	4.08251	Inf	0.0357072	2	13733796	13735163	+	1368	GO:0005634;GO:0003677;GO:0006355;GO:0006351	-	-
Csa_2G369770	261.957	525.18	2.00483	1.58128e-09	2	18085686	18089842	-	4157	GO:0004639;GO:0006164	-	phosphoribosylaminoimidazole-succinocarboxamide synthase, chloroplastic
Csa_2G425760	35.5456	117.217	3.29766	1.4929e-09	2	22109380	22111680	+	2301	GO:0046872;GO:0020037;GO:0016705;GO:0005506;GO:0004497;GO:0055114;GO:0016491	-	-
Csa_2G362420	297.003	656.315	2.20979	8.23047e-13	2	17454830	17458750	-	3921	GO:0016787;GO:0005524;GO:0000166;GO:0030163;GO:0005737	K03064	26S protease regulatory subunit S10B homolog B
Csa_2G270820	1211.78	2920.39	2.41001	1.25281e-13	2	12992527	12998250	+	5724	GO:0016020;GO:0016021	-	-
Csa_2G403700	489.548	1030.29	2.10458	3.03278e-13	2	20708084	20712731	-	4648	-	-	uncharacterized protein At4g37920, chloroplastic
Csa_2G402110	2777.13	8932.11	3.21631	9.28873e-26	2	20623924	20626301	-	2378	-	-	gibberellin-regulated protein 9
Csa_2G384430	3.74691	166.641	44.4742	1.04038e-24	2	20044778	20045791	+	1014	-	-	glycine-rich cell wall structural protein 2-like
Csa_2G382420	6.67773	18.4603	2.76445	0.0254857	2	19684951	19685556	-	606	-	-	uncharacterized LOC101214709
Csa_2G416070	10.4519	40.6424	3.88853	3.04454e-05	2	21376442	21378430	+	1989	GO:0003677;GO:0006355;GO:0003700	-	basic leucine zipper 34-like
Csa_2G171920	6.02816	30.3951	5.04218	3.73655e-05	2	9723161	9724621	-	1461	-	-	hypothetical protein
Csa_2G237130	28.2887	108.376	3.83105	2.20903e-08	2	11527139	11544539	-	17401	GO:0007018;GO:0005524;GO:0003774;GO:0000166;GO:0003777;GO:0008017	-	-
Csa_2G232990	95.1982	399.924	4.20096	8.68141e-27	2	11304182	11305175	-	994	-	K19761	putative gamma-glutamylcyclotransferase At3g02910
Csa_2G000750	126.188	282.087	2.23545	2.72708e-09	2	426490	429583	-	3094	-	-	hypothetical protein
Csa_2G000960	64.5249	275.064	4.26291	3.87937e-22	2	538008	538902	-	895	-	-	uncharacterized LOC101210555
Csa_2G153580	103.726	2161.06	20.8343	9.07153e-151	2	9110042	9112567	+	2526	GO:0016020;GO:0005524;GO:0000166;GO:0016021;GO:0016887	-	ABC transporter G family member 21
Csa_2G171830	94.0809	218.933	2.32707	9.56429e-09	2	9675206	9676017	+	812	GO:0016020;GO:0006886;GO:0016021;GO:0005741	K17769	mitochondrial import receptor subunit TOM9-2-like
Csa_2G123610	110.928	310.046	2.79502	5.993e-14	2	8321356	8322003	+	648	GO:0016020;GO:0046622;GO:0016021	-	-
Csa_2G270810	510.574	1331.81	2.60846	2.42864e-21	2	12982858	12986739	-	3882	GO:0016020;GO:0016021	-	uncharacterized LOC101219983
Csa_2G379900	16.3798	65.7017	4.01113	0.00421252	2	19376323	19378829	-	2507	GO:0071949	-	zeaxanthin epoxidase, chloroplastic-like
Csa_2G439240	79.9396	216.915	2.71349	7.38566e-11	2	23019087	23020761	-	1675	GO:0000287;GO:0016310;GO:0052725;GO:0005524;GO:0016301;GO:0005622;GO:0047325;GO:0032957;GO:0046872;GO:0000166;GO:0052726;GO:0016740	K00913	inositol-tetrakisphosphate 1-kinase 1-like
Csa_2G021750	14.502	46.2884	3.19186	6.41436e-05	2	2688483	2693546	+	5064	GO:0005524;GO:0004672;GO:0006468	-	-
Csa_2G364570	7.53907	51.2353	6.79597	6.42205e-08	2	17558078	17566514	-	8437	GO:0033179;GO:0016020;GO:0000220;GO:0006811;GO:0015991;GO:0016021;GO:0015078;GO:0015992	K02154	V-type proton ATPase subunit a2
Csa_2G377360	750.342	1616.87	2.15485	2.85306e-15	2	19009430	19014042	-	4613	GO:0004175;GO:0005634;GO:0051603;GO:0008233;GO:0004298;GO:0000502;GO:0005737;GO:0005839;GO:0016787;GO:0006508	K02738	proteasome subunit beta type-6
Csa_2G000390	3.72173	13.7799	3.70254	0.0194826	2	216755	218439	-	1685	GO:0005634;GO:0003677;GO:0006355;GO:0043565;GO:0003700	K09419	heat stress transcription factor A-7a
Csa_2G055560	68.2025	395.651	5.80112	1.63976e-09	2	4230281	4235689	-	5409	GO:0016614;GO:0050660;GO:0055114	K08248	(R)-mandelonitrile lyase 1-like
Csa_2G239380	8.81665	51.6325	5.85625	1.33498e-08	2	11729845	11730581	-	737	-	-	uncharacterized LOC101205353
Csa_2G013830	6.80983	66.7677	9.80461	8.23818e-10	2	2365062	2373980	-	8919	GO:0016853;GO:0016866	-	-
Csa_2G336110	130.341	292.694	2.2456	1.8891e-09	2	15092659	15096059	-	3401	GO:0005524;GO:0000166;GO:0009941;GO:0016887	-	-
Csa_2G129140	527.808	1278.28	2.42187	5.97304e-18	2	8371332	8378002	-	6671	GO:0047724;GO:0010150;GO:0005829;GO:0006148;GO:0035251	-	probable uridine nucleosidase 2
Csa_2G437050	174.292	589.438	3.3819	7.11968e-25	2	22868177	22869785	-	1609	GO:0046872;GO:0020037;GO:0016705;GO:0005506;GO:0004497;GO:0055114;GO:0016491	-	-
Csa_2G238800	547.272	1177.65	2.15186	2.21081e-12	2	11686215	11691069	+	4855	GO:0016020;GO:0006486;GO:0005783;GO:0018279;GO:0016757;GO:0016021;GO:0005789;GO:0016740	K12670	dolichyl-diphosphooligosaccharide--protein glycosyltransferase 48 kDa subunit
Csa_2G008720	108.453	365.974	3.37448	9.61655e-20	2	1491495	1495642	+	4148	GO:0006508;GO:0008236	K01285	lysosomal Pro-X carboxypeptidase
Csa_2G055040	155.442	931.895	5.99512	5.57153e-20	2	4197974	4201169	-	3196	GO:0016614;GO:0050660;GO:0055114	K08248	(R)-mandelonitrile lyase 3-like
Csa_2G167190	12.4587	202.112	16.2226	1.46767e-12	2	9428382	9432142	-	3761	GO:0016787;GO:0008152;GO:0005975;GO:0000272;GO:0102229;GO:0016161;GO:0016798	-	beta-amylase 1, chloroplastic
Csa_2G000620	440.411	885.246	2.01005	2.71862e-11	2	335510	338939	-	3430	GO:0010008;GO:0005622;GO:0007034	K12194	vacuolar protein sorting-associated protein 32 homolog 2
Csa_2G013290	5.68075	141.487	24.9063	6.91565e-22	2	2312901	2314937	-	2037	GO:0031177;GO:0006633	-	acyl carrier protein 1, chloroplastic
Csa_2G035470	2.28588	4089.85	1789.18	2.15883e-66	2	3611922	3615806	+	3885	GO:0006508;GO:0004177;GO:0019538;GO:0005622;GO:0005737;GO:0030145;GO:0008235	K01255	leucine aminopeptidase 3, chloroplastic
Csa_2G034630	36.374	106.458	2.92677	1.88683e-07	2	3400438	3400691	+	254	-	-	-
Csa_2G139860	164.781	843.151	5.11679	4.96531e-07	2	8673276	8677046	+	3771	GO:0016020;GO:0020037;GO:0016705;GO:0005506;GO:0016021;GO:0055114	-	-
Csa_2G083700	21.8247	71.3875	3.27095	9.54632e-07	2	6758062	6761674	+	3613	-	-	-
Csa_2G348270	101.891	205.114	2.01306	1.95705e-06	2	15663178	15673567	+	10390	GO:0042138	-	-
Csa_2G049960	2994.8	6601.57	2.20434	1.50154e-15	2	4128907	4133856	+	4950	GO:0046872;GO:0006098;GO:0016853;GO:0005975;GO:0042732;GO:0009045	K01805	xylose isomerase
Csa_2G326480	25.9165	98.0668	3.78396	0.0061526	2	14975400	14976804	+	1405	-	-	uncharacterized LOC101207777
Csa_2G287080	110.552	395.63	3.57868	1.25402e-17	2	13680167	13681229	+	1063	GO:0016020;GO:0016021	-	STS14 protein
Csa_2G402050	210.944	439.03	2.08126	9.36857e-10	2	20598291	20601176	-	2886	GO:0003887;GO:0003677;GO:0071897;GO:0006261;GO:0003824	-	uncharacterized LOC101219234
Csa_2G011510	524.173	1151.02	2.19588	7.54523e-15	2	2071649	2077012	+	5364	GO:0009751;GO:0010188;GO:0005829;GO:0000224;GO:0010193	-	-
Csa_2G402070	10.8039	33.7066	3.11985	0.000904363	2	20610095	20610830	+	736	-	-	uncharacterized LOC105434762
Csa_2G238780	27.8981	71.5239	2.56375	0.00050951	2	11676110	11678139	-	2030	GO:0010181;GO:0055114;GO:0003955;GO:0016491	K03809	probable NAD(P)H dehydrogenase (quinone) FQR1-like 1
Csa_2G417830	201.251	1744.21	8.66685	7.86687e-08	2	21630693	21634946	-	4254	GO:0004664;GO:0009094	K05359	arogenate dehydratase/prephenate dehydratase 1, chloroplastic
Csa_2G363030	270.953	573.29	2.11583	0.00235299	2	17522201	17525855	-	3655	GO:0016020;GO:0055085;GO:0016021;GO:0022857	-	protein WALLS ARE THIN 1
Csa_2G094380	103.157	384.808	3.73031	1.89654e-22	2	7161951	7164354	-	2404	GO:0000166;GO:0005525;GO:0003924	-	-
Csa_2G416820	160.522	345.58	2.15286	7.11765e-08	2	21609119	21616711	-	7593	GO:0046872;GO:0005524	K15083	DNA repair protein RAD16
Csa_2G010390	13.0923	146.909	11.221	0.0175148	2	1969434	1970176	-	743	GO:0050832;GO:0042742	-	pathogenesis-related protein PR-4
Csa_2G047780	20.6771	208.395	10.0785	1.31816e-14	2	3941494	3942124	+	631	GO:0046983	-	-
Csa_2G173060	2.59011	26.4093	10.1962	1.7676e-06	2	9886662	9890385	+	3724	GO:0007018;GO:0005524;GO:0003774;GO:0008017;GO:0005737;GO:0009524;GO:0000166;GO:0003777	-	kinesin-like protein KIF22
Csa_2G338850	478.353	1176.74	2.45998	8.97089e-19	2	15339865	15342020	+	2156	-	-	-
Csa_2G224260	74.9599	277.257	3.69873	4.50426e-19	2	10904657	10906556	-	1900	GO:0005634;GO:0003677;GO:0006355;GO:0043565;GO:0006351;GO:0003700	-	probable WRKY transcription factor 21
Csa_2G035460	5.35135	19142.5	3577.14	1.02236e-24	2	3598875	3603651	-	4777	GO:0006508;GO:0004177;GO:0019538;GO:0005622;GO:0005737;GO:0030145;GO:0008235	K01255	leucine aminopeptidase 3, chloroplastic-like
Csa_2G169770	7.23946	18.1678	2.50955	0.0359601	2	9614264	9615632	-	1369	GO:0003677	-	-
Csa_2G012660	1504.31	3056.27	2.03168	1.47293e-14	2	2196552	2199884	+	3333	GO:0008652;GO:0006535;GO:0019344;GO:0004124;GO:0016740	K01738	citrate synthase
Csa_2G003620	11.7736	32.5455	2.76427	0.00319983	2	700211	700507	+	297	-	-	-
Csa_2G264620	50.3929	137.969	2.73786	1.74296e-08	2	12833020	12836787	-	3768	GO:0004553;GO:0005975	-	probable endo-1,4-beta-xylanase C
Csa_2G379980	7.19166	500.301	69.5668	1.50035e-37	2	19410076	19414480	+	4405	GO:0016020;GO:0006820;GO:0005452;GO:0016021;GO:0015698	-	probable boron transporter 6
Csa_2G302250	27.5152	117.809	4.28158	2.67344e-08	2	14603125	14609497	-	6373	GO:0016020;GO:0006075;GO:0003843;GO:0016021;GO:0000148	-	-
Csa_2G349660	94.1298	210.702	2.23842	0.00389723	2	15868066	15871425	+	3360	-	-	uncharacterized LOC101208559
Csa_2G354860	885.881	6461.24	7.29358	2.90399e-58	2	16599057	16601762	+	2706	GO:0004252;GO:0016787;GO:0006508	-	subtilisin-like protease SBT1.7
Csa_2G377910	39.8116	458.637	11.5202	3.85505e-60	2	19043223	19045104	+	1882	GO:0005623;GO:0045454	K17609	probable nucleoredoxin 3
Csa_2G401430	6.83962	28.2564	4.13128	0.00317405	2	20521355	20522675	+	1321	GO:0016787;GO:0008152	-	probable carboxylesterase 18
Csa_2G357200	402.479	1187.68	2.9509	1.32458e-25	2	16791169	16795390	-	4222	-	-	uncharacterized LOC101202771
Csa_2G035330	740.536	2890.18	3.90282	2.17905e-45	2	3510180	3517277	+	7098	GO:0046983	K12126	transcription factor PIF3
Csa_2G363570	10243.8	26006.4	2.53874	4.1582e-26	2	17552105	17556471	+	4367	GO:0016787;GO:0008234;GO:0008233;GO:0006508	K01373	cysteine proteinase RD19a
Csa_2G348790	91.6511	196.159	2.14028	4.50554e-07	2	15692839	15697181	-	4343	GO:0016787;GO:0008152;GO:0005975;GO:0005576;GO:0071555;GO:0004650;GO:0016798	-	polygalacturonase At1g48100
Csa_2G356610	17.9067	146.614	8.1877	4.74012e-15	2	16722291	16723235	+	945	GO:0005634;GO:0003677	-	WUSCHEL-related homeobox 4
Csa_2G346070	112.723	233.029	2.06726	3.0911e-07	2	15496454	15499705	-	3252	GO:0009536;GO:0005739	-	uncharacterized LOC101215602
Csa_2G264060	16.4482	52.055	3.16479	3.51754e-05	2	12771307	12772227	+	921	GO:0048046;GO:0016853;GO:0005576	-	dirigent protein 23
Csa_2G008140	357.753	958.746	2.67991	6.60095e-21	2	1439789	1446402	+	6614	GO:0016020;GO:0055085;GO:0016021	K08193	probable anion transporter 6, chloroplastic
Csa_2G307340	11.8991	51.5917	4.33578	8.67132e-07	2	14662519	14665030	-	2512	GO:0004805;GO:0016787;GO:0005992;GO:0016311;GO:0003824	K01087	probable trehalose-phosphate phosphatase J
Csa_2G011610	1.46772	73.4291	50.0293	3.91156e-23	2	2144898	2146488	+	1591	-	-	uncharacterized LOC101219794
Csa_2G003610	2463.97	5237.44	2.12561	7.44751e-17	2	691604	698836	-	7233	GO:0008152;GO:0005777;GO:0003824;GO:0055114;GO:0006635;GO:0006631;GO:0003857;GO:0016491	-	-
Csa_2G437130	541.164	1126.89	2.08235	1.65474e-11	2	22923858	22925192	-	1335	GO:0006952;GO:0009607	-	S-norcoclaurine synthase-like
Csa_2G036620	573.706	2991.24	5.21388	1.62809e-63	2	3742781	3748699	-	5919	GO:0016020;GO:0004180;GO:0016787;GO:0008233;GO:0006508;GO:0004185;GO:0016021	-	-
Csa_2G079120	21.0749	120.97	5.73999	3.48909e-16	2	6492305	6494573	-	2269	GO:0016020;GO:0008519;GO:0072488;GO:0016021;GO:0015696	K03320	ammonium transporter 1 member 2
Csa_2G429020	1.127	8.51704	7.55724	0.0160421	2	22360863	22361291	+	429	-	-	-
Csa_2G374590	150.006	566.343	3.77546	2.26623e-28	2	18764465	18765277	-	813	GO:0005634;GO:0003677;GO:0006355;GO:0006351;GO:0003700	K09286	ethylene-responsive transcription factor TINY-like
Csa_2G023940	425.573	1525.03	3.58349	5.28886e-19	2	2811275	2811774	-	500	GO:0016702;GO:0046872;GO:0055114;GO:0016491	-	-
Csa_3G182030	11.8487	34.8667	2.94266	0.00128197	3	12561499	12563193	-	1695	GO:0005515	-	-
Csa_3G646550	35.042	139.809	3.98976	2.91616e-13	3	25484148	25486762	-	2615	GO:0016020;GO:0016021;GO:0016788	-	GDSL esterase/lipase 5
Csa_3G732500	1.13162	14.6736	12.9669	0.000200434	3	27741067	27743717	+	2651	GO:0016020;GO:0055085;GO:0006857;GO:0016021;GO:0022857;GO:0005215	K14638	protein NRT1/ PTR FAMILY 8.2
Csa_3G807330	0	4.41076	Inf	0.0269103	3	30899203	30901257	+	2055	GO:0005634;GO:0010030;GO:0009737	-	protein MOTHER of FT and TF 1-like
Csa_3G848290	350.029	872.595	2.49292	8.46872e-18	3	34699200	34700304	-	1105	GO:0016020;GO:0016021	-	protein YLS9
Csa_3G818250	83.7379	516.745	6.17098	3.55819e-43	3	31758562	31763305	+	4744	GO:0016020;GO:0055085;GO:0016021;GO:0022857;GO:0005215	-	probable nitrite transporter At1g68570-like
Csa_3G128930	99.7478	209.378	2.09907	8.97871e-06	3	8230303	8230959	+	657	-	-	-
Csa_3G889760	19.8199	88.6075	4.47062	1.69252e-10	3	37761161	37763391	-	2231	GO:0008152;GO:0016758;GO:0016740	K21374	7-deoxyloganetin glucosyltransferase
Csa_3G147740	30.813	126.583	4.1081	1.03239e-12	3	9928649	9930364	-	1716	GO:0009644;GO:0005524;GO:0000166;GO:0042542;GO:0009408	K09489	heat shock 70 kDa protein 8
Csa_3G842000	73.803	217.875	2.95211	2.42721e-12	3	33856104	33862528	-	6425	GO:0035335;GO:0008138;GO:0006470;GO:0016311;GO:0004725;GO:0016791	K14819	dual specificity protein phosphatase 12-like
Csa_3G232430	1.52015	16.7977	11.0501	0.00165723	3	15066407	15067597	+	1191	GO:0005515	-	-
Csa_3G851190	126.257	261.189	2.06872	4.60948e-07	3	35091172	35097848	+	6677	GO:0008233;GO:0036459;GO:0046872;GO:0006508;GO:0006511;GO:0008234;GO:0016787;GO:0008270;GO:0016579	-	-
Csa_3G134780	36.2681	179.193	4.94079	1.60746e-11	3	9009936	9013473	-	3538	GO:0016020;GO:0055085;GO:0016021;GO:0022857;GO:0005215	-	-
Csa_3G713870	13.4398	26.9833	2.00772	0.0474778	3	27021713	27022080	-	368	-	-	-
Csa_3G422290	272.887	584.052	2.14027	1.18339e-11	3	20006178	20008994	-	2817	-	-	-
Csa_3G114450	16.8208	43.0435	2.55895	0.00131743	3	5938677	5943021	+	4345	GO:0003779	-	protein NETWORKED 2D-like
Csa_3G229430	203.169	447.401	2.20211	3.98088e-06	3	15013275	15015446	-	2172	GO:0016020;GO:0005515;GO:0016021	-	-
Csa_3G609270	193.563	388.851	2.00891	1.40163e-08	3	23649885	23656185	+	6301	GO:0004364;GO:0005515	K07393	glutathione S-transferase omega-like 2
Csa_3G646000	1.44717	17.2597	11.9266	7.66986e-05	3	25400540	25400881	-	342	GO:0016020;GO:0016021	-	-
Csa_3G778180	21.0477	1639.14	77.8775	3.73007e-35	3	29957519	29958145	+	627	-	-	-
Csa_3G778280	0.786286	88.4419	112.481	0.00102982	3	30016273	30017845	+	1573	GO:0055114;GO:0016491	-	secoisolariciresinol dehydrogenase-like
Csa_3G002370	375.429	991.141	2.64002	2.2233e-20	3	274051	275888	+	1838	GO:0008652;GO:0008483;GO:0004648;GO:0016740;GO:0006564;GO:0003824	K00831	phosphoserine aminotransferase 2, chloroplastic-like
Csa_3G214030	201.474	438.873	2.17832	1.05901e-10	3	14314137	14317108	+	2972	GO:0016020;GO:0006810;GO:0016021;GO:0005789	K20352	transmembrane emp24 domain-containing protein p24delta3
Csa_3G822130	11.9001	34.8021	2.92452	0.00572787	3	32074235	32081615	-	7381	GO:0030261;GO:0005634;GO:0000278;GO:0051301;GO:0007049;GO:0005488;GO:0007076	K06677	condensin complex subunit 1
Csa_3G019320	11.6225	56.66	4.87501	1.15541e-07	3	1870182	1872016	+	1835	GO:0016020;GO:0016021	-	uncharacterized LOC101212248
Csa_3G469200	155.579	338.967	2.17875	1.53462e-09	3	20915940	20918521	+	2582	GO:0016020;GO:0005768;GO:0005794;GO:0016021;GO:0005802	-	uncharacterized LOC101206567
Csa_3G151400	11.7886	33.0074	2.79994	0.00193465	3	10380699	10387202	+	6504	GO:0005524;GO:0004672;GO:0006468;GO:0005488	-	-
Csa_3G740220	3285.96	8375.37	2.54883	1.02559e-10	3	28676090	28678256	-	2167	GO:0046872;GO:0030001	-	hypothetical protein
Csa_3G889920	348.758	1068.05	3.06244	5.53434e-10	3	37886641	37887084	-	444	-	-	-
Csa_3G047860	8.70718	20.2598	2.32679	0.040255	3	3352480	3355761	+	3282	GO:0016020;GO:0016021	-	hypothetical protein
Csa_3G736640	3.71711	12.071	3.24741	0.0458442	3	28313115	28313638	+	524	-	-	-
Csa_3G176260	1934.55	4037.71	2.08716	1.52868e-05	3	11930279	11931192	-	914	GO:0043086;GO:0004857	-	21 kDa protein-like
Csa_3G020060	277.126	1041.72	3.759	1.8748e-20	3	2103223	2104961	+	1739	GO:0009505;GO:0016787;GO:0008233;GO:0006508;GO:0004190	-	aspartic proteinase nepenthesin-1
Csa_3G748260	64.8276	142.071	2.19151	4.14112e-06	3	29071168	29073968	-	2801	GO:0016020;GO:0016310;GO:0005524;GO:0016301;GO:0006468;GO:0005515;GO:0000166;GO:0004672;GO:0016021;GO:0005886;GO:0009834	-	-
Csa_3G095040	4.97876	23.6048	4.7411	0.00926062	3	4758261	4763750	-	5490	GO:0000287;GO:0046872;GO:0016829;GO:0008152;GO:0010333	-	-
Csa_3G889160	737.06	2076.61	2.81743	1.39184e-12	3	37675602	37681522	-	5921	GO:0016020;GO:0010150;GO:0006520;GO:0005777;GO:0004069;GO:0003824;GO:0080130;GO:0009058;GO:0008483;GO:0016740;GO:0009536;GO:0030170	K14454	aspartate aminotransferase, cytoplasmic
Csa_3G159430	903.247	2178.9	2.4123	1.35805e-20	3	10770646	10779005	-	8360	GO:0007165;GO:0005515;GO:0005488	-	putative E3 ubiquitin-protein ligase LIN-1
Csa_3G859690	1100.72	3695.54	3.35739	3.80277e-38	3	35966083	35970175	-	4093	GO:0016743;GO:0016597;GO:0006520;GO:0004585;GO:0016740;GO:0006591	K00611	ornithine carbamoyltransferase, chloroplastic
Csa_3G129650	0.393143	7.33797	18.6649	0.00743274	3	8332861	8333350	-	490	-	-	-
Csa_3G764550	37.9384	134.263	3.53896	2.03014e-11	3	29431295	29435673	+	4379	GO:0016757	K03714	beta-(1,2)-xylosyltransferase
Csa_3G842010	7.61205	19.6107	2.57627	0.025621	3	33869912	33872104	+	2193	GO:0005515	-	F-box protein At2g26850-like
Csa_3G857050	35.4007	73.6403	2.08019	0.00296157	3	35852545	35857021	-	4477	GO:0016020;GO:0055085;GO:0016021;GO:0022891;GO:0022857;GO:0005215	K08145	sugar transporter ERD6-like 6
Csa_3G043910	28.5327	67.8705	2.37869	0.000247988	3	3023356	3025773	+	2418	GO:0005634;GO:0006355;GO:1900459;GO:0006351	-	scarecrow-like protein 28
Csa_3G825100	10.8928	54.8055	5.03133	5.03107e-08	3	32720703	32721254	-	552	GO:0016020;GO:0016021	-	-
Csa_3G680630	1.11107	10.881	9.79329	0.00315958	3	26122294	26123016	-	723	GO:0016020;GO:0016021	-	-
Csa_3G550680	50.5163	185.68	3.67565	3.9503e-08	3	21894045	21903842	+	9798	GO:0016020;GO:0006810;GO:0005524;GO:0000166;GO:0016021;GO:0016887	-	pleiotropic drug resistance protein 1-like
Csa_3G173020	510.705	1069.02	2.09323	1.25529e-09	3	11648475	11659218	+	10744	GO:0006552;GO:0009646;GO:0005739	K00311	electron transfer flavoprotein-ubiquinone oxidoreductase, mitochondrial
Csa_3G062600	4.91709	60.6076	12.3259	5.04454e-14	3	3597015	3603281	+	6267	GO:0007018;GO:0005524;GO:0003774;GO:0000166;GO:0003777;GO:0008017	K10400	kinesin-like protein KIN12B
Csa_3G748780	10.6935	27.2864	2.55169	0.00879239	3	29088269	29089046	+	778	GO:0006979;GO:0009061	-	uncharacterized LOC101207081
Csa_3G902370	9.74527	25.489	2.61553	0.0110125	3	39027122	39030937	+	3816	-	-	AT-hook motif nuclear-localized protein 13-like
Csa_3G736900	3.79471	13.4051	3.53259	0.0225971	3	28470821	28473479	-	2659	GO:0016020;GO:0010413;GO:0042285;GO:0010417;GO:0000139;GO:0005794;GO:0015018;GO:0016021;GO:0071555;GO:0016740;GO:0009834	K20869	probable beta-1,4-xylosyltransferase IRX9
Csa_3G147210	108.584	254.698	2.34562	1.58096e-09	3	9899619	9903868	+	4250	GO:0016787;GO:0016311;GO:0008252	K03787	uncharacterized LOC101206491
Csa_3G883010	15.7827	74.0929	4.69457	1.31215e-09	3	37527713	37528920	-	1208	GO:0016757;GO:0016021	-	glycosyltransferase family protein 64 C3
Csa_3G099660	887.855	3481.78	3.92156	6.58048e-47	3	4944225	4949631	-	5407	GO:0016020;GO:0055085;GO:0005216;GO:0034220;GO:0016021;GO:0006811	-	cyclic nucleotide-gated ion channel 4
Csa_3G690290	34.1622	93.7591	2.74453	1.3221e-06	3	26359496	26366461	+	6966	GO:0003677;GO:0005524;GO:0061505;GO:0016853;GO:0003918;GO:0006259;GO:0003916;GO:0000166;GO:0006265	-	-
Csa_3G045140	3.47455	39.5088	11.3709	1.35498e-09	3	3177297	3178179	+	883	GO:0016020;GO:0016021	-	uncharacterized LOC101206234
Csa_3G121750	227.111	610.058	2.68616	4.12081e-18	3	7144240	7145111	+	872	GO:0016020;GO:0016021	-	-
Csa_3G133130	31.7899	69.1581	2.17547	0.0006793	3	8673154	8674109	+	956	GO:0005634;GO:0003677;GO:0006355;GO:0006351;GO:0003700	-	-
Csa_3G588470	27.0753	80.5676	2.97568	1.34916e-06	3	22529628	22534079	-	4452	GO:0016042;GO:0016787;GO:0016788;GO:0006629	K01052	triacylglycerol lipase 2
Csa_3G116630	24.3393	152.766	6.27653	1.99735e-20	3	6195034	6195917	+	884	GO:0016020;GO:0016021	-	protein YLS9-like
Csa_3G099710	118.453	244.874	2.06728	2.15839e-07	3	4974810	4976580	-	1771	GO:0016020;GO:0016021	-	uncharacterized LOC101210213
Csa_3G853160	91.2948	244.315	2.67611	0.00450696	3	35540340	35542897	+	2558	GO:0016020;GO:0020037;GO:0005506;GO:0055114;GO:0016705;GO:0046872;GO:0016021;GO:0004497;GO:0016491	K00512	cytochrome P450 CYP82D47-like
Csa_3G118740	386.926	1080.52	2.79256	5.92252e-23	3	6585076	6585906	-	831	GO:0009733	K14488	auxin-induced protein X15-like
Csa_3G903490	1.06996	411.852	384.923	3.05735e-55	3	39140042	39141823	+	1782	GO:0005634;GO:0003677;GO:0006355;GO:0006351	-	-
Csa_3G122330	537.514	1544.1	2.87266	1.86094e-26	3	7195571	7202530	-	6960	GO:0016020;GO:0055085;GO:0016021	-	probable anion transporter 2, chloroplastic
Csa_3G874380	175.392	1277.81	7.28546	2.17152e-71	3	36601858	36606353	+	4496	GO:0005623;GO:0045454	K17609	probable nucleoredoxin 2
Csa_3G110660	272.961	685.255	2.51045	1.05836e-16	3	5519967	5523521	+	3555	GO:0046872;GO:0005524;GO:0000166;GO:0009113;GO:0004637;GO:0003824	K01945	phosphoribosylamine--glycine ligase
Csa_3G732470	92.6197	390.038	4.21118	0.00635454	3	27720478	27722517	-	2040	GO:0016747	-	uncharacterized acetyltransferase At3g50280
Csa_3G815430	1.88142	10.4838	5.57226	0.0139	3	31480882	31486651	-	5770	GO:0016020;GO:0016021	-	-
Csa_3G901120	217.063	439.958	2.02687	2.47038e-09	3	38883987	38885462	-	1476	GO:0000287;GO:0016310;GO:0052725;GO:0005524;GO:0016301;GO:0005622;GO:0047325;GO:0032957;GO:0046872;GO:0000166;GO:0052726;GO:0016740	-	-
Csa_3G117940	22.7873	49.1405	2.15649	0.00387346	3	6437361	6437828	+	468	-	-	hypothetical protein
Csa_3G646540	7.52775	20.459	2.71781	0.0182075	3	25477970	25481278	-	3309	GO:0016020;GO:0016298;GO:0016021;GO:0016788;GO:0006629	-	-
Csa_3G829130	180.035	410.199	2.27844	4.62743e-05	3	33137325	33143953	+	6629	GO:0016020;GO:0055085;GO:0016021;GO:0022857;GO:0005215	-	protein NRT1/ PTR FAMILY 5.8-like
Csa_3G061020	0	15.2189	Inf	1.58383e-06	3	3525527	3526875	-	1349	GO:0016020;GO:0016021	-	hypothetical protein
Csa_3G681160	19.9957	681.591	34.0869	1.85885e-112	3	26158861	26161188	+	2328	GO:0006508;GO:0004185	-	-
Csa_3G731750	9.03659	21.1238	2.33759	0.0362482	3	27598760	27599077	+	318	-	-	-
Csa_3G122600	139.146	303.751	2.18297	3.76294e-09	3	7354866	7357682	+	2817	GO:0004488;GO:0003824;GO:0055114	-	bifunctional protein FolD 4, chloroplastic
Csa_3G894480	189.365	1183.35	6.24906	2.9195e-61	3	38416580	38420013	+	3434	GO:0016020;GO:0016021	-	-
Csa_3G020090	0.749796	98.9735	132.001	2.82453e-33	3	2120395	2122000	+	1606	-	-	-
Csa_3G902260	61.1681	268.289	4.38609	1.18934e-15	3	38969614	38972290	-	2677	GO:0046872;GO:0043547;GO:0005096	K12493	probable ADP-ribosylation factor GTPase-activating protein AGD9
Csa_3G002600	298.377	963.58	3.2294	8.91578e-28	3	379165	381615	+	2451	-	-	uncharacterized LOC101219661
Csa_3G125520	209.521	545.019	2.60126	3.00917e-16	3	7626187	7627174	+	988	-	-	-
Csa_3G444560	371.817	926.787	2.49259	2.03869e-18	3	20565522	20568661	-	3140	GO:0005634;GO:0005515;GO:0006355;GO:0009734;GO:0006351	K14484	auxin-responsive protein IAA26-like
Csa_3G002750	531.52	1231.26	2.31649	5.38377e-17	3	472647	474692	-	2046	GO:0016020;GO:0016021	-	thaumatin-like protein 1
Csa_3G199580	466.932	1825.03	3.90855	3.30141e-42	3	13717214	13719175	+	1962	GO:0016020;GO:0046872;GO:0016021;GO:0008270;GO:0055114;GO:0016491	-	-
Csa_3G891640	39.8244	221.649	5.56564	2.59592e-24	3	38054463	38063362	+	8900	GO:0007018;GO:0005524;GO:0003774;GO:0000166;GO:0003777;GO:0008017	K10395	kinesin-like protein BC2
Csa_3G094000	197.137	499.871	2.53565	5.95552e-15	3	4712761	4714746	+	1986	GO:0016020;GO:0016021	-	uncharacterized LOC101211780
Csa_3G610800	290.934	620.541	2.13293	1.08977e-11	3	23687801	23693273	+	5473	GO:0005634;GO:0009506;GO:0005515;GO:0006355;GO:0009734;GO:0006351	-	-
Csa_3G169500	57.0332	174.218	3.05468	0.00130719	3	11262071	11275250	+	13180	-	-	-
Csa_3G180390	1.89735	45.0187	23.7271	3.00347e-13	3	12453695	12454323	+	629	-	-	protein MEN-8
Csa_3G006780	13.3986	233.516	17.4283	2.73825e-46	3	881034	885501	-	4468	-	K01076	alpha/beta hydrolase domain-containing protein 17B
Csa_3G733290	48.6611	240.129	4.93473	3.78246e-07	3	27855590	27857127	-	1538	-	-	uncharacterized LOC101220657
Csa_3G875960	39.8531	282.347	7.08468	1.01061e-33	3	36666562	36667821	-	1260	-	-	uncharacterized LOC101211234
Csa_3G604620	36.0323	475.993	13.2102	5.10738e-66	3	23460570	23462686	+	2117	GO:0006595;GO:0016740;GO:0003824;GO:0006596	K00797	spermine synthase-like
Csa_3G651860	22.295	110.357	4.94985	1.33083e-13	3	25711809	25713614	+	1806	GO:0032502;GO:0005634;GO:0005524;GO:0006355;GO:0006351	-	growth-regulating factor 5-like
Csa_3G894510	122.366	423.977	3.46483	4.11467e-22	3	38430568	38432572	+	2005	-	-	uncharacterized LOC101220969
Csa_3G872030	417.71	1598.72	3.82735	9.35284e-40	3	36329947	36335862	+	5916	-	-	filament-like plant protein 4
Csa_3G727990	1032.69	2088.58	2.02246	0.00642166	3	27179207	27180555	+	1349	GO:0005634;GO:0003677;GO:0006355;GO:0043565;GO:0006351;GO:0003700	-	-
Csa_3G852580	22.1243	100.192	4.52858	1.21381e-11	3	35469898	35472285	+	2388	GO:0016020;GO:0020037;GO:0005506;GO:0055114;GO:0016705;GO:0046872;GO:0016021;GO:0004497;GO:0016491	-	cytochrome P450 CYP82D47-like
Csa_3G881810	20.4603	116.218	5.68019	1.90583e-15	3	37325203	37327050	-	1848	GO:0020037;GO:0055114;GO:0006979;GO:0046872;GO:0098869;GO:0004601;GO:0005576;GO:0042744;GO:0016491	K00430	peroxidase 45-like
Csa_3G734200	5.2465	53.9309	10.2794	9.03926e-12	3	28053727	28057806	+	4080	GO:0016020;GO:0004252;GO:0009506;GO:0008233;GO:0006508;GO:0016787;GO:0016021;GO:0005886	-	-
Csa_3G760520	1.09051	65.2234	59.8098	2.74826e-21	3	29334285	29337537	-	3253	GO:0016020;GO:0055085;GO:0055075;GO:0015299;GO:0006812;GO:0005774;GO:1902600;GO:0009651;GO:0016021;GO:0006814;GO:0015297	-	-
Csa_3G736850	90.3068	315.849	3.49751	4.00421e-19	3	28444777	28449543	-	4767	-	-	-
Csa_3G610280	38.7755	77.7446	2.00499	0.00218298	3	23664112	23665187	+	1076	GO:0016020;GO:0010497;GO:0009505;GO:0009506;GO:0046739;GO:0016021	-	-
Csa_3G600020	10.1225	92.5569	9.1437	2.32417e-17	3	23215802	23218931	-	3130	GO:0016746;GO:0009058;GO:0008152;GO:0016747;GO:0016740;GO:0003824	K00660	chalcone synthase 2
Csa_3G822350	272.086	1671.58	6.14357	2.90829e-66	3	32239367	32242082	+	2716	GO:0016020;GO:0055085;GO:0016021	K13754	cation/calcium exchanger 2-like
Csa_3G852530	98.8494	253.178	2.56125	6.28608e-11	3	35445635	35448731	+	3097	GO:0005634;GO:0003677;GO:0006355;GO:0006351	-	probable transcription factor KAN4
Csa_3G902910	18.6328	19902.8	1068.16	3.44755e-39	3	39069319	39072814	+	3496	GO:0016787;GO:0008152	K01438	acetylornithine deacetylase-like
Csa_3G736880	358.967	800.305	2.22947	4.91769e-14	3	28462209	28466108	+	3900	-	-	hypothetical protein
Csa_3G735550	3.73304	13.3932	3.58774	0.0311481	3	28275884	28276689	-	806	-	-	-
Csa_3G681150	73.0954	1520.2	20.7975	1.37583e-135	3	26142891	26151392	-	8502	GO:0004180;GO:0016787;GO:0008233;GO:0006508;GO:0004185	K16297	serine carboxypeptidase-like 35
Csa_3G170010	250.808	622.799	2.48317	0.00126794	3	11280749	11307553	+	26805	GO:0016020;GO:0005515;GO:0016021	-	-
Csa_3G132010	861.919	2106.82	2.44434	9.6408e-21	3	8586711	8596643	-	9933	GO:0009055;GO:0050660;GO:0055114;GO:0045454;GO:0050661;GO:0006749;GO:0022900;GO:0098869;GO:0005623;GO:0016668;GO:0004362;GO:0016491	-	-
Csa_3G734350	9.98114	26.6169	2.66671	0.00906775	3	28141677	28142046	-	370	-	-	-
Csa_3G734930	77.0212	175.581	2.27964	2.33875e-07	3	28194305	28195378	-	1074	GO:0005634;GO:0003677;GO:0046982;GO:0005694;GO:0000786	K11252	probable histone H2B.3
Csa_3G751460	533.092	1125.89	2.11199	1.56102e-13	3	29229293	29231720	-	2428	-	-	PERQ amino acid-rich with GYF domain-containing protein 2
Csa_3G168980	307.835	909.187	2.95348	4.10035e-24	3	11247521	11250789	-	3269	-	-	probable protein Pop3
Csa_3G644790	27.5142	127.979	4.65136	2.27205e-14	3	25254618	25255918	-	1301	-	-	-
Csa_3G360150	23.8357	66.5068	2.79022	2.08601e-05	3	18431767	18432991	-	1225	-	-	-
Csa_3G743980	427.239	1046.36	2.44912	4.97523e-18	3	28861819	28863593	+	1775	GO:0008152;GO:0016758;GO:0016740	-	-
Csa_3G149950	1894.24	4411.02	2.32865	5.80858e-20	3	10077095	10080069	-	2975	-	-	stem-specific protein TSJT1
Csa_3G840430	17.5228	45.4902	2.59606	0.0183106	3	33771257	33773941	-	2685	GO:0016788	-	GDSL esterase/lipase At5g14450
Csa_3G820480	248.032	1378.22	5.55665	3.01207e-12	3	31922073	31922792	-	720	-	-	uncharacterized LOC105434994
Csa_3G009420	448.071	1450.58	3.2374	4.55905e-31	3	1035067	1039602	+	4536	GO:0005992;GO:0003824	K16055	alpha,alpha-trehalose-phosphate synthase [UDP-forming] 5
Csa_3G872110	149.982	350.705	2.33831	2.69924e-07	3	36395141	36397447	+	2307	GO:0003676	-	uncharacterized LOC101222539
Csa_3G002860	154.58	734.518	4.7517	1.61816e-07	3	522560	524726	-	2167	GO:0046983	-	-
Csa_3G036410	202.908	519.951	2.56249	1.52729e-15	3	2538140	2541637	+	3498	GO:0016020;GO:0016310;GO:0005524;GO:0016301;GO:0006468;GO:0005515;GO:0004672;GO:0016021	-	LRR receptor-like serine/threonine-protein kinase GSO2
Csa_3G008880	157.574	330.337	2.09639	9.54278e-09	3	1004847	1007004	-	2158	-	-	uncharacterized LOC101208416
Csa_3G434960	19.1637	138.24	7.21364	7.64059e-21	3	20442693	20446930	+	4238	GO:0019310;GO:0005506;GO:0055114;GO:0005737;GO:0050113	K00469	inositol oxygenase 1-like
Csa_3G736740	35.5091	78.3052	2.20522	0.000280354	3	28374986	28379103	+	4118	GO:0005634;GO:0003677;GO:0006355;GO:0006351	-	protein REVEILLE 8-like
Csa_3G806800	26.3667	57.7888	2.19174	0.00143507	3	30873000	30876825	+	3826	GO:0005524;GO:0000166	K10355	actin
Csa_3G176870	40.9437	122.048	2.98087	1.90549e-07	3	12022624	12026188	-	3565	GO:0000226;GO:0000910;GO:0008017	-	-
Csa_3G164480	442.452	904.633	2.04459	6.86987e-12	3	10820222	10823848	+	3627	GO:0008152;GO:0003824	K01557	acylpyruvase FAHD1, mitochondrial
Csa_3G872170	130.484	1997.69	15.3098	1.07873e-73	3	36426105	36426899	-	795	-	-	gibberellin-regulated protein 11
Csa_3G198500	13.3827	28.7314	2.14691	0.0275785	3	13630219	13630470	+	252	-	-	-
Csa_3G881800	16.9051	34.8704	2.06272	0.0189486	3	37318882	37324086	+	5205	GO:0016020;GO:1902600;GO:0016787;GO:0005524;GO:0000166;GO:0016021;GO:0008553	-	-
Csa_3G902400	5.20539	17.6272	3.38634	0.0118223	3	39052912	39053721	+	810	GO:0003676	-	transcriptional regulator SUPERMAN-like
Csa_3G117960	143.428	319.031	2.22433	0.000269684	3	6445761	6448246	+	2486	GO:0046872;GO:0005634;GO:0003677	-	squamosa promoter-binding-like protein 7
Csa_3G015860	17.7463	214.048	12.0615	1.66929e-23	3	1410103	1415463	+	5361	GO:0016020;GO:0055085;GO:0016021;GO:0022857;GO:0005215	-	protein NRT1/ PTR FAMILY 7.3-like
Csa_3G904070	17.4632	75.848	4.34331	3.1879e-07	3	39209735	39214306	+	4572	GO:0016020;GO:0055085;GO:0016021;GO:0022857;GO:0005215	-	protein NRT1/ PTR FAMILY 7.3-like
Csa_3G865370	481.105	1069.13	2.22224	4.56026e-15	3	36133172	36137462	+	4291	GO:0005525	-	probable GTP-binding protein OBGC2
Csa_3G238150	36.5262	169.757	4.64755	2.35245e-17	3	15296155	15297288	-	1134	GO:0005634;GO:0003677;GO:0006355	-	dof zinc finger protein DOF1.8-like
Csa_3G172920	89.5929	315.253	3.51872	3.60731e-19	3	11563685	11567467	+	3783	GO:0003755;GO:0005515;GO:0016853;GO:0000413	K09571	70 kDa peptidyl-prolyl isomerase-like
Csa_3G855390	91.6029	190.698	2.08179	1.35516e-06	3	35733429	35737406	-	3978	-	-	uncharacterized LOC101210293
Csa_3G665600	67.3427	400.309	5.94436	7.85684e-07	3	26045730	26050009	-	4280	GO:0016020;GO:0006820;GO:0005452;GO:0016021;GO:0015698	-	boron transporter 1-like
Csa_3G073840	1201.55	2492.18	2.07414	1.2e-09	3	3879241	3883199	-	3959	GO:0009423;GO:0008652;GO:0003849;GO:0003824;GO:0009073;GO:0009536;GO:0016740;GO:0009507	K01626	phospho-2-dehydro-3-deoxyheptonate aldolase 2, chloroplastic-like
Csa_3G205300	106.16	228.898	2.15616	9.38316e-08	3	13999748	14004575	+	4828	GO:0016020;GO:0005524;GO:0004672;GO:0016021;GO:0006468	-	probable receptor-like protein kinase At1g49730
Csa_3G816150	43.7974	90.8117	2.07345	0.000253088	3	31637454	31644121	+	6668	GO:0016020;GO:0016746;GO:0016021;GO:0016740;GO:0019706	K16675	probable protein S-acyltransferase 4
Csa_3G144730	9.39786	27.5978	2.9366	0.00374592	3	9624192	9625586	+	1395	GO:0016020;GO:0016021	-	-
Csa_3G280950	198.853	871.794	4.38411	2.04152e-39	3	16649883	16656301	+	6419	GO:0016020;GO:0005515;GO:0016021	-	-
Csa_3G363150	30.9862	296.24	9.56038	5.3621e-33	3	18459542	18460838	+	1297	-	-	probable membrane-associated kinase regulator 6
Csa_3G892170	473.632	1010.5	2.13351	7.84675e-09	3	38082565	38086895	-	4331	GO:0016747	-	protein ECERIFERUM 1
Csa_3G736930	50.3153	231.907	4.60908	2.38519e-21	3	28483399	28486139	+	2741	-	-	uncharacterized LOC105434959
Csa_3G822510	25.4185	67.8123	2.66783	4.07597e-05	3	32374946	32379350	-	4405	GO:0016020;GO:0016021	-	probable sugar phosphate/phosphate translocator At5g04160
Csa_3G444570	8.89063	71.923	8.08975	3.42343e-13	3	20568765	20569222	-	458	GO:0016020;GO:0016021	-	-
Csa_3G002410	0	5.2688	Inf	0.0122247	3	299887	300227	+	341	-	-	-
Csa_3G146630	56.8672	124.442	2.1883	1.34606e-05	3	9872232	9876649	-	4418	-	-	-
Csa_3G888550	14.6079	121.064	8.2876	3.78754e-08	3	37581080	37581439	-	360	-	-	-
Csa_3G182150	6.83962	21.2074	3.10067	0.00797713	3	12609162	12610318	-	1157	-	-	uncharacterized LOC101216404
Csa_3G774730	91.8537	673.037	7.32728	4.82417e-56	3	29642652	29649300	-	6649	GO:0016020;GO:0005524;GO:0016021;GO:0005488;GO:0016887	-	-
Csa_3G199550	66.1777	174.06	2.6302	2.87458e-09	3	13687484	13689155	-	1672	-	-	uncharacterized LOC101204288
Csa_3G183890	137.096	308.694	2.25166	6.87798e-10	3	12820451	12823040	+	2590	GO:0016020;GO:0005524;GO:0004672;GO:0000166;GO:0016021;GO:0006468	-	-
Csa_3G912920	200.598	492.288	2.4541	3.61134e-14	3	39577751	39583126	-	5376	GO:0046872;GO:0006355;GO:0043565;GO:0008270;GO:0003700	-	-
Csa_3G113930	165.236	387.633	2.34594	8.62482e-12	3	5897614	5902755	-	5142	GO:0016020;GO:0016021	-	uncharacterized LOC101213801
Csa_3G730910	514.76	1081.69	2.10135	3.15183e-13	3	27403916	27405718	+	1803	GO:0016020;GO:0030246;GO:0005524;GO:0004672;GO:0016021;GO:0006468	-	-
Csa_3G645990	65.062	265.949	4.08762	1.01949e-20	3	25396131	25399916	-	3786	GO:0010181;GO:0003824;GO:0055114;GO:0016491	K11517	peroxisomal (S)-2-hydroxy-acid oxidase GLO4
Csa_3G680620	6.00761	76.6385	12.7569	8.47063e-14	3	26120862	26121330	-	469	-	-	-
Csa_3G812210	58.892	122.06	2.07261	4.40172e-05	3	31223062	31227042	-	3981	GO:0016811	K21286	protein N-terminal glutamine amidohydrolase
Csa_3G251900	4.90578	16.4518	3.35356	0.0147081	3	15654486	15654794	+	309	-	-	-
Csa_3G702630	3.77878	15.8647	4.19836	0.00663533	3	26678056	26682978	-	4923	GO:0016020;GO:0046873;GO:0016021;GO:0030001;GO:0005215	-	metal transporter Nramp1-like
Csa_3G345390	289.31	695.538	2.40413	1.83081e-15	3	18024315	18030091	+	5777	GO:0016310;GO:0016301;GO:0016773;GO:0016740	K00847	probable fructokinase-6, chloroplastic
Csa_3G180440	13.5857	35.9419	2.64557	0.00216429	3	12484265	12485098	-	834	GO:0009908;GO:0010228	-	CEN-like protein 1-like
Csa_3G627710	52.8294	203.637	3.85461	2.00334e-16	3	24436080	24439268	+	3189	GO:0005634;GO:0005737	K22762	desumoylating isopeptidase 1-like
Csa_3G823050	359.49	819.264	2.27897	1.00329e-14	3	32403347	32409135	-	5789	GO:0046951;GO:0004419;GO:0005739;GO:0003824	K01640	hydroxymethylglutaryl-CoA lyase, mitochondrial
Csa_3G182040	10.7356	142.765	13.2984	8.38158e-29	3	12566407	12568426	+	2020	GO:0003677	-	-
Csa_3G646560	940.1	2018.03	2.14661	8.41458e-16	3	25489793	25492354	-	2562	GO:0005634;GO:0003677;GO:0006355;GO:0006351;GO:0003700	K09286	ethylene-responsive transcription factor RAP2-12
Csa_3G150820	85.4107	237.351	2.77893	5.31702e-12	3	10283591	10286728	+	3138	GO:0016020;GO:0005506;GO:0055114;GO:0031418;GO:0016705;GO:0046872;GO:0016021;GO:0016491	K00472	probable prolyl 4-hydroxylase 4
Csa_3G149960	0.356653	6.99316	19.6077	0.00972198	3	10088257	10089893	-	1637	GO:0046715;GO:0016020;GO:0055085;GO:0016021;GO:0015267;GO:0035445;GO:0005215	-	-
Csa_3G731090	9.29046	37.6433	4.05182	0.0210196	3	27498057	27499919	+	1863	GO:0005525	-	protein AIG1-like
Csa_3G384800	1.89735	12.5936	6.63744	0.00378142	3	18869164	18870960	-	1797	GO:0045735	-	11S globulin subunit beta
Csa_3G751450	98.8001	254.901	2.57996	3.82873e-11	3	29218069	29221592	-	3524	-	-	uncharacterized LOC105434967
Csa_3G119540	123.856	356.36	2.8772	8.37888e-16	3	6764369	6766281	+	1913	GO:0016020;GO:0008233;GO:0004190;GO:0009505;GO:0006508;GO:0016787;GO:0080167;GO:0016021	-	-
Csa_3G894470	90.6489	848.204	9.35703	9.51446e-73	3	38414815	38416506	+	1692	GO:0016020;GO:0016021	-	-
Csa_3G168380	16.9667	36.8736	2.17329	0.0312497	3	11140412	11141215	+	804	-	-	-
Csa_3G002500	15.9559	35.7129	2.23823	0.00836224	3	336625	338205	+	1581	GO:0005515	-	pentatricopeptide repeat-containing protein At3g46790, chloroplastic-like
Csa_3G901170	18.8687	59.0958	3.13195	1.16193e-05	3	38911764	38913451	+	1688	GO:0016020;GO:0016021	-	RING-H2 finger protein ATL29
Csa_3G133140	131.901	858.208	6.50648	2.36976e-07	3	8675531	8679060	-	3530	GO:0016746;GO:0008152;GO:0003988;GO:0016747;GO:0016740;GO:0003824	K07513	3-ketoacyl-CoA thiolase 2, peroxisomal-like
Csa_3G859710	812.252	2274.87	2.80069	7.28518e-27	3	35977318	35982036	-	4719	GO:0008878;GO:0005524;GO:0016779;GO:0019252;GO:0005978;GO:0009058;GO:0000166;GO:0009536;GO:0016740;GO:0009507	K00975	glucose-1-phosphate adenylyltransferase large subunit 1
Csa_3G750390	29.2291	85.2111	2.91528	1.24192e-06	3	29156526	29157477	-	952	GO:0008083;GO:0008283;GO:0005576;GO:0010469	-	-
Csa_3G888520	0	22.3862	Inf	0.00228801	3	37554266	37555696	+	1431	GO:0016020;GO:0016021	-	hypothetical protein
Csa_3G113920	1266.15	2749.53	2.17157	3.64714e-14	3	5894032	5897745	+	3714	GO:0016020;GO:0008152;GO:0003824;GO:0016798;GO:0004553;GO:0016787;GO:0030245;GO:0000272;GO:0005975;GO:0016021;GO:0008810	-	endoglucanase 25-like
Csa_3G836500	2317.56	6783.23	2.92689	8.40013e-16	3	33400082	33404128	-	4047	GO:0016616;GO:0008152;GO:0051287;GO:0055114;GO:0042183;GO:0005739;GO:0008863;GO:0016491	K00122	formate dehydrogenase, mitochondrial
Csa_3G747640	281.118	566.375	2.01473	8.05884e-08	3	28987689	28994369	+	6681	-	-	-
Csa_3G182200	159.821	526.303	3.29307	6.02837e-23	3	12653703	12661766	-	8064	GO:0016787;GO:0005618;GO:0005576;GO:0071555	-	pectin acetylesterase 9
Csa_3G145780	31.2154	408.879	13.0986	1.0088e-30	3	9669024	9670288	+	1265	-	-	early light-induced protein 1, chloroplastic
Csa_3G182070	0	9.35729	Inf	0.000300725	3	12578988	12580832	-	1845	GO:0016020;GO:0006810;GO:0016021;GO:0016192	K08517	25.3 kDa vesicle transport protein
Csa_3G006670	491.887	1018.96	2.07154	8.68752e-13	3	814253	819247	+	4995	GO:0016020;GO:0016021	K21989	CSC1-like protein At1g32090
Csa_3G146320	5.76504	20.5652	3.56722	0.00398232	3	9699655	9703563	-	3909	-	-	-
Csa_3G728010	299.182	706.854	2.36263	5.32746e-15	3	27185896	27191166	+	5271	GO:0016651;GO:0051287;GO:0048038;GO:0005739;GO:0055114;GO:0016491	-	-
Csa_3G778270	1547.36	8526.68	5.51045	1.44088e-74	3	30008185	30009719	+	1535	GO:0055114;GO:0016491	-	secoisolariciresinol dehydrogenase-like
Csa_3G104890	62.6307	137.167	2.1901	6.53281e-06	3	5243886	5246060	-	2175	GO:0005515	-	pentatricopeptide repeat-containing protein At4g21705, mitochondrial-like
Csa_3G878890	22.3941	57.5658	2.57058	0.000240881	3	36972526	36973313	+	788	-	-	uncharacterized LOC101204764
Csa_3G183390	327.335	1099.33	3.35842	1.80452e-30	3	12807179	12812309	-	5131	GO:0016020;GO:0016021	-	uncharacterized LOC101211894
Csa_3G045160	19.4176	41.046	2.11386	0.00967009	3	3181367	3184239	-	2873	GO:0004252;GO:0006508	-	-
Csa_3G902920	1.48828	13.8371	9.29737	0.000871419	3	39075013	39078539	+	3527	GO:0016787;GO:0008152	K01438	acetylornithine deacetylase-like
Csa_3G881760	109.108	241.181	2.21048	2.51984e-08	3	37297369	37299322	+	1954	GO:0016020;GO:0005524;GO:0004674;GO:0004672;GO:0000166;GO:0016021;GO:0006468	-	-
Csa_3G890050	70.1923	150.145	2.13905	4.71973e-06	3	37988001	37989974	+	1974	GO:0005515	-	pentatricopeptide repeat-containing protein At5g18475
Csa_3G116640	358.148	1229.88	3.434	7.2552e-22	3	6197532	6200142	+	2611	GO:0046983	-	transcription factor bHLH67
Csa_3G183930	0.377208	6.73654	17.859	0.0120267	3	12858270	12861248	-	2979	GO:0016020;GO:0005524;GO:0004672;GO:0016021;GO:0006468	-	-
Csa_3G106000	268.996	1064.07	3.95573	2.86697e-37	3	5309813	5312807	-	2995	GO:0016020;GO:0016021	K03453	probable sodium/metabolite cotransporter BASS1, chloroplastic
Csa_3G808370	78.327	645.661	8.24315	1.37526e-15	3	30929209	30929957	+	749	GO:0009793	-	-
Csa_3G047750	8.14753	120.568	14.7981	2.10909e-09	3	3304690	3305285	+	596	GO:0071732;GO:0071369;GO:0071281	-	uncharacterized LOC105434788
Csa_3G126960	16.626	34.2783	2.06173	0.0190341	3	7899279	7902386	+	3108	GO:0005509	-	-
Csa_3G733970	0.377208	13.547	35.9139	9.73724e-05	3	27950862	27951909	-	1048	GO:0055114;GO:0016491	K08081	tropinone reductase homolog
Csa_3G695850	6.97734	35.4132	5.07546	1.09474e-05	3	26415041	26416678	+	1638	-	-	uncharacterized LOC101205386
Csa_3G608680	64.4422	138.187	2.14436	7.38833e-06	3	23582998	23584975	+	1978	-	-	eisosome protein SEG2-like
Csa_3G784360	27.2876	167.966	6.1554	8.89323e-12	3	30476588	30478034	-	1447	-	-	uncharacterized LOC105434984
Csa_3G658530	187.609	390.748	2.08278	0.000102275	3	25912666	25917080	-	4415	-	-	-
Csa_3G853140	62.5597	753.265	12.0407	8.27697e-80	3	35524388	35526544	+	2157	GO:0016020;GO:0020037;GO:0016705;GO:0005506;GO:0016021;GO:0055114	-	-
Csa_3G878200	795.031	3194.39	4.01795	7.22448e-48	3	36836484	36839973	-	3490	GO:0005515	K14515	EIN3-binding F-box protein 1-like
Csa_3G110030	30.5046	94.3541	3.09311	1.04205e-07	3	5417965	5418554	+	590	-	-	-
Csa_3G740800	8.63882	64.932	7.5163	2.64845e-06	3	28730779	28731810	-	1032	GO:0003677	-	-
Csa_3G183920	154.804	637.594	4.11872	1.27326e-32	3	12844086	12846850	-	2765	GO:0016020;GO:0005506;GO:0016021;GO:0055114;GO:0016491;GO:0008610	K15746	beta-carotene hydroxylase 2, chloroplastic-like
Csa_3G731060	1500.7	3166.68	2.11013	4.19198e-14	3	27485104	27489644	-	4541	GO:0016627;GO:0008152;GO:0050660;GO:0003995;GO:0055114;GO:0016491	K00232	acyl-coenzyme A oxidase 4, peroxisomal
Csa_3G817730	227.608	862.102	3.78766	2.79673e-33	3	31741482	31742677	-	1196	GO:0005634;GO:0003677;GO:0006355;GO:0006351	-	transcription factor PCL1-like
Csa_3G852460	97.0965	194.778	2.00602	3.2269e-06	3	35345851	35347381	+	1531	GO:0005634;GO:0003677;GO:0006355;GO:0006351	-	NAC domain-containing protein 18-like
Csa_3G914020	16.0185	54.4761	3.40082	1.02738e-05	3	39638420	39647967	-	9548	-	-	-
Csa_3G146470	455.193	1192.09	2.61886	4.74816e-21	3	9821755	9823962	+	2208	GO:0004175;GO:0005634;GO:0051603;GO:0008233;GO:0004298;GO:0000502;GO:0005737;GO:0005839;GO:0016787;GO:0006508	K02734	proteasome subunit beta type-2-A
Csa_3G820500	47.3722	259.731	5.48276	1.20432e-14	3	31925517	31933295	-	7779	GO:0016020;GO:0016021	-	-
Csa_3G882960	7.31706	34.3894	4.69989	1.8449e-05	3	37483353	37486219	-	2867	-	-	uncharacterized LOC101210084
Csa_3G840420	440.099	1657.09	3.76526	7.475e-40	3	33767684	33770747	-	3064	GO:0009505;GO:0009506;GO:0016788	-	GDSL esterase/lipase At5g14450
Csa_3G882980	127.54	332.753	2.60902	4.14096e-13	3	37500316	37502790	+	2475	-	-	AIG2-like protein
Csa_3G812760	266.652	1134.37	4.25413	2.87117e-11	3	31294395	31297933	-	3539	GO:0016020;GO:0016021	-	uncharacterized LOC101208618
Csa_3G748800	501.105	1320.59	2.63535	6.30161e-22	3	29093275	29094402	-	1128	GO:0005623;GO:0055114;GO:0045454;GO:0016491	-	peroxiredoxin-2E-2, chloroplastic
Csa_3G860320	0.733861	19.0451	25.952	2.20333e-06	3	36087372	36088269	+	898	GO:0006355;GO:0003700	-	ocs element-binding factor 1-like
Csa_3G878180	76.4523	166.144	2.17318	1.68233e-06	3	36815787	36818482	+	2696	GO:0016020;GO:0016021	-	-
Csa_3G734910	385.813	920.342	2.38546	1.4568e-16	3	28186875	28191044	+	4170	GO:0004042;GO:0008652;GO:0016746;GO:0008152;GO:0006526;GO:0003824;GO:0004358;GO:0103045;GO:0016740;GO:0009536;GO:0009570;GO:0009507	K00620	arginine biosynthesis bifunctional protein ArgJ, chloroplastic
Csa_3G651850	0	12.3167	Inf	2.13511e-05	3	25706202	25706679	-	478	GO:0016020;GO:0016021	-	-
Csa_3G478200	67.6131	135.374	2.00218	4.59615e-05	3	20976756	20978791	-	2036	GO:0005515	-	-
Csa_3G710200	116.232	235.026	2.02204	4.87211e-06	3	26800618	26803897	-	3280	GO:0016020;GO:0008152;GO:0016021;GO:0003824	-	-
Csa_3G062590	244.119	524.498	2.14854	1.17202e-10	3	3592016	3594729	+	2714	GO:0016020;GO:0005634;GO:0003677;GO:0006355;GO:0016021;GO:0006351	-	protein NTM1-like 8
Csa_3G872060	138.224	386.023	2.79273	5.03653e-06	3	36361357	36364651	+	3295	GO:0016787;GO:0009691	K22522	probable cytokinin riboside 5'-monophosphate phosphoribohydrolase LOGL3
Csa_3G304140	2420.53	6535.73	2.70013	4.9071e-17	3	17257825	17261121	+	3297	GO:0006807;GO:0005524;GO:0004356;GO:0000166;GO:0006542;GO:0003824;GO:0016874	K01915	glutamine synthetase cytosolic isozyme-like
Csa_3G151490	55.6328	111.317	2.00093	0.000180235	3	10447876	10449999	+	2124	GO:0016020;GO:0016021;GO:0005886	-	-
Csa_3G646530	165.86	403.247	2.43125	0.00153014	3	25470574	25472709	-	2136	GO:0016788	-	-
Csa_3G457670	33.4262	163.154	4.88102	9.88851e-18	3	20795136	20796243	-	1108	GO:0005634;GO:0003677;GO:0006355;GO:0006351;GO:0045893;GO:0046872;GO:0008270;GO:0043565;GO:0003700	-	GATA transcription factor 4-like
Csa_3G824840	86.1379	197.576	2.29372	5.34124e-08	3	32575257	32577152	-	1896	GO:0005515	-	pentatricopeptide repeat-containing protein At1g61870, mitochondrial-like
Csa_3G144230	1345.14	3023.72	2.24788	3.22222e-18	3	9600621	9603494	-	2874	GO:0000103;GO:0004781	K13811	ATP sulfurylase 1, chloroplastic
Csa_3G389850	9.71133	195.264	20.1068	1.50759e-42	3	19036046	19036776	-	731	GO:0005634;GO:0003677;GO:0006355;GO:0006351;GO:0003700	K14516	ethylene-responsive transcription factor 1B-like
Csa_3G912910	1.13162	236.159	208.69	1.07532e-11	3	39569302	39571342	+	2041	GO:0005576	-	expansin-like B1
Csa_3G812220	34.2947	83.5668	2.43672	0.00185863	3	31227704	31231942	-	4239	GO:0004553;GO:0005975	-	beta-glucosidase 11-like
Csa_3G076580	51.2733	10302.4	200.93	9.49483e-17	3	4077473	4079784	-	2312	-	-	-
Csa_3G119250	21.927	50.6943	2.31196	0.00141916	3	6608603	6611364	+	2762	GO:0016020;GO:0016021	-	hypothetical protein
Csa_3G142980	340.993	775.259	2.27353	2.03645e-14	3	9407768	9412179	+	4412	GO:0016787;GO:0008152;GO:0004848;GO:0016813	K18151	ureidoglycolate hydrolase
Csa_3G097540	0.749796	7.5659	10.0906	0.0250071	3	4812341	4815989	-	3649	GO:0000287;GO:0046872;GO:0016829;GO:0008152;GO:0010333	K15803	(+)-gamma-cadinene synthase
Csa_3G901180	50.1026	486.085	9.7018	2.65549e-29	3	38917353	38920632	+	3280	GO:0046983	-	transcription factor bHLH71
Csa_3G606870	9.07977	36.5877	4.02958	4.68156e-05	3	23490711	23492651	-	1941	GO:0016020;GO:0016021	-	-
Csa_3G238100	368.712	977.305	2.65059	2.50526e-20	3	15268822	15272703	-	3882	GO:0016020;GO:0055085;GO:0016021	-	metal-nicotianamine transporter YSL3
Csa_3G747630	148.62	519.216	3.49359	1.48579e-24	3	28982773	28985293	+	2521	GO:0008171;GO:0008168;GO:0016740;GO:0032259;GO:0046983	-	caffeic acid 3-O-methyltransferase
Csa_3G523580	508.942	1332.75	2.61866	3.39189e-19	3	21594036	21599685	+	5650	GO:0005634;GO:0003677;GO:0006355;GO:0006351	-	NAC domain-containing protein 21/22-like
Csa_3G127230	297.474	1482.26	4.98281	4.57303e-30	3	8070742	8080077	-	9336	GO:0016020;GO:0055085;GO:0005524;GO:0000166;GO:0042626;GO:0016021;GO:0016887	-	-
Csa_3G485850	54.2386	138.419	2.55204	3.93243e-07	3	21136734	21141362	+	4629	GO:0016020;GO:0055085;GO:0005802;GO:0005768;GO:0005794;GO:0016021;GO:0005215;GO:0022857;GO:0022891	-	probable plastidic glucose transporter 3
Csa_3G838690	156.808	319.962	2.04047	1.3498e-06	3	33578016	33581253	+	3238	GO:0016020;GO:0005524;GO:0004672;GO:0016021;GO:0006468	-	-
Csa_3G076530	99.5201	327.813	3.29393	3.22743e-11	3	4030931	4032465	-	1535	GO:0016020;GO:0016021;GO:0005886	-	CASP-like protein 2D1
Csa_3G346910	1.48828	15.8073	10.6212	0.000213342	3	18133991	18134401	-	411	GO:0016020;GO:0016021	-	uncharacterized LOC101215398
Csa_3G153750	3.38101	15.7763	4.66616	0.00442319	3	10678937	10679398	+	462	-	-	-
Csa_3G516520	10.9226	30.7962	2.81948	0.00291848	3	21473187	21473441	-	255	-	-	-
Csa_3G152100	390.333	918.54	2.35322	1.81856e-15	3	10508971	10515964	+	6994	GO:0005515	-	acyl-CoA-binding domain-containing protein 4
Csa_3G731860	348.191	798.745	2.29399	9.09716e-15	3	27644025	27647440	-	3416	GO:0016020;GO:0016310;GO:0005524;GO:0016301;GO:0006468;GO:0004674;GO:0005515;GO:0000166;GO:0004672;GO:0016021;GO:0016740	-	-
Csa_3G134870	27.5733	82.3092	2.9851	9.23735e-07	3	9067332	9071046	-	3715	GO:0005515	-	uncharacterized LOC101211564
Csa_3G750920	983.199	2090.21	2.12593	2.2986e-15	3	29179685	29182536	+	2852	GO:0016829;GO:0004332;GO:0006096;GO:0003824	K01623	fructose-bisphosphate aldolase cytoplasmic isozyme
Csa_3G119290	75.629	263.723	3.48706	3.158e-06	3	6628904	6630307	-	1404	-	-	leucine-rich repeat extensin-like protein 5
Csa_3G903500	534.631	1443.58	2.70015	2.53959e-23	3	39144456	39148357	+	3902	GO:0016226	K09015	protein ABCI7, chloroplastic
Csa_3G845490	5.31024	47.8313	9.00738	3.20347e-05	3	34252979	34254234	-	1256	GO:0048046;GO:0016762;GO:0008152;GO:0042546;GO:0006073;GO:0016798;GO:0004553;GO:0016787;GO:0005618;GO:0010411;GO:0005576;GO:0005975;GO:0071555;GO:0016740	K08235	probable xyloglucan endotransglucosylase/hydrolase protein 5
Csa_3G748240	51.9038	122.154	2.35346	8.00194e-05	3	29062154	29064020	+	1867	GO:1900037;GO:0005634;GO:0010629	-	uncharacterized protein DDB_G0290301
Csa_3G113400	344.445	743.183	2.15763	9.45063e-13	3	5853200	5859803	+	6604	GO:0016020;GO:0016021;GO:0055114;GO:0016491	K00521	ferric reduction oxidase 7, chloroplastic
Csa_3G132540	11.3656	23.7312	2.08798	0.0465645	3	8612634	8614315	-	1682	-	-	uncharacterized LOC101216371
Csa_3G680120	28.1931	744.366	26.4024	2.11977e-109	3	26110459	26113378	-	2920	GO:0016757;GO:0047216;GO:0016740;GO:0006012	K18819	galactinol synthase 1-like
Csa_3G603030	7052.96	16994.6	2.40957	1.45655e-10	3	23336459	23340819	+	4361	GO:0005524;GO:0004672;GO:0006468	-	-
Csa_3G543180	17.0315	78.1788	4.59026	1.07066e-09	3	21870872	21874572	-	3701	-	-	uncharacterized LOC101221010
Csa_3G361150	37.1567	107.4	2.89046	1.04032e-07	3	18433883	18438745	-	4863	GO:0048544	-	-
Csa_3G171170	817.491	3547.11	4.33902	5.03801e-53	3	11406436	11407962	-	1527	-	-	uncharacterized LOC101205287
Csa_3G073280	12.5703	61.8196	4.91793	6.49197e-05	3	3823230	3826177	+	2948	GO:0016020;GO:0016021;GO:0055114	-	cytochrome b561 and DOMON domain-containing protein At4g12980-like
Csa_3G820510	36.2769	205.861	5.67472	2.17208e-23	3	31935366	31939155	-	3790	GO:0016020;GO:0016021	-	-
Csa_3G902270	1611.67	4844.73	3.00603	4.82436e-33	3	38986873	38988912	+	2040	GO:0046983	-	-
Csa_3G002810	1.48366	25.8114	17.3972	1.4753e-07	3	501909	503575	+	1667	-	-	uncharacterized LOC101215376
Csa_3G604110	14.8952	211.276	14.1842	2.62048e-40	3	23433695	23436191	+	2497	GO:0046872;GO:0043169;GO:0016787;GO:0004721;GO:0006470;GO:0003824;GO:0004722	-	-
Csa_3G740790	49.0594	142.435	2.90332	6.38228e-06	3	28729727	28730322	-	596	-	-	-
Csa_3G843770	3.2921	63.1863	19.1933	5.26632e-14	3	34071528	34076692	+	5165	GO:0008152;GO:0006568;GO:0004834;GO:0003824;GO:0000162	K01695	tryptophan synthase alpha chain
Csa_3G889130	150.809	1416.95	9.39567	2.09927e-26	3	37656045	37661376	+	5332	GO:0016020;GO:0016021	-	uncharacterized LOC101214783
Csa_3G820520	53.851	590.092	10.9579	4.88774e-32	3	31939209	31942473	-	3265	GO:0016020;GO:0016021	-	-
Csa_3G817740	283.032	865.234	3.05702	6.63711e-25	3	31746254	31748824	+	2571	GO:0000145;GO:0006904;GO:0006887	K19985	exocyst complex component SEC15A-like
Csa_3G124790	102.611	356.926	3.47844	1.99076e-06	3	7468448	7470213	+	1766	-	-	uncharacterized LOC101208043
Csa_3G363170	1666.02	3855.71	2.31432	5.3606e-20	3	18471717	18475122	+	3406	GO:0004252;GO:0016787;GO:0008233;GO:0006508;GO:0008236	K01358	ATP-dependent Clp protease proteolytic subunit 3, chloroplastic
Csa_3G585940	6.7096	19.6693	2.93151	0.0154664	3	22482341	22482739	-	399	-	-	-
Csa_3G895840	10.0428	23.5392	2.34388	0.0291893	3	38658979	38660587	+	1609	-	-	-
Csa_3G851800	368.33	1064.45	2.88992	3.28168e-24	3	35189670	35192860	-	3191	GO:0016020;GO:0016021	-	transmembrane protein 184C-like
Csa_3G002890	392.641	1045.14	2.66182	4.20001e-06	3	550561	553515	-	2955	GO:0003824;GO:0030170	K01761	methionine gamma-lyase-like
Csa_3G363180	1987.98	5145.17	2.58814	1.68939e-25	3	18498060	18508488	+	10429	GO:0019752;GO:0009098;GO:0003852;GO:0046912;GO:0003824	K01649	2-isopropylmalate synthase 2, chloroplastic-like
Csa_3G047730	168.618	379.573	2.25108	9.35029e-11	3	3292377	3293126	+	750	GO:0008171;GO:0008168;GO:0016740;GO:0032259	-	-
Csa_3G119280	50.1334	185.236	3.69485	0.00416372	3	6625979	6627561	+	1583	-	-	DNA-directed RNA polymerase II subunit RPB1-like
Csa_3G843840	37.3272	91.6387	2.45501	0.000940315	3	34104580	34105167	+	588	-	-	-
Csa_3G225840	7.51851	24.0726	3.20178	0.00404227	3	14844585	14847156	-	2572	GO:0010215;GO:0031225;GO:0016049	-	-
Csa_3G865390	176.199	433.34	2.45937	1.69485e-12	3	36164964	36168423	+	3460	GO:0016020;GO:0055085;GO:0016021;GO:0022857	-	protein WALLS ARE THIN 1-like
Csa_3G881660	156.884	363.936	2.31978	3.89011e-11	3	37242062	37247040	-	4979	GO:0006281;GO:0003913	K01669	cryptochrome DASH, chloroplastic/mitochondrial
Csa_3G888570	3388.58	10709.7	3.16052	2.08677e-24	3	37596415	37598449	-	2035	-	-	dehydration-responsive protein RD22
Csa_3G153170	3.80602	198.573	52.1734	2.59047e-17	3	10608476	10609918	+	1443	GO:0046872;GO:0055114;GO:0016491	-	protein SRG1
Csa_3G133990	10.5043	201.867	19.2175	4.32583e-43	3	8867516	8870604	+	3089	GO:0016020;GO:0006810;GO:0016021	-	-
Csa_3G882950	6.81445	17.3028	2.53914	0.0403344	3	37482397	37483278	-	882	GO:0005515	-	-
Csa_3G252450	8.92712	85.4039	9.5668	1.3476e-11	3	15686848	15687669	+	822	-	-	uncharacterized LOC105434868
Csa_3G119705	105.331	717.965	6.81628	1.02097e-05	3	6846501	6848741	-	2241	GO:0003824;GO:0050662	-	-
Csa_3G627720	150	323.75	2.15833	2.35365e-09	3	24444924	24448845	+	3922	GO:0005515	-	BTB/POZ domain-containing protein At5g48800
Csa_3G904140	7.91882	27.8843	3.52127	0.000992687	3	39251741	39258698	-	6958	GO:0005634;GO:0003677;GO:0000160;GO:0006355;GO:0006351	-	two-component response regulator-like APRR2
Csa_3G116770	346.452	765.585	2.20979	4.84642e-13	3	6302973	6307794	+	4822	-	-	-
Csa_3G903540	594.064	3948.11	6.64594	0.00132056	3	39178237	39181843	-	3607	GO:0046872;GO:0020037;GO:0016705;GO:0005506;GO:0004497;GO:0055114;GO:0016491	K04123	beta-amyrin 11-oxidase-like
Csa_3G359130	262.447	825.449	3.1452	1.34856e-25	3	18411214	18416870	-	5657	GO:0000287;GO:0016310;GO:0004743;GO:0016301;GO:0006096;GO:0003824;GO:0030955;GO:0016740	-	-
Csa_3G825110	48.196	145.05	3.00958	2.06203e-05	3	32722978	32723429	-	452	-	-	-
Csa_3G736940	18.7911	127.636	6.79239	8.45291e-08	3	28489217	28490349	+	1133	-	-	uncharacterized LOC101213177
Csa_3G852560	72.0989	148.727	2.06282	1.23855e-05	3	35463256	35466070	+	2815	GO:0016020;GO:0020037;GO:0005506;GO:0055114;GO:0016705;GO:0046872;GO:0016021;GO:0004497;GO:0016491	-	cytochrome P450 CYP82D47-like
Csa_3G127220	82.6485	324.237	3.92308	3.47358e-22	3	8059096	8067886	-	8791	GO:0016020;GO:0055085;GO:0005524;GO:0000166;GO:0042626;GO:0016021;GO:0016887	-	putative ABC transporter C family member 15
Csa_3G728130	4959.42	62551.6	12.6127	3.4274e-53	3	27241370	27242382	-	1013	GO:0008289;GO:0006869	-	non-specific lipid-transfer protein 1
Csa_3G710180	21.9635	107.031	4.87314	3.91109e-13	3	26792815	26794552	-	1738	-	-	-
Csa_3G119260	30.3012	77.3111	2.55142	2.94703e-05	3	6611781	6613704	-	1924	GO:0016020;GO:0046872;GO:0020037;GO:0016021	-	cytochrome b5
Csa_3G127240	146.81	528.65	3.6009	4.70927e-26	3	8087018	8099784	-	12767	GO:0033567;GO:0017108;GO:0043142	K10742	DNA replication ATP-dependent helicase/nuclease DNA2
Csa_3G872070	226.083	743.687	3.28944	2.96297e-26	3	36365356	36369843	-	4488	GO:0016020;GO:0008152;GO:0003824;GO:0016798;GO:0004553;GO:0016787;GO:0030245;GO:0000272;GO:0005975;GO:0016021;GO:0008810	-	endoglucanase 10
Csa_3G121790	9.74989	23.1632	2.37574	0.0263488	3	7164862	7167299	+	2438	GO:0005634;GO:0003677	-	-
Csa_3G854250	2.25863	9.96224	4.41075	0.0310151	3	35606514	35607161	-	648	GO:0005509	K13448	probable calcium-binding protein CML41
Csa_3G816090	95.0727	316.396	3.32794	6.99194e-18	3	31595853	31604235	-	8383	GO:0007018;GO:0005524;GO:0003774;GO:0000166;GO:0003777;GO:0008017	-	-
Csa_3G860290	1.48366	12.3419	8.31854	0.00239507	3	36057747	36059239	-	1493	GO:0016747	-	-
Csa_3G645960	203.842	704.264	3.45494	1.34177e-27	3	25370547	25373731	-	3185	GO:0016020;GO:0005515;GO:0016021	-	protein FLUORESCENT IN BLUE LIGHT, chloroplastic
Csa_3G178550	214.09	913.776	4.2682	8.28595e-39	3	12141574	12148027	+	6454	GO:0003824;GO:0004722;GO:0009737;GO:0043169;GO:0046872;GO:0016787;GO:0004721;GO:0006470	K14497	probable protein phosphatase 2C 75
Csa_3G739050	125.553	1005.2	8.00621	2.96988e-49	3	28563194	28564147	+	954	-	-	uncharacterized LOC101217342
Csa_3G889850	3.38101	22.1429	6.5492	0.00206455	3	37805324	37809753	-	4430	GO:0016757;GO:0005975;GO:0016740;GO:0006004	-	uncharacterized protein At1g04910-like
Csa_3G011750	26.287	58.5359	2.2268	0.00112537	3	1241295	1242372	+	1078	GO:0003676	-	transcriptional regulator SUPERMAN
Csa_3G016990	649.348	2200.98	3.38952	8.86098e-36	3	1589050	1589637	+	588	-	-	uncharacterized LOC101209142
Csa_3G893400	1.48366	55.6549	37.512	3.57574e-08	3	38318794	38319241	+	448	-	-	-
Csa_3G119702	62.5469	144.661	2.31284	0.000458531	3	6843753	6845707	-	1955	GO:0006694;GO:0016616;GO:0003854;GO:0055114;GO:0016491	-	vestitone reductase-like
Csa_3G865340	87.4906	446.408	5.10236	4.62728e-34	3	36118972	36120230	-	1259	GO:0015035;GO:0006662;GO:0005623;GO:0055114;GO:0045454	K03671	thioredoxin H-type-like
Csa_3G910750	28.9413	71.5949	2.4738	8.10226e-05	3	39352506	39352856	+	351	GO:0016020;GO:0016021	-	-
Csa_3G895740	1.14294	9.66407	8.45545	0.0267038	3	38590931	38592397	+	1467	-	-	U-box domain-containing protein 26
Csa_3G002390	419.24	943.01	2.24933	5.05422e-15	3	290794	292765	-	1972	GO:0016844;GO:0016020;GO:0009058;GO:0016021	-	protein STRICTOSIDINE SYNTHASE-LIKE 4-like
Csa_3G119650	1048.14	2209.67	2.10818	2.40915e-15	3	6806853	6810388	-	3536	-	-	-
Csa_3G008840	1057.03	2550.77	2.41314	6.05112e-19	3	992602	995095	+	2494	-	-	plastoglobulin-1, chloroplastic
Csa_3G337350	101.273	397.77	3.92769	6.11664e-15	3	17881654	17883151	-	1498	GO:0006952;GO:0009607	-	kirola-like
Csa_3G734085	10.4632	31.271	2.98867	0.00181148	3	27999748	28000856	+	1109	-	-	thaumatin-like protein
Csa_3G902410	340.97	936.053	2.74526	1.48794e-16	3	39059758	39064686	+	4929	GO:0016787;GO:0008152	K01438	acetylornithine deacetylase
Csa_3G734980	26.4078	73.5331	2.78452	9.43547e-06	3	28223131	28224674	+	1544	GO:0005515	-	protein SLOW GREEN 1, chloroplastic-like
Csa_3G177960	23.2899	55.8209	2.39679	0.000629409	3	12091802	12093502	+	1701	GO:0005515	-	WAS protein family homolog 1-like
Csa_3G316270	92.6826	220.584	2.38	0.00924862	3	17571869	17572378	-	510	-	-	-
Csa_3G813800	7.11868	19.0425	2.67501	0.0256329	3	31375893	31377981	-	2089	-	-	-
Csa_3G150110	842.867	1923.54	2.28214	6.62297e-18	3	10170707	10174198	+	3492	GO:0016787	-	endo-1,3;1,4-beta-D-glucanase
Csa_3G209460	45.0889	96.6319	2.14314	0.000112259	3	14192810	14195409	+	2600	GO:0016020;GO:0016021	-	proline-rich receptor-like protein kinase PERK10
Csa_3G045120	32.5325	334.57	10.2842	4.42753e-12	3	3149079	3156709	+	7631	GO:0004252;GO:0016787;GO:0006508	-	-
Csa_3G827280	30.6675	62.1126	2.02535	0.00286102	3	32944748	32945031	-	284	-	-	-
Csa_3G081365	14.6192	36.4214	2.49134	0.00377536	3	4420853	4421101	-	249	-	-	-
Csa_3G017010	101.88	235.331	2.30988	4.97868e-09	3	1601414	1603641	+	2228	-	-	methyltransferase-like protein 13
Csa_3G852640	335.248	1541.03	4.59668	2.87102e-23	3	35517555	35520265	+	2711	GO:0016020;GO:0020037;GO:0005506;GO:0055114;GO:0016705;GO:0046872;GO:0016021;GO:0004497;GO:0016491	-	cytochrome P450 CYP82D47-like
Csa_3G646510	48.0259	191.201	3.9812	1.72863e-16	3	25445479	25445972	-	494	GO:0009733	-	uncharacterized LOC101214812
Csa_3G165650	0.356653	5.26757	14.7695	0.0385776	3	10943370	10946221	-	2852	GO:0016020;GO:0016798	K07964	heparanase-like protein 2
Csa_3G702610	88.004	258.41	2.93634	9.8642e-14	3	26653738	26657432	-	3695	GO:0008418	K14662	protein N-terminal asparagine amidohydrolase
Csa_3G893370	3.62358	12.0219	3.31769	0.0467892	3	38293362	38297680	-	4319	-	-	-
Csa_3G635870	319.882	1418.26	4.43369	3.45844e-23	3	24687772	24692586	-	4815	GO:0016757;GO:0008152;GO:0016758;GO:0016740	K13691	UDP-glycosyltransferase 74F2
Csa_3G790960	628.866	2936.77	4.66994	3.17625e-56	3	30565575	30572481	+	6907	GO:0016020;GO:0016021	K01301	probable glutamate carboxypeptidase 2
Csa_3G359140	2.67233	13.4194	5.02162	0.00655731	3	18416979	18417256	+	278	-	-	-
Csa_3G777560	22.5904	60.3735	2.67253	8.9028e-05	3	29889444	29895711	+	6268	GO:0007018;GO:0005524;GO:0003774;GO:0000166;GO:0003777;GO:0008017	K10398	125 kDa kinesin-related protein
Csa_3G122400	4.12619	30.2183	7.32355	2.74515e-06	3	7260834	7261723	-	890	-	-	-
Csa_3G874350	2.25863	55.9966	24.7923	4.12987e-16	3	36591528	36592669	-	1142	GO:0005829	-	hypothetical protein
Csa_3G889150	64.4988	253.249	3.92642	2.44429e-19	3	37670313	37675846	+	5534	GO:0003677	K09420	myb-related protein 3R-1
Csa_3G825130	9.71802	26.9773	2.77601	0.00622197	3	32724941	32725531	+	591	-	-	-
Csa_3G839830	138.709	295.781	2.13238	2.6709e-08	3	33683598	33686026	+	2429	GO:0005515	K10268	F-box/LRR-repeat protein 4
Csa_3G734170	699.048	2207.52	3.1579	1.55555e-32	3	28041039	28043584	+	2546	GO:0016787;GO:0008152	K18551	hypothetical protein
Csa_3G651740	482.983	1033.25	2.1393	0.000257148	3	25644483	25647980	+	3498	GO:0016616;GO:0008652;GO:0008152;GO:0051287;GO:0055114;GO:0004617;GO:0006564;GO:0016491	K00058	D-3-phosphoglycerate dehydrogenase 1, chloroplastic
[truncated: 1,134 more rows]

## Sheet: H2S vs S up
Table S2 The identification basic information of DEGs at transcriptome levels in H2S vs S (up).
[truncated: 742 more rows]

## Sheet: H2S vs S down
Table S2 The identification basic information of DEGs at transcriptome levels in H2S vs S (down).
[truncated: 1,611 more rows]

[truncated: 2 more sheets: S vs C down, S vs C up]
