# Supplementary material for: H2S Regulation of Metabolism in Cucumber in Response to Salt-Stress Through Transcriptome and Proteome Analysis
Source: Front Plant Sci. 2020 Aug 19;11:1283. doi: 10.3389/fpls.2020.01283 (PMC7466724; doi:10.3389/fpls.2020.01283)
Supplement: Supplementary file 8 [file Table_4.xls]

## Sheet: J9-A24
Table S4 The basic information of DEPs identified by MALDI-TOF/TOF-MS/MS.
Gel Idx/Pos			1/J9						Instr./Gel Origin		BA2151/Sample Project 20180209						Process Status		Analysis Succeeded
Plate [#] Name			[1] Sample Project 20180209						Instrument Sample Name								Spectra		11
Rank		Protein Name						Species				Accession No.			Protein MW	Protein	Pep.		Protein	Protein	Total Ion	Total Ion
																PI	Count		Score	Score	Score	C. I. %
																				C. I. %
	1	Keratin, type I cytoskeletal 9 OS=Homo sapiens										sp|P35527|K1C9_			62026.8	5.14	20	203		100	121	100
		GN=KRT9 PE=1 SV=3										HUMAN
		Peptide Information
		Calc. Mass		Obsrv. Mass	± da	± ppm	Start	End	Sequence			Ion	C. I. %		Modification					Rank	Result Type
							Seq.	Seq.				Score
		897.413		897.448	0.0348	39	234	240	MTLDDFR												Mascot
		967.452		967.487	0.0349	36	185	191	IQDWYDK												Mascot
		982.434		982.468	0.0341	35	35	46	FSSSGGGGGGGR												Mascot
		1060.56		1060.6	0.0355	33	225	233	TLLDIDNTR												Mascot
		1065.5		1065.55	0.0516	48	155	163	STMQELNSR												Mascot
		1066.5		1066.55	0.0466	44	243	250	FEMEQNLR												Mascot
		1095.55		1095.57	0.019	17	185	192	IQDWYDKK												Mascot
		1121.58		1121.59	0.0071	6	328	336	QEYEQLIAK												Mascot
		1232.6		1232.63	0.0359	29	14	29	SGGGGGGGLGSGGSIR												Mascot
		1232.6		1232.63	0.0359	29	14	29	SGGGGGGGLGSGGSIR												Mascot
		1323.67		1323.65	-0.0178	-13	241	250	IKFEMEQNLR						Oxidation (M)[5]						Mascot
		1350.69		1350.68	-0.0069	-5	473	487	IGLGGRGGSGGSYGR												Mascot
		1586.77		1586.78	0.0186	12	171	184	VQALEEANNDLENK												Mascot
		1605.74		1605.81	0.062	39	200	212	NYSPYYNTIDDLK												Mascot
		1791.73		1791.76	0.0331	18	491	513	GGSGGSYGGGGSGGGY			88	100								Mascot
									GGGSGSR
Project 1\Sample project20180209\R20180300260-S																				of	1	254
		1837.97		1837.99	0.022	12	375	390	HGVQELEIELQSQLSK												Mascot
		1851.93		1851.96	0.0333	18	322	336	TLNDMRQEYEQLIAK												Mascot
		2510.13		2510.16	0.0254	10	450	472	EIETYHNLLEGGQEDFES												Mascot
									SGAGK
		2902.41		2902.44	0.0293	10	200	224	NYSPYYNTIDDLKDQIVD												Mascot
									LTVGNNK
		3223.28		3223.34	0.0557	17	580	619	GGSGGSHGGGSGFGGE												Mascot
									SGGSYGGGEEASGSGG
									GYGGGSGK
		3264.51		3264.56	0.0476	15	340	368	DIENQYETQITQIEHEVSS												Mascot
									SGQEVQSSAK
		3264.51		3264.56	0.0476	15	340	368	DIENQYETQITQIEHEVSS			33	40.415								Mascot
									SGQEVQSSAK
	2	Keratin, type II cytoskeletal 1 OS=Homo sapiens										sp|P04264|K2C1_			65999	8.15	18	184		100	115	100
		GN=KRT1 PE=1 SV=6										HUMAN
		Peptide Information
		Calc. Mass		Obsrv. Mass	± da	± ppm	Start	End	Sequence			Ion	C. I. %		Modification					Rank	Result Type
							Seq.	Seq.				Score
		999.497		999.512	0.0154	15	387	395	HGDSVRNSK												Mascot
		1006.43		1006.47	0.0364	36	589	602	GGSGGGGGGSSGGR												Mascot
		1033.52		1033.55	0.0332	32	484	492	TLLEGEESR												Mascot
		1065.52		1065.55	0.0299	28	356	364	AQYEDIAQK												Mascot
		1066.52		1066.55	0.0289	27	270	277	YEDEINKR												Mascot
		1125.54		1125.57	0.0248	22	367	376	AEAESLYQSK												Mascot
		1141.52		1141.58	0.061	53	464	472	DYQELMNTK												Mascot
		1265.64		1265.67	0.0337	27	278	288	TNAENEFVTIK												Mascot
		1265.64		1265.67	0.0337	27	278	288	TNAENEFVTIK			6	0								Mascot
		1300.53		1300.57	0.0389	30	258	267	NMQDMVEDYR			24	0								Mascot
		1302.72		1302.74	0.0205	16	344	355	SLDLDSIIAEVK												Mascot
		1316.52		1316.56	0.0379	29	258	267	NMQDMVEDYR						Oxidation (M)[2]						Mascot
		1332.52		1332.62	0.0961	72	258	267	NMQDMVEDYR						Oxidation (M)[2,5]						Mascot
		1340.67		1340.7	0.029	22	365	376	SKAEAESLYQSK												Mascot
		1357.7		1357.71	0.0184	14	444	455	LNDLEDALQQAK												Mascot
		1393.73		1393.76	0.027	19	278	289	TNAENEFVTIKK												Mascot
		1475.75		1475.79	0.0383	26	212	223	WELLQQVDTSTR			34	59.809								Mascot
		1657.79		1657.81	0.0175	11	13	29	SGGGFSSGSAGIINYQR												Mascot
		1993.98		1994.02	0.0389	20	224	239	THNLEPYFESFINNLR			17	0								Mascot
		2150.08		2150.11	0.0295	14	224	240	THNLEPYFESFINNLRR												Mascot
		3312.31		3312.37	0.0633	19	550	588	GSYGSGGSSYGSGGGS												Mascot
									YGSGGGGGGHGSYGSG
									SSSGGYR
		3312.31		3312.37	0.0633	19	550	588	GSYGSGGSSYGSGGGS			43	95.044								Mascot
Project 1\Sample project20180209\R20180300260-S				3312.37																of	2	Mascot
									YGSGGGGGGHGSYGSG
									SSSGGYR
	3	Keratin, type II cytoskeletal 1 OS=Pan troglodytes										sp|A5A6M6|K2C1_			65449.8	7.62	16	148		100	92	100
		GN=KRT1 PE=2 SV=1										PANTR
		Peptide Information
		Calc. Mass		Obsrv. Mass	± da	± ppm	Start	End	Sequence			Ion	C. I. %		Modification					Rank	Result Type
							Seq.	Seq.				Score
		999.497		999.512	0.0154	15	382	390	HGDSVRNSK												Mascot
		1033.52		1033.55	0.0332	32	479	487	TLLEGEESR												Mascot
		1065.52		1065.55	0.0299	28	351	359	AQYEDIAQK												Mascot
		1066.52		1066.55	0.0289	27	265	272	YEDEINKR												Mascot
		1125.54		1125.57	0.0248	22	362	371	AEAESLYQSK												Mascot
		1141.52		1141.58	0.061	53	459	467	DYQELMNTK												Mascot
		1265.64		1265.67	0.0337	27	273	283	TNAENEFVTIK												Mascot
		1265.64		1265.67	0.0337	27	273	283	TNAENEFVTIK			6	0								Mascot
		1302.72		1302.74	0.0205	16	339	350	SLDLDSIIAEVK												Mascot
		1340.67		1340.7	0.029	22	360	371	SKAEAESLYQSK												Mascot
		1357.7		1357.71	0.0184	14	439	450	LNDLEDALQQAK												Mascot
		1393.73		1393.76	0.027	19	273	284	TNAENEFVTIKK												Mascot
		1475.75		1475.79	0.0383	26	207	218	WELLQQVDTSTR			34	59.809								Mascot
		1657.79		1657.81	0.0175	11	13	29	SGGGFSSGSAGIINYQR												Mascot
		1993.98		1994.02	0.0389	20	219	234	THNLEPYFESFINNLR			17	0								Mascot
		2150.08		2150.11	0.0295	14	219	235	THNLEPYFESFINNLRR												Mascot
		3312.31		3312.37	0.0633	19	545	583	GSYGSGGSSYGSGGGS												Mascot
									YGSGGGGGGHGSYGSG
									SSSGGYR
		3312.31		3312.37	0.0633	19	545	583	GSYGSGGSSYGSGGGS			43	95.044								Mascot
									YGSGGGGGGHGSYGSG
									SSSGGYR
	4	Keratin, type II cytoskeletal 1 OS=Rattus norvegicus										sp|Q6IMF3|K2C1_			64791.1	8	13	69		92.497	33	44.265
		GN=Krt1 PE=2 SV=1										RAT
		Peptide Information
		Calc. Mass		Obsrv. Mass	± da	± ppm	Start	End	Sequence			Ion	C. I. %		Modification					Rank	Result Type
							Seq.	Seq.				Score
		872.495		872.466	-0.0286	-33	69	77	SLVNLGGGR												Mascot
		1066.52		1066.55	0.0289	27	269	276	YEDEINKR												Mascot
		1140.51		1140.6	0.0872	76	355	363	AQYDSICQR						Carbamidomethyl (C)[7]						Mascot
		1141.52		1141.58	0.061	53	463	471	DYQELMNTK												Mascot
		1232.59		1232.63	0.0431	35	615	625	FVSTTYSRGTN												Mascot
Project 1\Sample project20180209\R20180300260-S																				of	3	254
		1232.59		1232.63	0.0431	35	615	625	FVSTTYSRGTN												Mascot
		1265.64		1265.67	0.0337	27	277	287	TNAENEFVTIK												Mascot
		1265.64		1265.67	0.0337	27	277	287	TNAENEFVTIK			6	0								Mascot
		1322.6		1322.62	0.0226	17	246	256	NDQSRMDSELK												Mascot
		1350.67		1350.68	0.0123	9	392	402	NTKMEISELNR						Oxidation (M)[4]						Mascot
		1393.73		1393.76	0.027	19	277	288	TNAENEFVTIKK												Mascot
		1475.75		1475.79	0.0383	26	211	222	WELLQQVDTSTR			34	59.809								Mascot
		1487.8		1487.77	-0.0348	-23	395	406	MEISELNRVIQR												Mascot
		1791.83		1791.76	-0.0681	-38	417	431	QISQMQQNISDAEQR						Oxidation (M)[5]						Mascot
		2406.13		2405.99	-0.1406	-58	52	77	FSGGGFCGSSGGGFGS						Carbamidomethyl (C)[7]						Mascot
									KSLVNLGGGR
	5	Keratin, type II cytoskeletal 1b OS=Homo sapiens										sp|Q7Z794|K2C1B			61863.5	5.73	17	68		90.554
		GN=KRT77 PE=1 SV=3										_HUMAN
		Peptide Information
		Calc. Mass		Obsrv. Mass	± da	± ppm	Start	End	Sequence			Ion	C. I. %		Modification					Rank	Result Type
							Seq.	Seq.				Score
		967.473		967.487	0.0138	14	274	282	DVDAAYVSK												Mascot
		999.595		999.512	-0.0825	-83	440	447	EELARLLR												Mascot
		1006.53		1006.47	-0.0689	-68	69	77	SISINLMGR						Oxidation (M)[7]						Mascot
		1013.5		1013.44	-0.0628	-62	371	379	HGDDLKNSK												Mascot
		1033.46		1033.55	0.0859	83	44	54	CGGGGYGIHGR												Mascot
		1060.53		1060.6	0.0719	68	468	476	QLLEGEESR												Mascot
		1066.52		1066.55	0.0289	27	254	261	YEDEINKR												Mascot
		1095.57		1095.57	-0.0021	-2	273	282	KDVDAAYVSK												Mascot
		1104.57		1104.57	0.0018	2	166	174	EQIMVLNNK						Oxidation (M)[4]						Mascot
		1121.6		1121.59	-0.0042	-4	340	348	TQYELIAQR												Mascot
		1125.54		1125.57	0.0248	22	252	260	SKYEDEINK												Mascot
		1304.66		1304.71	0.043	33	377	387	NSKMEIAELNR												Mascot
		1320.66		1320.62	-0.0378	-29	377	387	NSKMEIAELNR						Oxidation (M)[4]						Mascot
		1335.72		1335.64	-0.0796	-60	289	300	VDTLTGEVNFLK												Mascot
		1475.79		1475.79	0.0019	1	184	195	FLEQQNQVLQTK			11	0								Mascot
		1485.84		1485.75	-0.0889	-60	388	400	TVQRLQAEISNVK												Mascot
		1993.82		1994.02	0.1989	100	534	557	SGGGYGSGCGGGGGSY												Mascot
									GGSGRSGR
		2285.18		2285.18	-0.002	-1	448	467	DYQAMLGVKLSLDVEIAT												Mascot
									YR
	6	Ribulose bisphosphate carboxylase small chain,										sp|O65194|RBS_			20238.3	8.86	11	65		82.412
		chloroplastic OS=Medicago sativa PE=2 SV=1										MEDSA
Project 1\Sample project20180209\R20180300260-S																				of	4	254
		Peptide Information
		Calc. Mass		Obsrv. Mass	± da	± ppm	Start	End	Sequence			Ion	C. I. %		Modification					Rank	Result Type
							Seq.	Seq.				Score
		914.4		914.427	0.0263	29	115	122	SPGYYDGR												Mascot
		1302.74		1302.74	-0.002	-2	2	14	ALISSAAVTTVNR												Mascot
		1357.68		1357.71	0.0387	29	55	66	VNCMQVWPPVGK												Mascot
		1450.65		1450.71	0.0593	41	111	122	ENHRSPGYYDGR												Mascot
		1475.81		1475.79	-0.0232	-16	129	142	LPLFGATDSSQVLK												Mascot
		1485.77		1485.75	-0.021	-14	55	67	VNCMQVWPPVGKK												Mascot
		1547.78		1547.79	0.0113	7	40	54	KTNNDITSIASNGGR												Mascot
		1837.81		1837.99	0.176	96	115	128	SPGYYDGRYWTMWR												Mascot
		1853.81		1853.94	0.1317	71	115	128	SPGYYDGRYWTMWR						Oxidation (M)[12]						Mascot
		2086.05		2086.03	-0.0175	-8	94	110	GWIPCLEFELEKGFVYR												Mascot
		2415.22		2415.24	0.0239	10	123	142	YWTMWRLPLFGATDSSQ						Oxidation (M)[4]						Mascot
									VLK
		2831.36		2831.24	-0.1127	-40	41	66	TNNDITSIASNGGRVNCM						Carbamidomethyl (C)[17], Oxidation (M)[18]						Mascot
									QVWPPVGK
	7	Ribosomal RNA large subunit methyltransferase H										sp|Q8VUW1|RLM			18257.6	9.3	12	65		82.412
		OS=Staphylococcus hominis GN=rlmH PE=3 SV=1										H_STAHO
		Peptide Information
		Calc. Mass		Obsrv. Mass	± da	± ppm	Start	End	Sequence			Ion	C. I. %		Modification					Rank	Result Type
							Seq.	Seq.				Score
		951.481		951.49	0.0087	9	82	90	MLSSEGLAK						Oxidation (M)[1]						Mascot
		1016.5		1016.57	0.0628	62	121	129	SNYALSFSK												Mascot
		1104.56		1104.57	0.0117	11	151	159	IMRGEAYHK												Mascot
		1107.58		1107.58	-0.0001	0	18	26	QAIAEYEKR												Mascot
		1118.66		1118.55	-0.1109	-99	139	147	VVLIEQVYR												Mascot
		1194.52		1194.62	0.101	85	130	138	MTFPHQMMR						Oxidation (M)[1]						Mascot
		1393.65		1393.76	0.1077	77	43	54	APETMSDKEIEK						Oxidation (M)[5]						Mascot
		1605.83		1605.81	-0.0213	-13	82	95	MLSSEGLAKELQQR						Oxidation (M)[1]						Mascot
		1837.93		1837.99	0.0623	34	27	42	LGAYSKIEMIEVPDEK						Oxidation (M)[9]						Mascot
		2064.24		2064.18	-0.0659	-32	63	81	LLAQIKPQATVITLEIQGK												Mascot
		2176.01		2176.15	0.1374	63	121	138	SNYALSFSKMTFPHQMM												Mascot
									R
		2278.17		2278.09	-0.0742	-33	130	147	MTFPHQMMRVVLIEQVY												Mascot
									R
	8	Uncharacterized protein aq_aa28 OS=Aquifex aeolicus										sp|O66419|YZ28_			17548.2	5.12	10	60		45.646
		(strain VF5) GN=aq_aa28 PE=4 SV=1										AQUAE
		Peptide Information
Project 1\Sample project20180209\R20180300260-S																				of	5	254
		Calc. Mass		Obsrv. Mass	± da	± ppm	Start	End	Sequence			Ion	C. I. %		Modification					Rank	Result Type
							Seq.	Seq.				Score
		1106.54		1106.57	0.0308	28	8	16	QLFSEEPEK												Mascot
		1107.68		1107.58	-0.098	-88	47	56	IKAITFSSLK												Mascot
		1350.78		1350.68	-0.0976	-72	32	42	LLYDIPGKYLR												Mascot
		1412.67		1412.61	-0.0598	-42	94	105	EGEEISKQAMFK						Oxidation (M)[10]						Mascot
		1450.71		1450.71	-0.0009	-1	8	19	QLFSEEPEKDTK												Mascot
		1586.73		1586.78	0.0534	34	106	118	DFSVYYIPNCHTK												Mascot
		1657.94		1657.81	-0.128	-77	128	143	KIVVAGSGNLSSLAWR												Mascot
		1699.95		1699.87	-0.081	-48	17	31	DTKKPILSIGEEEIK												Mascot
		1837.88		1837.99	0.1052	57	1	16	MGGIMNKQLFSEEPEK												Mascot
		1853.88		1853.94	0.0609	33	1	16	MGGIMNKQLFSEEPEK						Oxidation (M)[1]						Mascot
		2255.29		2255.12	-0.1687	-75	20	39	KPILSIGEEEIKLLYDIPGK												Mascot
	9	Aspartate--tRNA ligase OS=Shewanella sp. (strain										sp|Q0HUY7|SYD_			65947.5	5.25	16	58		11.849
		MR-7) GN=aspS PE=3 SV=1										SHESR
		Peptide Information
		Calc. Mass		Obsrv. Mass	± da	± ppm	Start	End	Sequence			Ion	C. I. %		Modification					Rank	Result Type
							Seq.	Seq.				Score
		807.407		807.431	0.0238	29	550	556	DVMAFPK												Mascot
		1065.61		1065.55	-0.0581	-55	514	522	FGFLLEALR												Mascot
		1241.65		1241.61	-0.0403	-32	177	186	DYLVPSRTYK												Mascot
		1308.7		1308.68	-0.0173	-13	538	549	IIMLMTGASSIR						Oxidation (M)[3]						Mascot
		1322.75		1322.62	-0.1235	-93	512	522	EKFGFLLEALR												Mascot
		1450.74		1450.71	-0.0354	-24	133	143	RPEMAQRLMFR						Oxidation (M)[4]						Mascot
		1475.71		1475.79	0.0811	55	490	501	IHNQEMQSAVFR			2	0		Oxidation (M)[6]						Mascot
		1531.79		1531.77	-0.0127	-8	170	183	ATPEGARDYLVPSR												Mascot
		1547.81		1547.79	-0.0227	-15	128	139	YLDLRRPEMAQR												Mascot
		1837.84		1837.99	0.1523	83	303	319	NVEFAVFSGPANDEEGR												Mascot
		1849.95		1849.9	-0.0518	-28	256	271	GLFLEMLNVDLGEFPR												Mascot
		2129.08		2129.04	-0.0361	-17	538	556	IIMLMTGASSIRDVMAFPK						Oxidation (M)[3,5,15]						Mascot
		2831.46		2831.24	-0.2138	-76	40	64	DREGLVQVVYDPDLPEV												Mascot
									FNVASTLR
		2902.36		2902.44	0.08	28	225	249	ADRQPEFTQIDIETSFMT												Mascot
									SEQVMAK
		3264.64		3264.56	-0.0796	-24	440	469	INGSFHAVHHPFTAPRGV												Mascot
									TPQELEANPANR
		3264.66		3264.56	-0.0935	-29	413	439	LKAGEDFNLLEGQWRPL												Mascot
									WVVDFPMFEK
	10	Protein X OS=Chimpanzee hepatitis B virus (isolate										sp|P12912|X_HBV			16748.4	8.96	11	56		0
Project 1\Sample project20180209\R20180300260-S																				of	6	254
		United Kingdom/LSH/1988) GN=X PE=3 SV=1										CP
		Peptide Information
		Calc. Mass		Obsrv. Mass	± da	± ppm	Start	End	Sequence			Ion	C. I. %		Modification					Rank	Result Type
							Seq.	Seq.				Score
		1095.49		1095.57	0.0738	67	5	13	LCCQLDTSR						Carbamidomethyl (C)[2]						Mascot
		1109.59		1109.54	-0.0508	-46	97	107	TLGLSAMSTTK												Mascot
		1121.51		1121.59	0.083	74	78	87	CMETTVNAPR												Mascot
		1125.58		1125.57	-0.015	-13	97	107	TLGLSAMSTTK						Oxidation (M)[7]						Mascot
		1172.64		1172.59	-0.0466	-40	131	140	VFVLGGCRHK						Carbamidomethyl (C)[7]						Mascot
		1194.52		1194.62	0.0985	82	78	87	CMETTVNAPR						Carbamidomethyl (C)[1], Oxidation (M)[2]						Mascot
		1265.69		1265.67	-0.0173	-14	96	107	RTLGLSAMSTTK												Mascot
		1265.69		1265.67	-0.0173	-14	96	107	RTLGLSAMSTTK												Mascot
		1393.67		1393.76	0.0917	66	2	13	AARLCCQLDTSR						Carbamidomethyl (C)[5]						Mascot
		1450.69		1450.71	0.0162	11	2	13	AARLCCQLDTSR						Carbamidomethyl (C)[5,6]						Mascot
		1524.71		1524.77	0.0668	44	1	13	MAARLCCQLDTSR						Carbamidomethyl (C)[6]						Mascot
		1605.79		1605.81	0.0176	11	57	72	GLPVCAFSSAGPCALR						Carbamidomethyl (C)[5]						Mascot
		1699.79		1699.87	0.0775	46	73	87	FTSARCMETTVNAPR						Oxidation (M)[7]						Mascot
		1849.87		1849.9	0.0276	15	139	154	HKLVCTPAPCNFFTSA						Carbamidomethyl (C)[5,10]						Mascot
		1890.99		1891.01	0.0192	10	97	113	TLGLSAMSTTKIETYFK												Mascot
Project 1\Sample project20180209\R20180300260-S																				of	7	254
Gel Idx/Pos			2/J10						Instr./Gel Origin		BA2151/Sample Project 20180209						Process Status			Analysis Succeeded
Plate [#] Name			[1] Sample Project 20180209						Instrument Sample Name								Spectra			11
Rank		Protein Name						Species				Accession No.			Protein MW		Protein	Pep.	Protein	Protein	Total Ion	Total Ion
																	PI	Count	Score	Score	Score	C. I. %
																				C. I. %
	1	hypothetical protein Csa_6G487000 [Cucumis sativus]										KGN48428.1			16165.3	5.83		10	55	84.371
		Protein Group
		PREDICTED: uncharacterized protein LOC105435898										XP_011657792.1			16165.3		5.8299
		[Cucumis sativus]															999237
																	605
		Peptide Information
		Calc. Mass		Obsrv. Mass	± da	± ppm	Start	End	Sequence			Ion	C. I. %		Modification					Rank	Result Type
							Seq.	Seq.				Score
		803.389		803.373	-0.016	-20	128	134	ENLADNK												Mascot
		836.375		836.371	-0.0042	-5	1	7	MEICNAR												Mascot
		848.399		848.367	-0.0323	-38	106	113	DAVEESAK												Mascot
		850.398		850.4	0.003	4	87	94	GGVVDEMK						Oxidation (M)[7]						Mascot
		936.434		936.429	-0.0057	-6	118	125	VMEEAVDK						Oxidation (M)[2]						Mascot
		1019.51		1019.51	0.0092	9	2	9	EICNARTR						Carbamidomethyl (C)[3]						Mascot
		1026.56		1026.48	-0.0783	-76	52	60	KSHSTPLEK												Mascot
		1030.55		1030.55	-0.0008	-1	126	134	VKENLADNK												Mascot
		1074.52		1074.55	0.0362	34	128	136	ENLADNKDR												Mascot
		1093.52		1093.57	0.0456	42	1	9	MEICNARTR												Mascot
		1109.52		1109.57	0.0464	42	1	9	MEICNARTR						Oxidation (M)[1]						Mascot
	2	hypothetical protein Csa_1G002080 [Cucumis sativus]										KGN63488.1			16493.6	10.01		9	50	53.876
		Protein Group
		PREDICTED: uncharacterized protein LOC101215024										XP_004138052.1			16493.6		10.01
		[Cucumis sativus]															228
																	8818
		Peptide Information
		Calc. Mass		Obsrv. Mass	± da	± ppm	Start	End	Sequence			Ion	C. I. %		Modification					Rank	Result Type
							Seq.	Seq.				Score
		822.395		822.383	-0.0126	-15	70	77	NSSSKDGK												Mascot
		850.409		850.4	-0.0082	-10	101	108	AAQVCSSK						Carbamidomethyl (C)[5]						Mascot
		904.489		904.424	-0.0644	-71	15	22	FLGDLPSR												Mascot
		921.482		921.43	-0.0525	-57	100	108	KAAQVCSSK												Mascot
		991.517		991.509	-0.0078	-8	78	87	GVATGESSRK												Mascot
Project 1\Sample project20180209\R20180300260-C																				of	9	242
		1159.53		1159.59	0.0575	50	2	14	APSSSSSGHGASK												Mascot
		1657.76		1657.89	0.1234	74	23	38	GFFSSTVPSSNPGSMR												Mascot
		1687.95		1688.01	0.0588	35	56	69	TNQQNILIRSLMLK						Oxidation (M)[12]						Mascot
		2176.05		2176.19	0.1399	64	1	22	MAPSSSSSGHGASKFLG												Mascot
									DLPSR
		2176.05		2176.19	0.1399	64	1	22	MAPSSSSSGHGASKFLG												Mascot
									DLPSR
	3	hypothetical protein Csa_3G731090 [Cucumis sativus]										KGN58747.1			32916.1	5.81		13	50	41.933
		Protein Group
		PREDICTED: protein AIG1-like [Cucumis sativus]										XP_004137712.1			32916.1		5.8099
																	999427
																	7954
		Peptide Information
		Calc. Mass		Obsrv. Mass	± da	± ppm	Start	End	Sequence			Ion	C. I. %		Modification					Rank	Result Type
							Seq.	Seq.				Score
		811.406		811.386	-0.0195	-24	250	256	QHGDNIK												Mascot
		813.392		813.427	0.0349	43	31	36	MFESKR						Oxidation (M)[1]						Mascot
		818.444		818.38	-0.0639	-78	160	166	DILVACK						Carbamidomethyl (C)[6]						Mascot
		974.545		974.563	0.0175	18	160	168	DILVACKGR												Mascot
		1031.57		1031.53	-0.0325	-32	160	168	DILVACKGR						Carbamidomethyl (C)[6]						Mascot
		1042.59		1042.54	-0.0455	-44	279	287	VATREPEIK												Mascot
		1075.61		1075.51	-0.1019	-95	20	30	SATGNSILGKK												Mascot
		1076.58		1076.5	-0.0807	-75	167	175	GRQVLFDNK												Mascot
		1146.61		1146.62	0.0113	10	283	292	EPEIKICTIT												Mascot
		1159.68		1159.59	-0.0842	-73	79	88	EIVKCLDLVK												Mascot
		1278.63		1278.67	0.0367	29	240	249	AEERFEELQK												Mascot
		1687.93		1688.01	0.0833	49	89	103	EGFHAVLLVFSAKNR												Mascot
		1690.9		1690.92	0.0202	12	4	19	IAPLTMVLMGRTGNGK						Oxidation (M)[6,9]						Mascot
		2089.15		2089.11	-0.0464	-22	83	101	CLDLVKEGFHAVLLVFSA												Mascot
									K
	4	Dynamin [Cucumis sativus]										KGN53891.1			64298	7.11		15	46	0
		Peptide Information
		Calc. Mass		Obsrv. Mass	± da	± ppm	Start	End	Sequence			Ion	C. I. %		Modification					Rank	Result Type
							Seq.	Seq.				Score
		803.444		803.373	-0.071	-88	290	297	CGIAQLAK												Mascot
		820.416		820.392	-0.0237	-29	365	371	NEKSTNK												Mascot
		931.539		931.471	-0.068	-73	290	298	CGIAQLAKK												Mascot
		974.578		974.563	-0.0155	-16	309	317	AVFPGLKSR												Mascot
		986.505		986.51	0.0047	5	176	183	TMIMSYIK												Mascot
Project 1\Sample project20180209\R20180300260-C				986.51																of	10	Mascot	242
		991.469		991.509	0.0398	40	118	125	EIQSETER												Mascot
		1016.58		1016.49	-0.0906	-89	368	377	STNKLLGGAR												Mascot
		1030.59		1030.55	-0.0372	-36	61	70	SSVLEALVGR												Mascot
		1076.5		1076.5	-0.0008	-1	109	116	FYDFSEIR												Mascot
		1098.65		1098.56	-0.0926	-84	516	525	AVEIALQQVK												Mascot
		1278.61		1278.67	0.0584	46	225	235	LDIMDRGTDAR						Oxidation (M)[4]						Mascot
		1350.62		1350.71	0.0974	72	328	339	EHASYGEITESK												Mascot
		1687.94		1688.01	0.0694	41	416	430	SAVFVPDVPFEVLIR												Mascot
		2296.35		2296.21	-0.1475	-64	140	160	LKIFSPNVLDITLVDLPGIT												Mascot
									K
		2313.27		2313.18	-0.0906	-39	76	96	GSGICTRRPLVLQLLQTN												Mascot
									TDK
	5	hypothetical protein Csa_2G381700 [Cucumis sativus]										KGN62944.1			52598.8	8.44		14	43	0
		Protein Group
		PREDICTED: UPF0481 protein At3g47200-like										XP_004138858.1			52598.8		8.4399
		[Cucumis sativus]															995803
																	833
		Peptide Information
		Calc. Mass		Obsrv. Mass	± da	± ppm	Start	End	Sequence			Ion	C. I. %		Modification					Rank	Result Type
							Seq.	Seq.				Score
		801.363		801.393	0.0293	37	396	401	MKEYCK												Mascot
		812.43		812.368	-0.0621	-76	170	176	FSNGIFK												Mascot
		813.381		813.427	0.0461	57	222	228	EGMSYVK												Mascot
		864.505		864.436	-0.0691	-80	248	254	IHLTQPR												Mascot
		876.442		876.435	-0.0071	-8	16	22	SRDEEIK												Mascot
		921.497		921.43	-0.0677	-73	407	413	WMTSLKR												Mascot
		1016.44		1016.49	0.0579	57	291	298	CMMNVSFK						Carbamidomethyl (C)[1]						Mascot
		1064.51		1064.58	0.0766	72	105	112	LDWNEMIK						Oxidation (M)[6]						Mascot
		1074.55		1074.55	0.0023	2	405	412	HRWMTSLK						Oxidation (M)[4]						Mascot
		1159.54		1159.59	0.0559	48	387	395	NFYSIACWR												Mascot
		1193.61		1193.66	0.0502	42	114	122	FLSWEERAR												Mascot
		1475.69		1475.78	0.0863	58	387	397	NFYSIACWRMK						Carbamidomethyl (C)[7]						Mascot
		1687.91		1688.01	0.1058	63	206	219	DISFIELLRGYFSK												Mascot
		3384.8		3384.67	-0.1355	-40	177	205	DLLLLENQLPFFLLNHLY						Carbamidomethyl (C)[21]						Mascot
									NLCASAQPSLK
	6	PREDICTED: zinc finger protein VAR3, chloroplastic										XP_011656243.1			77564.4	6.34		17	40	0
		[Cucumis sativus]
		Peptide Information
							Start	End				Ion
Project 1\Sample project20180209\R20180300260-C		Calc. Mass		Obsrv. Mass	± da	± ppm			Sequence				C. I. %		Modification					Rank	11	Result Type	of	242
							Seq.	Seq.				Score
		801.4		801.393	-0.0076	-9	121	126	DFNHIR												Mascot
		843.363		843.351	-0.0118	-14	103	109	GYFEGDR												Mascot
		862.514		862.433	-0.0813	-94	17	23	LLNFSLR												Mascot
		876.486		876.435	-0.0508	-58	458	464	KVEMLEK												Mascot
		904.492		904.424	-0.0677	-75	459	465	VEMLEKR												Mascot
		974.488		974.563	0.075	77	300	307	CGHIFLER												Mascot
		986.589		986.51	-0.0798	-81	528	535	VVVPRNFR												Mascot
		1019.56		1019.51	-0.0411	-40	466	474	KLMENAVAK						Oxidation (M)[3]						Mascot
		1026.47		1026.48	0.0123	12	190	197	ECERAYAK						Carbamidomethyl (C)[2]						Mascot
		1031.51		1031.53	0.025	24	300	307	CGHIFLER						Carbamidomethyl (C)[1]						Mascot
		1075.6		1075.51	-0.0916	-85	671	679	GLVLKCCIL						Carbamidomethyl (C)[6,7]						Mascot
		1106.53		1106.58	0.0525	47	645	653	KEMTSPQNR						Oxidation (M)[3]						Mascot
		1118.54		1118.57	0.0296	26	646	654	EMTSPQNRR												Mascot
		1215.66		1215.63	-0.0243	-20	536	545	LLEELERGEK												Mascot
		1690.84		1690.92	0.0818	48	338	351	NSTCLQCKEKPLNR						Carbamidomethyl (C)[4]						Mascot
		1734.79		1734.86	0.0669	39	588	602	LFCGQDYPDNPPNVR												Mascot
		1791.81		1791.78	-0.0299	-17	588	602	LFCGQDYPDNPPNVR						Carbamidomethyl (C)[3]						Mascot
		2232.98		2233.2	0.22	99	353	370	LNQGEWECESCNYINFR												Mascot
									K
		2350.12		2350.14	0.0117	5	84	102	VQLDPWPEWVDFMECL												Mascot
									SKK
	7	hypothetical protein Csa_6G502800 [Cucumis sativus]										KGN48844.1			83217.9	9.53		18	38	0
		Protein Group
		PREDICTED: uncharacterized protein LOC101218071										XP_011658016.1			83217.9		9.5299
		isoform X1 [Cucumis sativus]															997329
																	7119
		Peptide Information
		Calc. Mass		Obsrv. Mass	± da	± ppm	Start	End	Sequence			Ion	C. I. %		Modification					Rank	Result Type
							Seq.	Seq.				Score
		807.414		807.389	-0.0254	-31	682	687	IEMRSR						Oxidation (M)[3]						Mascot
		820.431		820.392	-0.039	-48	448	453	FQIQER												Mascot
		836.422		836.371	-0.0511	-61	320	326	TSESTRR												Mascot
		845.473		845.458	-0.0144	-17	46	53	TDSAVPKK												Mascot
		850.359		850.4	0.0419	49	720	725	FMSMYR						Oxidation (M)[2]						Mascot
		876.519		876.435	-0.0839	-96	674	680	LVEQFLK												Mascot
		889.481		889.448	-0.033	-37	2	9	SPALNLMK						Oxidation (M)[7]						Mascot
		1030.6		1030.55	-0.0525	-51	502	510	NVNPKAIFK												Mascot
Project 1\Sample project20180209\R20180300260-C				1030.55																of	12	Mascot	242
		1053.53		1053.54	0.0096	9	134	142	TSQKPSYSR												Mascot
		1093.57		1093.57	-0.0047	-4	605	614	KAIMALEACK						Oxidation (M)[4]						Mascot
		1118.65		1118.57	-0.087	-78	423	431	RVLMMALLR						Oxidation (M)[4]						Mascot
		1320.68		1320.63	-0.0432	-33	1	11	MSPALNLMKQR						Oxidation (M)[1,8]						Mascot
		1350.81		1350.71	-0.0958	-71	700	712	RLPIETGVGALPK												Mascot
		1734.95		1734.86	-0.0885	-51	564	578	INPPVTHEIMDVLIK						Oxidation (M)[10]						Mascot
		2089.05		2089.11	0.0515	25	520	536	ATEDIQHLLRWIMDGYK												Mascot
		2176.2		2176.19	-0.0195	-9	564	582	INPPVTHEIMDVLIKIAEK						Oxidation (M)[10]						Mascot
		2176.23		2176.19	-0.0485	-22	511	529	VVVLLDVDKATEDIQHLL												Mascot
									R
		2296.22		2296.21	-0.013	-6	481	501	YALLGLAKEIGSEYSINVE												Mascot
									AR
	8	PREDICTED: uncharacterized protein LOC101218071										XP_011658017.1			82903.7	9.53		18	38	0
		isoform X2 [Cucumis sativus]
		Peptide Information
		Calc. Mass		Obsrv. Mass	± da	± ppm	Start	End	Sequence			Ion	C. I. %		Modification					Rank	Result Type
							Seq.	Seq.				Score
		807.414		807.389	-0.0254	-31	679	684	IEMRSR						Oxidation (M)[3]						Mascot
		820.431		820.392	-0.039	-48	445	450	FQIQER												Mascot
		836.422		836.371	-0.0511	-61	320	326	TSESTRR												Mascot
		845.473		845.458	-0.0144	-17	46	53	TDSAVPKK												Mascot
		850.359		850.4	0.0419	49	717	722	FMSMYR						Oxidation (M)[2]						Mascot
		876.519		876.435	-0.0839	-96	671	677	LVEQFLK												Mascot
		889.481		889.448	-0.033	-37	2	9	SPALNLMK						Oxidation (M)[7]						Mascot
		1030.6		1030.55	-0.0525	-51	499	507	NVNPKAIFK												Mascot
		1053.53		1053.54	0.0096	9	134	142	TSQKPSYSR												Mascot
		1093.57		1093.57	-0.0047	-4	602	611	KAIMALEACK						Oxidation (M)[4]						Mascot
		1118.65		1118.57	-0.087	-78	420	428	RVLMMALLR						Oxidation (M)[4]						Mascot
		1320.68		1320.63	-0.0432	-33	1	11	MSPALNLMKQR						Oxidation (M)[1,8]						Mascot
		1350.81		1350.71	-0.0958	-71	697	709	RLPIETGVGALPK												Mascot
		1734.95		1734.86	-0.0885	-51	561	575	INPPVTHEIMDVLIK						Oxidation (M)[10]						Mascot
		2089.05		2089.11	0.0515	25	517	533	ATEDIQHLLRWIMDGYK												Mascot
		2176.2		2176.19	-0.0195	-9	561	579	INPPVTHEIMDVLIKIAEK						Oxidation (M)[10]						Mascot
		2176.23		2176.19	-0.0485	-22	508	526	VVVLLDVDKATEDIQHLL												Mascot
									R
		2296.22		2296.21	-0.013	-6	478	498	YALLGLAKEIGSEYSINVE												Mascot
									AR
	9	hypothetical protein Csa_7G044950 [Cucumis sativus]										KGN43555.1			53743.3	8.59		15	38	0
Project 1\Sample project20180209\R20180300260-C																				of	13	242
		Peptide Information
		Calc. Mass		Obsrv. Mass	± da	± ppm	Start	End	Sequence			Ion	C. I. %		Modification					Rank	Result Type
							Seq.	Seq.				Score
		801.462		801.393	-0.0691	-86	354	360	NPKFPAK												Mascot
		804.428		804.367	-0.0612	-76	468	474	SLPKLCS						Carbamidomethyl (C)[6]						Mascot
		807.36		807.389	0.0287	36	447	452	MQNQMR												Mascot
		808.423		808.403	-0.0203	-25	67	73	NSSIMLK						Oxidation (M)[5]						Mascot
		849.436		849.429	-0.0066	-8	1	7	MSSRNVR												Mascot
		864.449		864.436	-0.0136	-16	216	223	LEAMIGSK						Oxidation (M)[4]						Mascot
		936.518		936.429	-0.0896	-96	67	74	NSSIMLKK						Oxidation (M)[5]						Mascot
		986.436		986.51	0.0736	75	101	108	FRSSCDSK						Carbamidomethyl (C)[5]						Mascot
		1015.48		1015.47	-0.0076	-7	334	341	LCCALNHK						Carbamidomethyl (C)[2,3]						Mascot
		1019.48		1019.51	0.0317	31	58	66	QCQESPSLK												Mascot
		1076.5		1076.5	-0.0002	0	58	66	QCQESPSLK						Carbamidomethyl (C)[2]						Mascot
		1102.63		1102.55	-0.0807	-73	437	445	VLELEKLCR												Mascot
		1118.6		1118.57	-0.0319	-29	214	223	NRLEAMIGSK												Mascot
		1155.57		1155.59	0.0122	11	428	436	VHLEGMQWR												Mascot
		1159.65		1159.59	-0.0591	-51	437	445	VLELEKLCR						Carbamidomethyl (C)[8]						Mascot
		1215.6		1215.63	0.0364	30	332	341	EKLCCALNHK						Carbamidomethyl (C)[4]						Mascot
		2653.31		2653.39	0.0764	29	75	100	CIDLLSQKISLADGASSSA						Carbamidomethyl (C)[1]						Mascot
									SSVNSSR
	10	hypothetical protein Csa_6G152310 [Cucumis sativus]										KGN46945.1			56498.5	8.5		13	38	0
		Protein Group
		PREDICTED: alcohol-forming fatty acyl-CoA										XP_004145802.1			56498.5		8.5
		reductase-like [Cucumis sativus]
		Peptide Information
		Calc. Mass		Obsrv. Mass	± da	± ppm	Start	End	Sequence			Ion	C. I. %		Modification					Rank	Result Type
							Seq.	Seq.				Score
		804.429		804.367	-0.0619	-77	395	400	YSFFLK												Mascot
		808.42		808.403	-0.0169	-21	417	422	YIDLER												Mascot
		815.441		815.383	-0.0581	-71	145	151	HVVDFAK												Mascot
		818.434		818.38	-0.054	-66	424	429	LNWVMR												Mascot
		921.45		921.43	-0.0201	-22	401	407	VMEWVNK						Oxidation (M)[2]						Mascot
		936.515		936.429	-0.0863	-92	417	423	YIDLERK												Mascot
		1071.48		1071.49	0.0071	7	455	463	ATHENETNR												Mascot
		1266.61		1266.66	0.0504	40	244	254	AMGEMLINDLK						Oxidation (M)[2,5]						Mascot
		1278.61		1278.67	0.0578	45	273	283	EPFSGWIEGTR												Mascot
Project 1\Sample project20180209\R20180300260-C				1278.67																of	14	Mascot	242
		1475.79		1475.78	-0.0101	-7	217	229	DVTIAMKDLGIQR						Oxidation (M)[6]						Mascot
		1589.79		1589.81	0.0254	16	145	157	HVVDFAKQCPNFK						Carbamidomethyl (C)[9]						Mascot
		1690.87		1690.92	0.0519	31	395	407	YSFFLKVMEWVNK												Mascot
		2088.91		2089.11	0.1902	91	50	67	ATDETTAMQRFCNEVMG						Carbamidomethyl (C)[12]						Mascot
									K
Project 1\Sample project20180209\R20180300260-C																				of	15	242
Gel Idx/Pos			3/J11						Instr./Gel Origin		BA2151/Sample Project 20180209						Process Status			Analysis Succeeded
Plate [#] Name			[1] Sample Project 20180209						Instrument Sample Name								Spectra			11
Rank		Protein Name						Species				Accession No.			Protein MW		Protein	Pep.	Protein	Protein	Total Ion	Total Ion
																	PI	Count	Score	Score	Score	C. I. %
																				C. I. %
	1	Protein disulfide-isomerase [Cucumis sativus]										KGN47715.1			57045.6	4.88		35	670	100	409	100
		Protein Group
		PREDICTED: protein disulfide-isomerase [Cucumis										XP_004149798.1			57045.6		4.88
		sativus]															1144
																	4092
		Peptide Information
		Calc. Mass		Obsrv. Mass	± da	± ppm	Start	End	Sequence			Ion	C. I. %		Modification					Rank	Result Type
							Seq.	Seq.				Score
		804.41		804.416	0.0066	8	492	498	DTESKPK												Mascot
		866.425		866.452	0.0269	31	291	297	EVAEQYK												Mascot
		889.462		889.493	0.0301	34	484	491	TAEDTKPK												Mascot
		914.44		914.466	0.026	28	1	8	MASSSFIR						Oxidation (M)[1]						Mascot
		931.416		931.47	0.0546	59	263	270	FFSSSNDK												Mascot
		936.467		936.515	0.0474	51	67	74	SLAPEYEK												Mascot
		965.469		965.515	0.0464	48	461	468	LVEYNGDR												Mascot
		1021.48		1021.56	0.0758	74	499	507	ESKQDSEAK												Mascot
		1033.45		1033.52	0.0622	60	91	99	VDANEESNR												Mascot
		1037.5		1037.55	0.0472	45	122	130	SSQDYKGPR												Mascot
		1047.53		1047.57	0.0408	39	152	161	SAEDASNLIK												Mascot
		1062.55		1062.58	0.0352	33	229	237	DFDPAKLEK												Mascot
		1087.57		1087.63	0.0517	48	205	215	GETSVSGPVVR												Mascot
		1106.58		1106.63	0.0464	42	100	108	ELATQFEIR												Mascot
		1106.58		1106.63	0.0464	42	100	108	ELATQFEIR			19	0								Mascot
		1107.57		1107.63	0.0582	53	131	140	DADGIVNYLK												Mascot
		1150.65		1150.69	0.0428	37	162	171	DVYIVGIFPK												Mascot
		1150.65		1150.69	0.0428	37	162	171	DVYIVGIFPK			63	99.994								Mascot
		1170.54		1170.59	0.0475	41	172	181	LSGDEFNNFK												Mascot
		1170.54		1170.59	0.0475	41	172	181	LSGDEFNNFK			56	99.966								Mascot
		1235.66		1235.67	0.0112	9	131	141	DADGIVNYLKK												Mascot
		1267.73		1267.77	0.0407	32	321	331	EDQVPVLLVQK												Mascot
		1363.69		1363.74	0.053	39	471	481	EDIINFIETNR												Mascot
		1382.62		1382.68	0.0576	42	189	200	TDYDFGHTLDAK												Mascot
Project 1\Sample project20180209\R20180300260-C																				of	16	242
		1439.7		1439.74	0.0437	30	365	377	SEPIPESNNEPVK												Mascot
		1439.7		1439.74	0.0437	30	365	377	SEPIPESNNEPVK			51	99.894								Mascot
		1516.78		1516.83	0.048	32	340	352	FNVEADQIAPWVK												Mascot
		1578.81		1578.86	0.0463	29	469	481	SKEDIINFIETNR												Mascot
		1578.81		1578.86	0.0463	29	469	481	SKEDIINFIETNR			84	100								Mascot
		1606.88		1606.88	0.0014	1	75	90	AASVLSSHDPPITLAK												Mascot
		1651.81		1651.86	0.0574	35	187	200	LRTDYDFGHTLDAK												Mascot
		1653.88		1653.93	0.0481	29	321	334	EDQVPVLLVQKDDR												Mascot
		1653.88		1653.93	0.0481	29	321	334	EDQVPVLLVQKDDR			10	0								Mascot
		1659.84		1659.89	0.0467	28	216	228	LFKPFDEQFVDFK												Mascot
		1674.85		1674.85	-0.0011	-1	484	498	TAEDTKPKDTESKPK												Mascot
		1821.87		1821.98	0.1117	61	271	286	AMFFLNYTTEAADSLK												Mascot
		1821.87		1821.98	0.1117	61	271	286	AMFFLNYTTEAADSLK												Mascot
		2121.02		2121.07	0.0542	26	91	108	VDANEESNRELATQFEIR												Mascot
		2121.02		2121.07	0.0542	26	91	108	VDANEESNRELATQFEIR			49	99.836								Mascot
		2331.2		2331.23	0.0359	15	410	431	LAPTLDEVAVSYESDPDV												Mascot
									VIAK
		2331.2		2331.23	0.0359	15	410	431	LAPTLDEVAVSYESDPDV			95	100								Mascot
									VIAK
		2709.28		2709.37	0.0828	31	432	455	FDATANDIAVGDFEVQGY												Mascot
									PTLYFR
		2825.36		2825.44	0.0723	26	238	262	FIESSSIPTVTEFNNDPSN												Mascot
									HVYLSK
		2855.47		2855.54	0.072	25	365	390	SEPIPESNNEPVKVVVAD												Mascot
									SIQDVVYK
	2	disulfide isomerase, partial [Cucumis sativus]										BAB18780.1			37249	5.07		24	414	100	230	100
		Peptide Information
		Calc. Mass		Obsrv. Mass	± da	± ppm	Start	End	Sequence			Ion	C. I. %		Modification					Rank	Result Type
							Seq.	Seq.				Score
		866.425		866.452	0.0269	31	221	227	EVAEQYK												Mascot
		931.416		931.47	0.0546	59	193	200	FFSSSNDK												Mascot
		1033.45		1033.52	0.0622	60	21	29	VDANEESNR												Mascot
		1037.5		1037.55	0.0472	45	52	60	SSQDYKGPR												Mascot
		1047.53		1047.57	0.0408	39	82	91	SAEDASNLIK												Mascot
		1062.55		1062.58	0.0352	33	159	167	DFDPAKLEK												Mascot
		1087.57		1087.63	0.0517	48	135	145	GETSVSGPVVR												Mascot
		1106.58		1106.63	0.0464	42	30	38	ELATQFEIR												Mascot
		1106.58		1106.63	0.0464	42	30	38	ELATQFEIR			19	0								Mascot
		1107.57		1107.63	0.0582	53	61	70	DADGIVNYLK												Mascot
		1150.65		1150.69	0.0428	37	92	101	DVYIVGIFPK												Mascot
Project 1\Sample project20180209\R20180300260-C				1150.69																of	17	Mascot	242
		1150.65		1150.69	0.0428	37	92	101	DVYIVGIFPK			63	99.994								Mascot
		1170.54		1170.59	0.0475	41	102	111	LSGDEFNNFK												Mascot
		1170.54		1170.59	0.0475	41	102	111	LSGDEFNNFK			56	99.966								Mascot
		1235.66		1235.67	0.0112	9	61	71	DADGIVNYLKK												Mascot
		1267.73		1267.77	0.0407	32	251	261	EDQVPVLLVQK												Mascot
		1382.62		1382.68	0.0576	42	119	130	TDYDFGHTLDAK												Mascot
		1439.7		1439.74	0.0437	30	295	307	SEPIPESNNEPVK												Mascot
		1439.7		1439.74	0.0437	30	295	307	SEPIPESNNEPVK			51	99.894								Mascot
		1516.78		1516.83	0.048	32	270	282	FNVEADQIAPWVK												Mascot
		1606.88		1606.88	0.0014	1	5	20	AASVLSSHDPPITLAK												Mascot
		1651.81		1651.86	0.0574	35	117	130	LRTDYDFGHTLDAK												Mascot
		1653.88		1653.93	0.0481	29	251	264	EDQVPVLLVQKDDR												Mascot
		1653.88		1653.93	0.0481	29	251	264	EDQVPVLLVQKDDR			10	0								Mascot
		1659.84		1659.89	0.0467	28	146	158	LFKPFDEQFVDFK												Mascot
		1821.87		1821.98	0.1117	61	201	216	AMFFLNYTTEAADSLK												Mascot
		1821.87		1821.98	0.1117	61	201	216	AMFFLNYTTEAADSLK												Mascot
		2121.02		2121.07	0.0542	26	21	38	VDANEESNRELATQFEIR												Mascot
		2121.02		2121.07	0.0542	26	21	38	VDANEESNRELATQFEIR			49	99.836								Mascot
		2825.36		2825.44	0.0723	26	168	192	FIESSSIPTVTEFNNDPSN												Mascot
									HVYLSK
		2855.47		2855.54	0.072	25	295	320	SEPIPESNNEPVKVVVAD												Mascot
									SIQDVVYK
	3	PREDICTED: thiamine biosynthetic bifunctional enzyme										XP_004140412.1			56570	6.63		14	47	0
		TH1, chloroplastic [Cucumis sativus]
		Peptide Information
		Calc. Mass		Obsrv. Mass	± da	± ppm	Start	End	Sequence			Ion	C. I. %		Modification					Rank	Result Type
							Seq.	Seq.				Score
		803.325		803.373	0.0482	60	19	24	FCMAMK						Carbamidomethyl (C)[2], Oxidation (M)[3]						Mascot
		913.445		913.452	0.007	8	265	273	GSSMFSAVK												Mascot
		931.42		931.47	0.0504	54	19	25	FCMAMKK						Carbamidomethyl (C)[2], Oxidation (M)[3]						Mascot
		936.475		936.515	0.0393	42	374	380	SCIKICR						Carbamidomethyl (C)[2,6]						Mascot
		947.415		947.453	0.038	40	19	25	FCMAMKK						Carbamidomethyl (C)[2], Oxidation (M)[3,5]						Mascot
		1006.49		1006.48	-0.0049	-5	514	522	QCVLEEASK												Mascot
		1214.67		1214.66	-0.0094	-8	458	469	ANNLTVGIDGLK												Mascot
		1235.57		1235.67	0.1058	86	26	36	QDEMVVASSNR												Mascot
		1363.66		1363.74	0.0747	55	25	36	KQDEMVVASSNR												Mascot
		1903.9		1903.98	0.0788	41	246	264	NTHGTGCSLASCIAAELA						Carbamidomethyl (C)[7]						Mascot
									K
Project 1\Sample project20180209\R20180300260-C																				of	18	242
		1941.03		1940.97	-0.0551	-28	116	133	TGMLPSTGIVQVLHQCLK						Oxidation (M)[3]						Mascot
		2090.01		2090.1	0.0882	42	244	264	SRNTHGTGCSLASCIAAE												Mascot
									LAK
		2121		2121.07	0.0745	35	288	306	DINIGHGPQGPFDHLCCL						Carbamidomethyl (C)[16]						Mascot
									K
		2121.1		2121.07	-0.0258	-12	503	522	GVAVVSALFDRQCVLEE												Mascot
									ASK
		2855.35		2855.54	0.1909	67	246	273	NTHGTGCSLASCIAAELA						Carbamidomethyl (C)[7,12]						Mascot
									KGSSMFSAVK
	4	PREDICTED: pentatricopeptide repeat-containing										XP_004142988.2			79538.6	6.59		13	46	0
		protein At2g33680 [Cucumis sativus]
		Peptide Information
		Calc. Mass		Obsrv. Mass	± da	± ppm	Start	End	Sequence			Ion	C. I. %		Modification					Rank	Result Type
							Seq.	Seq.				Score
		815.419		815.401	-0.0186	-23	688	693	LRDHMK						Oxidation (M)[5]						Mascot
		820.398		820.393	-0.0056	-7	363	370	CGSLVDAR												Mascot
		938.542		938.496	-0.0454	-48	437	444	QIHAQTIK												Mascot
		948.493		948.488	-0.005	-5	363	371	CGSLVDARK												Mascot
		951.439		951.503	0.0642	67	161	168	IGCMLDAR						Carbamidomethyl (C)[3], Oxidation (M)[4]						Mascot
		982.55		982.54	-0.01	-10	235	242	QIHCLALK						Carbamidomethyl (C)[4]						Mascot
		1006.52		1006.48	-0.0348	-35	161	169	IGCMLDARK												Mascot
		1106.68		1106.63	-0.0488	-44	29	38	GKAIHAQLLR												Mascot
		1106.68		1106.63	-0.0488	-44	29	38	GKAIHAQLLR			19	0								Mascot
		1214.57		1214.66	0.0958	79	600	610	NYELGAYAGEK												Mascot
		1235.67		1235.67	0.0066	5	590	599	ILLGACRNYR						Carbamidomethyl (C)[6]						Mascot
		1535.73		1535.74	0.0104	7	553	565	VEHYACMVDILSR												Mascot
		1812.93		1812.91	-0.0196	-11	194	207	MAFEAWELFLLMRR												Mascot
		2233		2233.2	0.2033	91	344	362	AGYECQIYFMTALVDMY						Oxidation (M)[10]						Mascot
									AK
		2233		2233.2	0.2033	91	344	362	AGYECQIYFMTALVDMY						Oxidation (M)[10]						Mascot
									AK
	5	PREDICTED: phosphatidylinositol/phosphatidylcholine										XP_011658950.1			70035.8	6.78		17	45	0
		transfer protein SFH13 isoform X2 [Cucumis sativus]
		Peptide Information
		Calc. Mass		Obsrv. Mass	± da	± ppm	Start	End	Sequence			Ion	C. I. %		Modification					Rank	Result Type
							Seq.	Seq.				Score
		807.378		807.397	0.0195	24	477	483	NVQSMGR						Oxidation (M)[5]						Mascot
		820.405		820.393	-0.013	-16	362	368	VQMPSMK												Mascot
		845.484		845.451	-0.0328	-39	35	42	KAINASNK												Mascot
		860.499		860.426	-0.0727	-84	43	49	FTHSLKK												Mascot
		865.5		865.415	-0.0848	-98	167	174	LGKAHPSR												Mascot
Project 1\Sample project20180209\R20180300260-C				865.415																of	19	Mascot	242
		892.405		892.442	0.0372	42	607	613	DSQCQRR												Mascot
		947.484		947.453	-0.0312	-33	476	483	RNVQSMGR												Mascot
		963.479		963.496	0.0169	18	476	483	RNVQSMGR						Oxidation (M)[6]						Mascot
		966.478		966.504	0.0264	27	576	583	SVEFDLEK												Mascot
		1033.53		1033.52	-0.0115	-11	362	370	VQMPSMKGR												Mascot
		1062.51		1062.58	0.0708	67	605	612	LRDSQCQR						Carbamidomethyl (C)[6]						Mascot
		1069.53		1069.49	-0.0345	-32	72	80	EESAVHELR												Mascot
		1107.52		1107.63	0.1044	94	187	194	YHVQEFER												Mascot
		1150.6		1150.69	0.0898	78	200	209	FPACTIASKR						Carbamidomethyl (C)[4]						Mascot
		1150.6		1150.69	0.0898	78	200	209	FPACTIASKR						Carbamidomethyl (C)[4]						Mascot
		1170.64		1170.59	-0.0477	-41	336	346	VVHNAGATFVR												Mascot
		1170.64		1170.59	-0.0477	-41	336	346	VVHNAGATFVR												Mascot
		1377.66		1377.8	0.1369	99	2	14	LGFEGPGTSDEIR												Mascot
		1615.94		1615.92	-0.0235	-15	545	558	LEKIFVELSNKPAK												Mascot
		3312.55		3312.42	-0.133	-40	294	325	LLEVIDSDQLPDFLGGSC												Mascot
									TCSGVEGGCLRSNK
	6	PREDICTED: dynamin-related protein 3A [Cucumis										XP_004147508.1			90462.1	6.97		18	44	0
		sativus]
		Peptide Information
		Calc. Mass		Obsrv. Mass	± da	± ppm	Start	End	Sequence			Ion	C. I. %		Modification					Rank	Result Type
							Seq.	Seq.				Score
		803.444		803.373	-0.0713	-89	290	297	CGIAQLAK												Mascot
		820.416		820.393	-0.0234	-29	365	371	NEKSTNK												Mascot
		860.466		860.426	-0.0397	-46	290	297	CGIAQLAK						Carbamidomethyl (C)[1]						Mascot
		931.539		931.47	-0.0691	-74	290	298	CGIAQLAKK												Mascot
		958.593		958.554	-0.0394	-41	318	327	ISAALVSVAK												Mascot
		974.578		974.581	0.0026	3	309	317	AVFPGLKSR												Mascot
		1033.51		1033.52	0.0072	7	458	465	CLTNELQR						Carbamidomethyl (C)[1]						Mascot
		1069.54		1069.49	-0.046	-43	811	819	SFMPSLYPK												Mascot
		1076.5		1076.52	0.013	12	109	116	FYDFSEIR												Mascot
		1087.57		1087.63	0.0518	48	256	264	SQEDILLNR												Mascot
		1232.61		1232.64	0.0382	31	109	117	FYDFSEIRR												Mascot
		1262.62		1262.66	0.048	38	225	235	LDIMDRGTDAR												Mascot
		1382.69		1382.68	-0.0111	-8	161	173	VPVGDQPSDIEAR												Mascot
		1490.82		1490.8	-0.0287	-19	218	230	TIGVITKLDIMDR						Oxidation (M)[11]						Mascot
		1600.81		1600.87	0.0684	43	736	749	TLDELPLEAESVER												Mascot
		1651.88		1651.86	-0.0113	-7	161	175	VPVGDQPSDIEARIR												Mascot
Project 1\Sample project20180209\R20180300260-C				1651.86																of	20	Mascot	242
		1794.75		1794.85	0.1007	56	353	367	YCEAFCSMVEGKNEK						Carbamidomethyl (C)[2]						Mascot
		1904.15		1903.98	-0.1693	-89	299	315	LNQVLVQHIKAVFPGLK												Mascot
		2331.05		2331.23	0.1841	79	789	810	SSYSGELQVPLYGNSDS												Mascot
									NGNSR
		2331.05		2331.23	0.1841	79	789	810	SSYSGELQVPLYGNSDS												Mascot
									NGNSR
	7	Dynamin [Cucumis sativus]										KGN53891.1			64298	7.11		15	44	0
		Peptide Information
		Calc. Mass		Obsrv. Mass	± da	± ppm	Start	End	Sequence			Ion	C. I. %		Modification					Rank	Result Type
							Seq.	Seq.				Score
		803.444		803.373	-0.0713	-89	290	297	CGIAQLAK												Mascot
		820.416		820.393	-0.0234	-29	365	371	NEKSTNK												Mascot
		860.466		860.426	-0.0397	-46	290	297	CGIAQLAK						Carbamidomethyl (C)[1]						Mascot
		931.539		931.47	-0.0691	-74	290	298	CGIAQLAKK												Mascot
		958.593		958.554	-0.0394	-41	318	327	ISAALVSVAK												Mascot
		974.578		974.581	0.0026	3	309	317	AVFPGLKSR												Mascot
		1033.51		1033.52	0.0072	7	458	465	CLTNELQR						Carbamidomethyl (C)[1]						Mascot
		1076.5		1076.52	0.013	12	109	116	FYDFSEIR												Mascot
		1087.57		1087.63	0.0518	48	256	264	SQEDILLNR												Mascot
		1232.61		1232.64	0.0382	31	109	117	FYDFSEIRR												Mascot
		1262.62		1262.66	0.048	38	225	235	LDIMDRGTDAR												Mascot
		1382.69		1382.68	-0.0111	-8	161	173	VPVGDQPSDIEAR												Mascot
		1490.82		1490.8	-0.0287	-19	218	230	TIGVITKLDIMDR						Oxidation (M)[11]						Mascot
		1651.88		1651.86	-0.0113	-7	161	175	VPVGDQPSDIEARIR												Mascot
		1794.75		1794.85	0.1007	56	353	367	YCEAFCSMVEGKNEK						Carbamidomethyl (C)[2]						Mascot
		1904.15		1903.98	-0.1693	-89	299	315	LNQVLVQHIKAVFPGLK												Mascot
	8	hypothetical protein Csa_3G835840 [Cucumis sativus]										KGN59647.1			36923.6	9.35		8	44	0
		Protein Group
		PREDICTED: uncharacterized protein LOC105435005										XP_011652270.1			36923.6		9.35
		[Cucumis sativus]															3814
																	6973
		Peptide Information
		Calc. Mass		Obsrv. Mass	± da	± ppm	Start	End	Sequence			Ion	C. I. %		Modification					Rank	Result Type
							Seq.	Seq.				Score
		800.383		800.388	0.0052	6	87	92	HCLSQR						Carbamidomethyl (C)[2]						Mascot
		849.388		849.397	0.0087	10	80	86	CQLGDTR						Carbamidomethyl (C)[1]						Mascot
		911.494		911.454	-0.0404	-44	2	9	DSHQILAK												Mascot
Project 1\Sample project20180209\R20180300260-C																				of	21	242
		1106.63		1106.63	-0.0012	-1	10	19	QKLGFSASLR												Mascot
		1106.63		1106.63	-0.0012	-1	10	19	QKLGFSASLR			19	0								Mascot
		1214.67		1214.66	-0.0094	-8	315	325	IDLENNGKAIK												Mascot
		1394.72		1394.71	-0.0145	-10	76	86	YIIRCQLGDTR						Carbamidomethyl (C)[5]						Mascot
		1516.71		1516.83	0.1167	77	80	92	CQLGDTRHCLSQR												Mascot
		2299.07		2299.2	0.1331	58	289	307	CVGDIVMWVVLMVYFYD						Oxidation (M)[7]						Mascot
									CK
	9	hypothetical protein Csa_3G117980 [Cucumis sativus]										KGN56363.1			35924.6	6.67		11	42	0
		Protein Group
		PREDICTED: malate dehydrogenase, cytoplasmic										XP_011650641.1			35924.6		6.67
		isoform X2 [Cucumis sativus]															762
																	9395
		Peptide Information
		Calc. Mass		Obsrv. Mass	± da	± ppm	Start	End	Sequence			Ion	C. I. %		Modification					Rank	Result Type
							Seq.	Seq.				Score
		820.434		820.393	-0.042	-51	152	158	NITCLTR												Mascot
		835.434		835.389	-0.0452	-54	311	318	AKMDATAK												Mascot
		845.43		845.451	0.0214	25	1	7	MAQNPLR						Oxidation (M)[1]						Mascot
		873.479		873.479	0.0006	1	164	171	ALGQISER												Mascot
		914.509		914.466	-0.0434	-47	257	264	NWVLGTPK												Mascot
		965.505		965.515	0.01	10	305	312	IDEFSRAK												Mascot
		1116.6		1116.6	-0.0046	-4	295	304	GEWSIVQGLK												Mascot
		1377.69		1377.8	0.1085	79	313	324	MDATAKELIEEK												Mascot
		1516.83		1516.83	-0.0029	-2	81	94	EVNIAVMVGGFPRK												Mascot
		1653.8		1653.93	0.1273	77	112	126	KQASALEQHAAPDCK						Carbamidomethyl (C)[14]						Mascot
		1653.8		1653.93	0.1273	77	112	126	KQASALEQHAAPDCK						Carbamidomethyl (C)[14]						Mascot
		1863.96		1863.79	-0.1665	-89	295	310	GEWSIVQGLKIDEFSR												Mascot
	10	PREDICTED: pentatricopeptide repeat-containing										XP_011650726.1			69732.9	5.83		13	42	0
		protein At5g18950 [Cucumis sativus]
		Peptide Information
		Calc. Mass		Obsrv. Mass	± da	± ppm	Start	End	Sequence			Ion	C. I. %		Modification					Rank	Result Type
							Seq.	Seq.				Score
		820.417		820.393	-0.0247	-30	275	280	EKNHHR												Mascot
		824.433		824.442	0.0089	11	268	274	LISGFCK						Carbamidomethyl (C)[6]						Mascot
		931.473		931.47	-0.0029	-3	599	606	LEEIINSN												Mascot
		1006.49		1006.48	-0.0049	-5	380	388	IGNLDEAMK						Oxidation (M)[8]						Mascot
		1061.52		1061.57	0.045	42	502	510	GLQPMVCTR						Carbamidomethyl (C)[7]						Mascot
Project 1\Sample project20180209\R20180300260-C																				of	22	242
		1106.63		1106.63	-0.0012	-1	243	251	VSRAYEILR												Mascot
		1106.63		1106.63	-0.0012	-1	243	251	VSRAYEILR			19	0								Mascot
		1232.63		1232.64	0.0136	11	482	492	LCQLGSVQEAK						Carbamidomethyl (C)[2]						Mascot
		1262.71		1262.66	-0.0499	-40	2	12	VNLTSLMISIR						Oxidation (M)[7]						Mascot
		1377.76		1377.8	0.0422	31	1	12	MVNLTSLMISIR												Mascot
		1394.73		1394.71	-0.0285	-20	380	391	IGNLDEAMKLYK												Mascot
		1553.74		1553.79	0.0488	31	587	598	LCENKYHFVESK						Carbamidomethyl (C)[2]						Mascot
		1821.9		1821.98	0.0828	45	592	606	YHFVESKLEEIINSN												Mascot
		1821.9		1821.98	0.0828	45	592	606	YHFVESKLEEIINSN												Mascot
		2103.97		2104.09	0.1157	55	327	344	GYAPDMVMYTTLIHGFCK						Carbamidomethyl (C)[17]						Mascot
Project 1\Sample project20180209\R20180300260-C																				of	23	242
Gel Idx/Pos			4/J12						Instr./Gel Origin		BA2151/Sample Project 20180209						Process Status		Analysis Succeeded
Plate [#] Name			[1] Sample Project 20180209						Instrument Sample Name								Spectra		11
Rank		Protein Name						Species				Accession No.			Protein MW	Protein	Pep.		Protein	Protein	Total Ion	Total Ion
																PI	Count		Score	Score	Score	C. I. %
																				C. I. %
	1	Structural maintenance of chromosomes protein 4										sp|Q20060|SMC4_			176462	8.17	45	73		97.458
		OS=Caenorhabditis elegans GN=smc-4 PE=1 SV=1										CAEEL
		Peptide Information
		Calc. Mass		Obsrv. Mass	± da	± ppm	Start	End	Sequence			Ion	C. I. %		Modification					Rank	Result Type
							Seq.	Seq.				Score
		803.426		803.389	-0.0363	-45	897	903	QAEIQSK												Mascot
		804.41		804.358	-0.0514	-64	420	426	AEAEKEK												Mascot
		805.405		805.391	-0.0141	-18	518	525	LANSGTDK												Mascot
		810.399		810.38	-0.0193	-24	388	394	NFDSLSK												Mascot
		816.41		816.387	-0.0229	-28	780	786	QVTPEDK												Mascot
		818.437		818.396	-0.0402	-49	1146	1152	INEISSR												Mascot
		819.384		819.397	0.0128	16	370	376	QSEEAQK												Mascot
		827.412		827.413	0.0015	2	295	301	DHARNSK												Mascot
		836.357		836.416	0.0596	71	950	956	CDENISR												Mascot
		837.377		837.393	0.0156	19	1035	1041	ESMLADR						Oxidation (M)[3]						Mascot
		848.418		848.468	0.0495	58	1405	1411	EMIAQEK												Mascot
		856.467		856.524	0.0565	66	107	114	ASIGPFHK												Mascot
		859.477		859.437	-0.0405	-47	875	881	IVEELEK												Mascot
		864.413		864.452	0.0385	45	1405	1411	EMIAQEK						Oxidation (M)[2]						Mascot
		874.493		874.436	-0.0566	-65	87	93	ADRLMIR												Mascot
		894.42		894.459	0.0385	43	469	475	NLDEFEK												Mascot
		897.369		897.434	0.0651	73	968	974	CEELMEK						Oxidation (M)[5]						Mascot
		934.477		934.455	-0.0227	-24	823	830	KVAEMSNR												Mascot
		958.484		958.548	0.0636	66	432	440	SNLEAAPEK												Mascot
		1003.52		1003.5	-0.0189	-19	487	494	IQETWAQK												Mascot
		1006.52		1006.49	-0.037	-37	1026	1034	CSEGIKELK												Mascot
		1006.52		1006.49	-0.037	-37	1026	1034	CSEGIKELK												Mascot
		1013.39		1013.45	0.0613	60	1153	1160	DAEEMQMK						Oxidation (M)[5,7]						Mascot
		1015.47		1015.51	0.0388	38	44	51	DPEEELQR												Mascot
		1018.54		1018.51	-0.0303	-30	864	872	VDAKTLEDK												Mascot
		1023.5		1023.46	-0.0371	-36	510	517	EDFEDLKK												Mascot
Project 1\Sample project20180209\R20180300260-S																				of	23	254
		1033.45		1033.55	0.0976	94	734	741	MHRMPACR						Oxidation (M)[1,4]						Mascot
		1037.53		1037.53	0.001	1	986	993	ETVERFEK												Mascot
		1048.5		1048.53	0.0292	28	936	945	ETANISNSGR												Mascot
		1059.62		1059.54	-0.0858	-81	605	613	VIQALMKEK												Mascot
		1062.56		1062.53	-0.0264	-25	1035	1043	ESMLADRLK												Mascot
		1066.49		1066.56	0.0666	62	967	974	KCEELMEK						Carbamidomethyl (C)[2]						Mascot
		1091.56		1091.62	0.0662	61	356	365	SIAETLDTNK												Mascot
		1106.58		1106.57	-0.0185	-17	1274	1283	QIQFLSGGEK												Mascot
		1161.58		1161.59	0.0055	5	165	173	CTVTIHFQR						Carbamidomethyl (C)[1]						Mascot
		1165.64		1165.63	-0.0125	-11	1207	1215	HNQELQRIK												Mascot
		1181.67		1181.63	-0.0484	-41	150	160	VSNLIHKSAGR												Mascot
		1222.58		1222.62	0.0367	30	1153	1162	DAEEMQMKLK												Mascot
		1235.63		1235.61	-0.0131	-11	507	516	IAREDFEDLK												Mascot
		1243.63		1243.65	0.0211	17	780	790	QVTPEDKAAER												Mascot
		1243.63		1243.65	0.0211	17	780	790	QVTPEDKAAER												Mascot
		1394.56		1394.7	0.135	97	1538	1549	EKAIVDDDDDME												Mascot
		1472.79		1472.86	0.0705	48	687	700	DLAPNPTNPLPAPR												Mascot
		1592.76		1592.84	0.0845	53	370	382	QSEEAQKVMIEER						Oxidation (M)[9]						Mascot
		1684.81		1684.86	0.0507	30	1239	1253	MLTDGGDAKLEYIDK						Oxidation (M)[1]						Mascot
		1684.81		1684.86	0.0507	30	1239	1253	MLTDGGDAKLEYIDK						Oxidation (M)[1]						Mascot
		2176.06		2176.19	0.1313	60	1375	1394	QITDSLGQATCTLPDEVT												Mascot
									QR
		2233.08		2233.21	0.1318	59	1375	1394	QITDSLGQATCTLPDEVT						Carbamidomethyl (C)[11]						Mascot
									QR
		2250.97		2250.98	0.0161	7	1099	1117	KHMACVMSDAAYALEFE						Oxidation (M)[3,7,18]						Mascot
									MR
		2812.29		2812.41	0.1235	44	737	764	MPACRGVTVCTLEGSMI						Oxidation (M)[1,16]						Mascot
									HPSGSFTGGGK
	2	Microtubule-actin cross-linking factor 1, isoforms 1/2/3/5										sp|Q9UPN3|MACF			837787	5.28	75	71		95.781
		OS=Homo sapiens GN=MACF1 PE=1 SV=4										1_HUMAN
		Peptide Information
		Calc. Mass		Obsrv. Mass	± da	± ppm	Start	End	Sequence			Ion	C. I. %		Modification					Rank	Result Type
							Seq.	Seq.				Score
		800.372		800.378	0.0057	7	5611	5616	EVMEHR												Mascot
		802.442		802.386	-0.0561	-70	4195	4201	LAEVSQR												Mascot
		803.423		803.389	-0.0338	-42	1029	1034	FQHLMK												Mascot
		804.421		804.358	-0.0627	-78	6545	6551	SLDDARK												Mascot
		807.411		807.398	-0.013	-16	4626	4631	EFEARR												Mascot
		808.366		808.392	0.0262	32	6750	6755	WDTVCK						Carbamidomethyl (C)[5]						Mascot
Project 1\Sample project20180209\R20180300260-S																				of	24	254
		814.392		814.392	0.0006	1	7046	7051	VMDFFR												Mascot
		816.367		816.387	0.02	24	5611	5616	EVMEHR						Oxidation (M)[3]						Mascot
		817.416		817.386	-0.0298	-36	1249	1255	GSQLQER												Mascot
		818.437		818.396	-0.0402	-49	2455	2461	DAEKTVR												Mascot
		819.418		819.397	-0.0211	-26	1029	1034	FQHLMK						Oxidation (M)[5]						Mascot
		826.326		826.379	0.053	64	3808	3813	QCEMMK						Carbamidomethyl (C)[2]						Mascot
		827.345		827.413	0.0682	82	3024	3030	EMTSSEK						Oxidation (M)[2]						Mascot
		830.386		830.386	-0.0005	-1	7046	7051	VMDFFR						Oxidation (M)[2]						Mascot
		832.452		832.456	0.0041	5	3973	3979	LKDATER												Mascot
		833.422		833.476	0.0534	64	4896	4902	TADRQSR												Mascot
		837.447		837.393	-0.0538	-64	1405	1411	YISDALR												Mascot
		845.473		845.453	-0.02	-24	836	842	EQLIQSK												Mascot
		858.479		858.448	-0.0307	-36	4160	4166	QDIARQK												Mascot
		859.445		859.437	-0.0088	-10	3536	3542	QPMAERK												Mascot
		864.41		864.452	0.0418	48	6734	6740	DDTTWVK												Mascot
		870.523		870.592	0.0688	79	5694	5701	LMALGPIR												Mascot
		874.463		874.436	-0.0267	-31	5992	5998	AEEREIK												Mascot
		880.441		880.415	-0.0262	-30	4307	4313	DFTELQK												Mascot
		892.419		892.456	0.0362	41	928	935	DAIEMASR												Mascot
		900.54		900.529	-0.0115	-13	6258	6265	VIEVELAK												Mascot
		914.425		914.452	0.0266	29	5019	5025	EFQESFK												Mascot
		934.477		934.455	-0.0227	-24	5213	5220	QCGKLTER												Mascot
		951.439		951.51	0.0712	75	4905	4912	DCMQKAQK												Mascot
		956.484		956.512	0.0284	30	5235	5241	VEDFYRK												Mascot
		958.543		958.548	0.0047	5	7192	7199	GRTNIELR												Mascot
		982.441		982.522	0.0813	83	2851	2858	EFGCKDQR												Mascot
		1000.54		1000.49	-0.0506	-51	1756	1764	AVQEGLIDR												Mascot
		1003.56		1003.5	-0.0586	-58	1737	1746	QLAGGMVSLK												Mascot
		1008.54		1008.5	-0.0323	-32	4306	4313	KDFTELQK												Mascot
		1012.46		1012.51	0.0483	48	3024	3032	EMTSSEKGK						Oxidation (M)[2]						Mascot
		1013.48		1013.45	-0.0306	-30	670	677	ETSSFRMR												Mascot
		1015.59		1015.51	-0.0816	-80	6523	6531	NLLVSVQSR												Mascot
		1023.56		1023.46	-0.1	-98	83	90	TFTKWVNK												Mascot
		1024.46		1024.52	0.0654	64	4905	4912	DCMQKAQK						Carbamidomethyl (C)[2], Oxidation (M)[3]						Mascot
		1029.48		1029.52	0.0372	36	670	677	ETSSFRMR						Oxidation (M)[7]						Mascot
		1031.55		1031.51	-0.0412	-40	6741	6749	GQLQELSTR												Mascot
		1034.52		1034.55	0.0318	31	4371	4379	SLLDDWASK												Mascot
Project 1\Sample project20180209\R20180300260-S				1034.55																of	25	Mascot	254
		1037.54		1037.53	-0.0177	-17	4618	4625	QQVQFMLK						Oxidation (M)[6]						Mascot
		1053.5		1053.56	0.0517	49	4233	4240	LQQFMENK						Oxidation (M)[5]						Mascot
		1062.56		1062.53	-0.0231	-22	6631	6639	LDNFLGEVR												Mascot
		1064.49		1064.54	0.0522	49	2001	2009	DEYQTSPPK												Mascot
		1068.51		1068.55	0.0356	33	521	528	LECTNLYR						Carbamidomethyl (C)[3]						Mascot
		1069.46		1069.5	0.04	37	3808	3815	QCEMMKAR						Carbamidomethyl (C)[2], Oxidation (M)[4]						Mascot
		1069.46		1069.5	0.04	37	3808	3815	QCEMMKAR						Carbamidomethyl (C)[2], Oxidation (M)[4]						Mascot
		1071.58		1071.51	-0.0703	-66	87	94	WVNKHLMK						Oxidation (M)[7]						Mascot
		1092.57		1092.56	-0.0037	-3	6605	6613	QPVYDTTIR												Mascot
		1092.57		1092.56	-0.0037	-3	6605	6613	QPVYDTTIR												Mascot
		1106.5		1106.57	0.0622	56	1018	1026	LEEEVEACK						Carbamidomethyl (C)[8]						Mascot
		1116.53		1116.51	-0.0147	-13	3661	3669	DLQDDIQNR												Mascot
		1144.59		1144.58	-0.0124	-11	6553	6561	AKQFHEAWK												Mascot
		1153.59		1153.57	-0.0191	-17	2846	2855	EISLKEFGCK												Mascot
		1163.7		1163.61	-0.0865	-74	5489	5497	IQQQIIRHK												Mascot
		1165.63		1165.63	0.0053	5	676	684	MRHLQSLHK						Oxidation (M)[1]						Mascot
		1171.64		1171.62	-0.0219	-19	4457	4466	QESLQAILNR												Mascot
		1181.62		1181.63	0.0104	9	2529	2539	HGLIGEDLAEK												Mascot
		1193.67		1193.63	-0.0423	-35	2010	2019	VVEIGHQRQK												Mascot
		1232.65		1232.65	0.0063	5	3644	3654	TTQQDLSALQK												Mascot
		1232.65		1232.65	0.0063	5	3644	3654	TTQQDLSALQK												Mascot
		1235.64		1235.61	-0.0242	-20	1058	1066	LRLEEYEQR												Mascot
		1265.66		1265.68	0.0199	16	6750	6760	WDTVCKLSVSK												Mascot
		1320.73		1320.64	-0.0823	-62	3937	3948	GDLRFVTISGQK												Mascot
		1339.57		1339.67	0.1034	77	813	823	YSCDHNTSLSR						Carbamidomethyl (C)[3]						Mascot
		1412.67		1412.65	-0.0248	-18	3949	3960	VLDMENSFKEGK						Oxidation (M)[4]						Mascot
		1450.74		1450.76	0.0166	11	1211	1223	NSVFSVLDEEIAK												Mascot
		1472.83		1472.86	0.0307	21	509	520	VMRLQDELVTLR												Mascot
		1533.78		1533.8	0.0197	13	1607	1618	NLINPQMYQQLR						Oxidation (M)[7]						Mascot
		1592.84		1592.84	0.0062	4	943	955	VMALWHQLHVNTK						Oxidation (M)[2]						Mascot
		1637.8		1637.92	0.119	73	5278	5290	MFQKEQVDPLQMK						Oxidation (M)[1]						Mascot
		1684.78		1684.86	0.0836	50	4485	4499	EEVLKSMDAMSSPTK						Oxidation (M)[7,10]						Mascot
		1684.78		1684.86	0.0836	50	4485	4499	EEVLKSMDAMSSPTK						Oxidation (M)[7,10]						Mascot
		1741.87		1741.8	-0.07	-40	1797	1811	HNLIDQDMACAILIR						Oxidation (M)[8]						Mascot
		1791.84		1791.78	-0.0518	-29	6286	6303	AGNELLESSAGDDASSL												Mascot
									R
		1830.02		1830.1	0.0783	43	1463	1478	AILEQQVLSEELTTKK												Mascot
Project 1\Sample project20180209\R20180300260-S																				of	26	254
		2192.11		2192.18	0.0754	34	6022	6041	DTQDIVHDLESPGIDPSII												Mascot
									K
		2233.11		2233.21	0.095	43	4529	4548	EALAGLLVTYPNSQEAEN												Mascot
									WK
		2251.05		2250.98	-0.0669	-30	6306	6323	LEAMNQCWESVLQKTEE						Carbamidomethyl (C)[7]						Mascot
									R
		2812.4		2812.41	0.0078	3	6824	6849	VDVNSAVAMGEVILAVCH						Carbamidomethyl (C)[17,21]						Mascot
									PDCITTIK
		3312.64		3312.42	-0.2226	-67	270	299	LLDAEDVDVPSPDEKSVI												Mascot
									TYVSSIYDAFPK
		3312.64		3312.42	-0.2226	-67	270	299	LLDAEDVDVPSPDEKSVI												Mascot
									TYVSSIYDAFPK
	3	Keratin, type I cytoskeletal 9 OS=Homo sapiens										sp|P35527|K1C9_			62026.8	5.14	9	71		95.374	54	99.568
		GN=KRT9 PE=1 SV=3										HUMAN
		Peptide Information
		Calc. Mass		Obsrv. Mass	± da	± ppm	Start	End	Sequence			Ion	C. I. %		Modification					Rank	Result Type
							Seq.	Seq.				Score
		897.413		897.434	0.0208	23	234	240	MTLDDFR												Mascot
		913.408		913.43	0.0214	23	234	240	MTLDDFR						Oxidation (M)[1]						Mascot
		982.434		982.522	0.0886	90	35	46	FSSSGGGGGGGR												Mascot
		1066.5		1066.56	0.0586	55	243	250	FEMEQNLR												Mascot
		1081.49		1081.56	0.0654	60	155	163	STMQELNSR						Oxidation (M)[3]						Mascot
		1121.58		1121.55	-0.0289	-26	328	336	QEYEQLIAK												Mascot
		1222.61		1222.62	0.0077	6	318	327	DLTKTLNDMR						Oxidation (M)[9]						Mascot
		1232.6		1232.65	0.0566	46	14	29	SGGGGGGGLGSGGSIR												Mascot
		1232.6		1232.65	0.0566	46	14	29	SGGGGGGGLGSGGSIR												Mascot
		1235.53		1235.61	0.0848	69	47	59	FSSSSGYGGGSSR												Mascot
		1791.73		1791.78	0.056	31	491	513	GGSGGSYGGGGSGGGY			54	99.568								Mascot
									GGGSGSR
	4	M-phase inducer phosphatase 1 OS=Homo sapiens										sp|P30304|MPIP1			59049.3	6.49	19	68		90.98
		GN=CDC25A PE=1 SV=2										_HUMAN
		Peptide Information
		Calc. Mass		Obsrv. Mass	± da	± ppm	Start	End	Sequence			Ion	C. I. %		Modification					Rank	Result Type
							Seq.	Seq.				Score
		804.373		804.358	-0.0151	-19	301	307	ESTNPEK												Mascot
		827.401		827.413	0.0119	14	441	446	MCRYVR												Mascot
		833.411		833.476	0.0647	78	249	255	TTNLDNR												Mascot
		836.393		836.416	0.0232	28	183	189	MLSSNER												Mascot
		845.422		845.453	0.0303	36	67	73	NNSNLQR												Mascot
		892.456		892.456	-0.0001	0	292	300	KSMSGASPK												Mascot
		894.457		894.459	0.0021	2	336	343	DLIGDFSK												Mascot
Project 1\Sample project20180209\R20180300260-S																				of	27	254
		906.468		906.441	-0.0273	-30	507	514	TWAGEKSK												Mascot
		934.474		934.455	-0.0194	-21	505	512	SRTWAGEK												Mascot
		958.539		958.548	0.0085	9	112	120	LLGCSPALK						Carbamidomethyl (C)[4]						Mascot
		1013.46		1013.45	-0.0047	-5	142	149	ENEAFEFK												Mascot
		1018.46		1018.51	0.049	48	96	103	ENLENPMR						Oxidation (M)[7]						Mascot
		1031.53		1031.51	-0.0201	-19	2	10	ELGPEPPHR												Mascot
		1064.52		1064.54	0.0263	25	249	257	TTNLDNRCK												Mascot
		1091.55		1091.62	0.0761	70	449	457	DRLGNEYPK												Mascot
		1092.58		1092.56	-0.0189	-17	344	353	GYLFHTVAGK												Mascot
		1092.58		1092.56	-0.0189	-17	344	353	GYLFHTVAGK												Mascot
		1106.53		1106.57	0.0317	29	468	476	GGYKEFFMK												Mascot
		1121.54		1121.55	0.0179	16	249	257	TTNLDNRCK						Carbamidomethyl (C)[8]						Mascot
		1265.61		1265.68	0.0702	55	158	169	GCLHSHGLQEGK												Mascot
		1684.83		1684.86	0.0355	21	275	289	RPERSQEESPPGSTK												Mascot
		1684.83		1684.86	0.0355	21	275	289	RPERSQEESPPGSTK												Mascot
	5	Microtubule-actin cross-linking factor 1 OS=Mus										sp|Q9QXZ0|MACF			831362	5.3	78	67		89.402
		musculus GN=Macf1 PE=1 SV=2										1_MOUSE
		Peptide Information
		Calc. Mass		Obsrv. Mass	± da	± ppm	Start	End	Sequence			Ion	C. I. %		Modification					Rank	Result Type
							Seq.	Seq.				Score
		800.372		800.378	0.0057	7	5570	5575	EVMEHR												Mascot
		802.417		802.386	-0.031	-39	5833	5838	DEVRQR												Mascot
		803.426		803.389	-0.0363	-45	6683	6689	ELIEGSR												Mascot
		804.421		804.358	-0.0627	-78	6501	6507	SLDDARK												Mascot
		805.435		805.391	-0.044	-55	2918	2924	QGRMVSK												Mascot
		807.411		807.398	-0.013	-16	4585	4590	EFEARR												Mascot
		808.366		808.392	0.0262	32	6706	6711	WDTVCK						Carbamidomethyl (C)[5]						Mascot
		814.392		814.392	0.0006	1	7006	7011	VMDFFR												Mascot
		816.367		816.387	0.02	24	5570	5575	EVMEHR						Oxidation (M)[3]						Mascot
		817.416		817.386	-0.0298	-36	1249	1255	GSQLQER												Mascot
		827.397		827.413	0.0166	20	3770	3775	QYELMK						Oxidation (M)[5]						Mascot
		830.386		830.386	-0.0005	-1	7006	7011	VMDFFR						Oxidation (M)[2]						Mascot
		832.452		832.456	0.0041	5	3935	3941	LKDATER												Mascot
		833.473		833.476	0.0031	4	3466	3473	ASLTLNSK												Mascot
		837.447		837.393	-0.0538	-64	1405	1411	YISDALR												Mascot
		845.473		845.453	-0.02	-24	836	842	EQLIQSK												Mascot
Project 1\Sample project20180209\R20180300260-S																				of	28	254
		851.487		851.406	-0.081	-95	1048	1054	VYISELK												Mascot
		858.479		858.448	-0.0307	-36	4122	4128	QDIARQK												Mascot
		859.424		859.437	0.0123	14	6998	7003	WMNHKK						Oxidation (M)[2]						Mascot
		864.41		864.452	0.0418	48	6690	6696	DDTTWVK												Mascot
		870.523		870.592	0.0688	79	5653	5660	LMALGPIR												Mascot
		874.445		874.436	-0.009	-10	2368	2375	THSLCSVK												Mascot
		880.441		880.415	-0.0262	-30	4269	4275	DFTELQK												Mascot
		892.456		892.456	-0.0001	0	3344	3350	DIEMRTK												Mascot
		900.54		900.529	-0.0115	-13	6214	6221	VIEVELAK												Mascot
		906.435		906.441	0.0058	6	928	935	EAIEMASR												Mascot
		914.425		914.452	0.0266	29	4978	4984	EFQESFK												Mascot
		934.477		934.455	-0.0227	-24	5172	5179	QCGKLTER												Mascot
		951.439		951.51	0.0712	75	4864	4871	DCMQKAQK												Mascot
		956.484		956.512	0.0284	30	5194	5200	VEDFYRK												Mascot
		958.543		958.548	0.0047	5	7158	7165	GRTNIELR												Mascot
		1000.54		1000.49	-0.0506	-51	1756	1764	AVQEGLIDR												Mascot
		1003.56		1003.5	-0.0586	-58	1737	1746	QLAGGMVSLK												Mascot
		1008.51		1008.5	-0.0072	-7	3823	3831	EQYAASLAR												Mascot
		1013.48		1013.45	-0.0306	-30	670	677	ETSSFRMR												Mascot
		1015.59		1015.51	-0.0816	-80	6479	6487	NLLVSVQSR												Mascot
		1018.56		1018.51	-0.0489	-48	408	415	LIVEMLER						Oxidation (M)[5]						Mascot
		1023.56		1023.46	-0.1	-98	83	90	TFTKWVNK												Mascot
		1024.46		1024.52	0.0654	64	4864	4871	DCMQKAQK						Carbamidomethyl (C)[2], Oxidation (M)[3]						Mascot
		1029.48		1029.52	0.0372	36	670	677	ETSSFRMR						Oxidation (M)[7]						Mascot
		1031.55		1031.51	-0.0412	-40	6697	6705	GQLQELSTR												Mascot
		1034.52		1034.55	0.0285	28	4452	4461	AMDATLSPTK												Mascot
		1037.54		1037.53	-0.0177	-17	4577	4584	QQVQFMLK						Oxidation (M)[6]						Mascot
		1040.45		1040.51	0.0617	59	2875	2882	EETRSCMK						Carbamidomethyl (C)[6]						Mascot
		1048.51		1048.53	0.0218	21	2822	2830	ISVEMEGQR												Mascot
		1053.5		1053.56	0.0517	49	4195	4202	LQQFMENK						Oxidation (M)[5]						Mascot
		1059.64		1059.54	-0.1037	-98	2692	2701	VTLASALEKK												Mascot
		1062.55		1062.53	-0.0152	-14	1133	1141	SELNLMVEK												Mascot
		1064.5		1064.54	0.0375	35	2822	2830	ISVEMEGQR						Oxidation (M)[5]						Mascot
		1068.51		1068.55	0.0356	33	521	528	LECTNLYR						Carbamidomethyl (C)[3]						Mascot
		1071.58		1071.51	-0.0703	-66	87	94	WVNKHLMK						Oxidation (M)[7]						Mascot
		1092.57		1092.56	-0.0037	-3	6561	6569	QPVYDTTIR												Mascot
		1092.59		1092.56	-0.0261	-24	3318	3326	ATQNVFTRR												Mascot
Project 1\Sample project20180209\R20180300260-S				1092.56																of	29	Mascot	254
		1094.57		1094.58	0.0061	6	2543	2552	EALSFSEAIK												Mascot
		1106.5		1106.57	0.0622	56	1018	1026	IEEEVEACK						Carbamidomethyl (C)[8]						Mascot
		1116.59		1116.51	-0.0762	-68	5998	6007	QQVEAAETIK												Mascot
		1121.57		1121.55	-0.015	-13	1495	1504	HGHKLSEGEK												Mascot
		1144.59		1144.58	-0.0124	-11	6509	6517	AKQFHEAWK												Mascot
		1161.61		1161.59	-0.0221	-19	3700	3710	SKAATELAENK												Mascot
		1165.63		1165.63	0.0053	5	676	684	MRHLQSLHK						Oxidation (M)[1]						Mascot
		1181.55		1181.63	0.0797	67	4966	4975	TSSLEEMTQR												Mascot
		1193.58		1193.63	0.0529	44	3669	3677	EQYEVLQER												Mascot
		1222.56		1222.62	0.0539	44	2626	2635	CRIDTESGWR												Mascot
		1232.56		1232.65	0.0969	79	3178	3188	SLCEDSKADHK												Mascot
		1232.63		1232.65	0.0241	20	5165	5175	ELEALNKQCGK												Mascot
		1235.68		1235.61	-0.0647	-52	4408	4416	YEKLWEVLR												Mascot
		1265.66		1265.68	0.0199	16	6706	6716	WDTVCKLSVSK												Mascot
		1320.73		1320.64	-0.0823	-62	3899	3910	GDLRFVTISGQK												Mascot
		1339.75		1339.67	-0.0752	-56	1945	1958	VGFAAGKPPVSGPR												Mascot
		1412.72		1412.65	-0.0724	-51	869	880	STLSVKAICDYR						Carbamidomethyl (C)[9]						Mascot
		1450.73		1450.76	0.0305	21	3669	3679	EQYEVLQERTR												Mascot
		1472.83		1472.86	0.0307	21	509	520	VMRLQDELVTLR												Mascot
		1544.83		1544.86	0.0312	20	2376	2390	EAVAAGLLDKETATR												Mascot
		1592.82		1592.84	0.0228	14	4452	4466	AMDATLSPTKTETVK												Mascot
		1636.76		1636.92	0.1519	93	4793	4805	LQCQLQENEEFQK												Mascot
		1684.78		1684.86	0.0758	45	4141	4156	FMETADSNSASVLQGK												Mascot
		1684.78		1684.86	0.0758	45	4141	4156	FMETADSNSASVLQGK												Mascot
		1741.82		1741.8	-0.019	-11	646	660	MSQNFHTSYVETLGK												Mascot
		1791.93		1791.78	-0.1471	-82	4180	4194	KLLPQAEMFEQLSNK						Oxidation (M)[8]						Mascot
		2192.11		2192.18	0.0754	34	5978	5997	DTQDIVHDLESPGIDPSII												Mascot
									K
		2233.22		2233.21	-0.0078	-3	1544	1564	GCRAVAGVIDLGTVEIFPI												Mascot
									FR
		2250.99		2250.98	-0.0081	-4	4393	4410	DLTEIQCDMFDVNSKYEK						Carbamidomethyl (C)[7], Oxidation (M)[9]						Mascot
		3312.56		3312.42	-0.1464	-44	3080	3109	LNSQESDEEPQISDVPHI						Oxidation (M)[23]						Mascot
									SKGDMAAQITTR
		3312.64		3312.42	-0.2226	-67	270	299	LLDAEDVDVPSPDEKSVI												Mascot
									TYVSSIYDAFPK
	6	Eukaryotic translation initiation factor 4B2										sp|Q9SAD7|IF4B2			59289	8.69	19	65		81.583
		OS=Arabidopsis thaliana GN=EIF4B2 PE=1 SV=1										_ARATH
		Peptide Information
		Calc. Mass		Obsrv. Mass	± da	± ppm	Start	End	Sequence			Ion	C. I. %		Modification					Rank	Result Type
							Seq.	Seq.				Score
		Calc. Mass		Obsrv. Mass	± da	± ppm			Sequence				C. I. %		Modification					Rank	Result Type
Project 1\Sample project20180209\R20180300260-S																				of	30	254
		816.446		816.387	-0.0593	-73	302	308	EQVLAEK												Mascot
		836.437		836.416	-0.021	-25	523	529	RNFQGSK												Mascot
		856.525		856.524	-0.001	-1	451	457	NLDLLIR												Mascot
		874.463		874.436	-0.0267	-31	458	464	ELDDKVR												Mascot
		892.473		892.456	-0.0179	-20	41	49	EAATAKSSK												Mascot
		956.476		956.512	0.0363	38	54	61	MTLSEFTK												Mascot
		1006.5		1006.49	-0.0085	-8	172	180	SLPSFDQGR												Mascot
		1006.5		1006.49	-0.0085	-8	172	180	SLPSFDQGR												Mascot
		1018.54		1018.51	-0.0302	-30	315	323	LDSDIEAKK												Mascot
		1031.51		1031.51	0.0017	2	109	118	SSGPPGRMSR												Mascot
		1034.53		1034.55	0.0206	20	151	159	VSDFPQVSR												Mascot
		1048.44		1048.53	0.0946	90	88	96	SEDEMQPGR												Mascot
		1106.53		1106.57	0.0397	36	499	507	SVESMERPR						Oxidation (M)[5]						Mascot
		1116.58		1116.51	-0.0623	-56	469	479	AVERPGSSASR												Mascot
		1126.59		1126.57	-0.0111	-10	385	393	KIDSELEHR												Mascot
		1144.57		1144.58	0.0028	2	232	242	AKSSTFGSGFR												Mascot
		1232.58		1232.65	0.0778	63	480	490	GGSYSERPHSR												Mascot
		1232.58		1232.65	0.0778	63	480	490	GGSYSERPHSR												Mascot
		1235.52		1235.61	0.096	78	160	170	ADEDDDWGKGK												Mascot
		1332.6		1332.69	0.0899	67	86	96	QRSEDEMQPGR												Mascot
		2176.04		2176.19	0.1416	65	324	344	GQTSRPSSAQSSRPSSA												Mascot
									QSNR
	7	Peptide chain release factor 1 OS=Chelativorans sp.										sp|Q11E04|RF1_C			40118.5	5.05	14	63		71.475
		(strain BNC1) GN=prfA PE=3 SV=1										HESB
		Peptide Information
		Calc. Mass		Obsrv. Mass	± da	± ppm	Start	End	Sequence			Ion	C. I. %		Modification					Rank	Result Type
							Seq.	Seq.				Score
		803.412		803.389	-0.0224	-28	283	289	SRAANER												Mascot
		810.381		810.38	-0.0015	-2	277	282	LFDMER												Mascot
		826.376		826.379	0.0023	3	277	282	LFDMER						Oxidation (M)[4]						Mascot
		845.448		845.453	0.0051	6	295	302	LQVGTGDR												Mascot
		864.519		864.452	-0.0673	-78	321	327	INLTLYK												Mascot
		958.562		958.548	-0.014	-15	269	276	AMQILRAR												Mascot
		982.474		982.522	0.0482	49	308	315	TYNFPQGR												Mascot
		1003.49		1003.5	0.0103	10	285	293	AANERSEAR												Mascot
		1018.53		1018.51	-0.0238	-23	7	14	ERMDQVLK												Mascot
Project 1\Sample project20180209\R20180300260-S																				of	31	254
		1024.5		1024.52	0.0247	24	139	146	YASERGWR												Mascot
		1034.53		1034.55	0.0173	17	7	14	ERMDQVLK						Oxidation (M)[3]						Mascot
		1037.52		1037.53	0.0075	7	275	282	ARLFDMER												Mascot
		1053.51		1053.56	0.0405	38	277	284	LFDMERSR												Mascot
		1069.51		1069.5	-0.0108	-10	277	284	LFDMERSR						Oxidation (M)[4]						Mascot
		1069.51		1069.5	-0.0108	-10	277	284	LFDMERSR						Oxidation (M)[4]						Mascot
		1243.66		1243.65	-0.0153	-12	74	83	EIRELAEIDR												Mascot
		1243.66		1243.65	-0.0153	-12	74	83	EIRELAEIDR			14	0								Mascot
		1472.82		1472.86	0.0341	23	316	327	VTDHRINLTLYK												Mascot
		1791.87		1791.78	-0.0842	-47	54	69	KAEAELEDLDTMLADK												Mascot
	8	Succinate dehydrogenase subunit 5, mitochondrial										sp|Q9SX77|SDH5			28088.2	6.19	13	61		52.66
		OS=Arabidopsis thaliana GN=SDH5 PE=1 SV=1										_ARATH
		Peptide Information
		Calc. Mass		Obsrv. Mass	± da	± ppm	Start	End	Sequence			Ion	C. I. %		Modification					Rank	Result Type
							Seq.	Seq.				Score
		802.417		802.386	-0.031	-39	17	24	GTAQAQAR												Mascot
		805.454		805.391	-0.0631	-78	38	43	HLSRHR												Mascot
		833.473		833.476	0.0031	4	126	133	DAKTAISK												Mascot
		867.48		867.422	-0.0577	-67	7	14	AIHTVGNR												Mascot
		906.46		906.441	-0.0194	-21	215	222	VEMELGTK												Mascot
		1023.46		1023.46	0.0058	6	230	239	CSGLGSEWGK												Mascot
		1034.56		1034.55	-0.0079	-8	214	222	KVEMELGTK												Mascot
		1037.5		1037.53	0.0293	28	80	88	AMGMGQVRR						Oxidation (M)[2,4]						Mascot
		1071.6		1071.51	-0.0953	-89	15	24	IRGTAQAQAR												Mascot
		1092.55		1092.56	0.0116	11	129	138	TAISKNTDDK												Mascot
		1092.55		1092.56	0.0116	11	129	138	TAISKNTDDK												Mascot
		1232.67		1232.65	-0.0201	-16	139	149	AGQEALKNVFR												Mascot
		1232.67		1232.65	-0.0201	-16	139	149	AGQEALKNVFR												Mascot
		1544.82		1544.86	0.0416	27	215	227	VEMELGTKMIHLK						Oxidation (M)[3]						Mascot
		1637.79		1637.92	0.1329	81	74	87	DLQYPRAMGMGQVR						Oxidation (M)[8]						Mascot
	9	Coiled-coil domain-containing protein 190 OS=Homo										sp|Q86UF4|CC190			34081.4	9.62	18	60		43.085
		sapiens GN=CCDC190 PE=2 SV=2										_HUMAN
		Peptide Information
		Calc. Mass		Obsrv. Mass	± da	± ppm	Start	End	Sequence			Ion	C. I. %		Modification					Rank	Result Type
							Seq.	Seq.				Score
		807.458		807.398	-0.0606	-75	96	102	HRAPQAK												Mascot
Project 1\Sample project20180209\R20180300260-S				807.398																of	32	Mascot	254
		812.328		812.392	0.0644	79	111	117	MAQDTCK						Oxidation (M)[1]						Mascot
		816.4		816.387	-0.013	-16	13	18	HFDLER												Mascot
		818.466		818.396	-0.0701	-86	104	110	MRALATR												Mascot
		827.43		827.413	-0.0171	-21	2	7	ERHMVR												Mascot
		853.354		853.392	0.0376	44	111	117	MAQDTCK						Carbamidomethyl (C)[6]						Mascot
		900.555		900.529	-0.0268	-30	295	302	VPSKFLPL												Mascot
		906.41		906.441	0.031	34	287	294	AGKECENR												Mascot
		956.491		956.512	0.0212	22	139	146	QPLSQNNR												Mascot
		958.471		958.548	0.0766	80	1	7	MERHMVR												Mascot
		1000.54		1000.49	-0.0519	-52	253	260	ARNAHYLR												Mascot
		1031.57		1031.51	-0.0639	-62	37	44	VICLYHVK						Carbamidomethyl (C)[3]						Mascot
		1066.57		1066.56	-0.008	-8	255	262	NAHYLRHR												Mascot
		1068.48		1068.55	0.0686	64	111	119	MAQDTCKSK						Carbamidomethyl (C)[6]						Mascot
		1092.57		1092.56	-0.007	-6	60	68	LQQAETMKK						Oxidation (M)[7]						Mascot
		1092.57		1092.56	-0.007	-6	60	68	LQQAETMKK						Oxidation (M)[7]						Mascot
		1106.57		1106.57	-0.0046	-4	261	269	HRVPPESER												Mascot
		1235.64		1235.61	-0.0243	-20	120	131	SQVPPSHDAGLK												Mascot
		1450.76		1450.76	-0.0059	-4	118	131	SKSQVPPSHDAGLK												Mascot
		1684.81		1684.86	0.0468	28	153	167	EQPQAQEKDSVNPSK												Mascot
		1684.81		1684.86	0.0468	28	153	167	EQPQAQEKDSVNPSK												Mascot
	10	Probable ATP-dependent DNA helicase HFM1 OS=Mus										sp|D3Z4R1|HFM1			161276	8.05	32	58		1.093
		musculus GN=Hfm1 PE=3 SV=2										_MOUSE
		Peptide Information
		Calc. Mass		Obsrv. Mass	± da	± ppm	Start	End	Sequence			Ion	C. I. %		Modification					Rank	Result Type
							Seq.	Seq.				Score
		802.405		802.386	-0.0197	-25	954	960	IEEANAR												Mascot
		803.426		803.389	-0.0363	-45	1200	1206	SQNVDLK												Mascot
		818.452		818.396	-0.0555	-68	1052	1058	SGNWVKK												Mascot
		824.478		824.408	-0.0699	-85	270	275	FRNIFK												Mascot
		832.477		832.456	-0.021	-25	1407	1413	KEIDLSK												Mascot
		853.46		853.392	-0.0682	-80	794	801	KFCAISGK												Mascot
		864.494		864.452	-0.0422	-49	978	985	EAVAHLPK												Mascot
		867.443		867.422	-0.0213	-25	1313	1319	SSSRFQR												Mascot
		874.518		874.436	-0.0817	-93	1193	1199	LKIQMNK												Mascot
		880.38		880.415	0.0344	39	1379	1385	MCFAHSK						Carbamidomethyl (C)[2]						Mascot
		913.445		913.43	-0.015	-16	119	126	LMYGSSQK												Mascot
Project 1\Sample project20180209\R20180300260-S				913.43																of	33	Mascot	254
		934.481		934.455	-0.0268	-29	353	361	FGPVGLNCK												Mascot
		951.454		951.51	0.0559	59	1379	1386	MCFAHSKK												Mascot
		1000.57		1000.49	-0.0757	-76	1182	1191	DAVSSLPLAK												Mascot
		1003.57		1003.5	-0.0652	-65	758	766	DLSSLDLIK												Mascot
		1008.48		1008.5	0.0284	28	1379	1386	MCFAHSKK						Carbamidomethyl (C)[2]						Mascot
		1012.45		1012.51	0.0581	57	1290	1299	MAASGFGDTR												Mascot
		1015.52		1015.51	-0.0128	-13	213	220	QYSTNKFK												Mascot
		1024.56		1024.52	-0.037	-36	969	977	HPPFGTQIK												Mascot
		1064.52		1064.54	0.0223	21	919	926	CKLWENSK						Carbamidomethyl (C)[1]						Mascot
		1068.64		1068.55	-0.0913	-85	1158	1167	IGVAQKPEVK												Mascot
		1091.58		1091.62	0.0396	36	397	405	DNSFIQLVR												Mascot
		1163.62		1163.61	-0.0025	-2	1011	1019	NFEQLQTKR												Mascot
		1171.56		1171.62	0.0573	49	129	139	NHMGAKSPSAR						Oxidation (M)[3]						Mascot
		1193.6		1193.63	0.0342	29	297	308	NFVICAPTGSGK												Mascot
		1222.63		1222.62	-0.011	-9	66	75	MPRMLTSNLK						Oxidation (M)[1,4]						Mascot
		1232.74		1232.65	-0.0817	-66	551	560	FIISVEQKLR												Mascot
		1232.74		1232.65	-0.0817	-66	551	560	FIISVEQKLR												Mascot
		1235.6		1235.61	0.0152	12	1129	1139	GMATCKKPGNR						Carbamidomethyl (C)[5], Oxidation (M)[2]						Mascot
		1243.7		1243.65	-0.0516	-41	1180	1191	SRDAVSSLPLAK												Mascot
		1243.7		1243.65	-0.0516	-41	1180	1191	SRDAVSSLPLAK												Mascot
		1265.64		1265.68	0.0386	30	1395	1406	EVDIFIGNSGSK												Mascot
		1412.72		1412.65	-0.0691	-49	219	232	FKANDAFSASGIGK												Mascot
		1592.87		1592.84	-0.0222	-14	332	345	IVYMAPIKALCSQR												Mascot
		1791.91		1791.78	-0.1286	-72	1222	1236	SEYLNTPELSILEQR												Mascot
Project 1\Sample project20180209\R20180300260-S																				of	34	254
Gel Idx/Pos			5/J13						Instr./Gel Origin		BA2151/Sample Project 20180209						Process Status			Analysis Succeeded
Plate [#] Name			[1] Sample Project 20180209						Instrument Sample Name								Spectra			11
Rank		Protein Name						Species				Accession No.			Protein MW		Protein	Pep.	Protein	Protein	Total Ion	Total Ion
																	PI	Count	Score	Score	Score	C. I. %
																				C. I. %
	1	hypothetical protein Csa_6G133730 [Cucumis sativus]										KGN46764.1			46911.2	5.42		19	409	100	311	100
		Protein Group
		PREDICTED: 26S protease regulatory subunit 6B										XP_004139931.1			46911.2		5.42
		homolog [Cucumis sativus]															762
																	9395
		Peptide Information
		Calc. Mass		Obsrv. Mass	± da	± ppm	Start	End	Sequence			Ion	C. I. %		Modification					Rank	Result Type
							Seq.	Seq.				Score
		874.463		874.437	-0.0258	-30	63	69	DEQKNLK												Mascot
		895.5		895.55	0.0503	56	193	200	QIGIDPPR												Mascot
		914.437		914.445	0.0082	9	398	404	DFEKGYR												Mascot
		922.493		922.437	-0.0559	-61	246	252	MVRDVFR												Mascot
		980.443		980.497	0.0534	54	275	283	FDAQTGADR												Mascot
		986.53		986.582	0.052	53	331	338	IEFPLPDR												Mascot
		1018.52		1018.56	0.033	32	2	11	AASAMVLDPK						Oxidation (M)[5]						Mascot
		1114.63		1114.68	0.0547	49	330	338	KIEFPLPDR												Mascot
		1142.63		1142.68	0.0457	40	331	339	IEFPLPDRR												Mascot
		1289.6		1289.67	0.0628	49	409	418	KPDTDFEFYK												Mascot
		1381.71		1381.77	0.0565	41	12	24	SSLEPPASLPPMR												Mascot
		1381.71		1381.77	0.0565	41	12	24	SSLEPPASLPPMR			27	73.886								Mascot
		1394.78		1394.83	0.05	36	314	326	ADTLDPALLRPGR												Mascot
		1394.78		1394.83	0.05	36	314	326	ADTLDPALLRPGR			50	99.883								Mascot
		1397.71		1397.77	0.0581	42	12	24	SSLEPPASLPPMR						Oxidation (M)[12]						Mascot
		1492.71		1492.77	0.0602	40	275	287	FDAQTGADREVQR												Mascot
		1678.88		1678.94	0.0585	35	179	192	EAVELPLTHHELYK												Mascot
		1997.99		1998.06	0.0657	33	370	388	ISAAEIAAICQEAGMHAV						Carbamidomethyl (C)[10]						Mascot
									R
		2013.98		2014.07	0.0808	40	370	388	ISAAEIAAICQEAGMHAV						Carbamidomethyl (C)[10], Oxidation (M)[15]						Mascot
									R
		2029.06		2029.12	0.0647	32	256	274	ENAPAIIFIDEVDAIATAR												Mascot
		2029.06		2029.12	0.0647	32	256	274	ENAPAIIFIDEVDAIATAR			87	100								Mascot
		2094.96		2095.03	0.0684	33	352	369	MNLGDEVDLEDYVSRPD												Mascot
									K
		2094.96		2095.03	0.0684	33	352	369	MNLGDEVDLEDYVSRPD			56	99.971								Mascot
									K
Project 1\Sample project20180209\R20180300260-C																				of	33	242
		2110.96		2111.02	0.0628	30	352	369	MNLGDEVDLEDYVSRPD						Oxidation (M)[1]						Mascot
									K
		2127.93		2128	0.0669	31	25	43	SDLQGLAEQSSDEDDLY												Mascot
									SR
		2127.93		2128	0.0669	31	25	43	SDLQGLAEQSSDEDDLY			91	100								Mascot
									SR
		2154.06		2154.12	0.0595	28	50	66	QLEFIDIQEEYVKDEQK												Mascot
	2	hypothetical protein Csa_4G443140 [Cucumis sativus]										KGN54750.1			67488.3	6.08		16	46	0
		Protein Group
		PREDICTED: glucose-6-phosphate 1-dehydrogenase 1,										XP_011653867.1			67488.3		6.0799
		chloroplastic-like [Cucumis sativus]															999237
																	605
		Peptide Information
		Calc. Mass		Obsrv. Mass	± da	± ppm	Start	End	Sequence			Ion	C. I. %		Modification					Rank	Result Type
							Seq.	Seq.				Score
		892.394		892.46	0.0663	74	169	175	RANCEDK						Carbamidomethyl (C)[4]						Mascot
		904.448		904.429	-0.0196	-22	207	214	EDGKVSNR												Mascot
		927.505		927.45	-0.0549	-59	452	459	HVPGNLYK												Mascot
		1006.53		1006.49	-0.0478	-47	161	168	TLTCRIDK						Carbamidomethyl (C)[4]						Mascot
		1018.58		1018.56	-0.0225	-22	444	451	AEIRVQFR												Mascot
		1092.55		1092.56	0.0047	4	426	434	WDGVPFLMK												Mascot
		1114.61		1114.68	0.07	63	522	531	LLLDAVEGER												Mascot
		1142.6		1142.68	0.0786	69	52	61	NCVTSHLQLK												Mascot
		1171.67		1171.67	0.0008	1	284	293	ELVENLSVLR												Mascot
		1270.71		1270.78	0.073	57	522	532	LLLDAVEGERR												Mascot
		1270.71		1270.78	0.073	57	522	532	LLLDAVEGERR			5	0								Mascot
		1348.71		1348.71	0.002	1	426	437	WDGVPFLMKAGK												Mascot
		1377.75		1377.77	0.0234	17	498	508	LDRSDLNLLYR												Mascot
		1393.75		1393.78	0.033	24	558	569	KIAPELYPYGSR												Mascot
		1998.1		1998.06	-0.0466	-23	277	293	IDHYLGKELVENLSVLR												Mascot
		2014.05		2014.07	0.0107	5	294	309	FSNLVFEPLWSRSYIR												Mascot
		3312.61		3312.43	-0.1719	-52	395	425	SYPAYVDDPTVPNDSITP												Mascot
									TFAAAAIFIDNAR
	3	PREDICTED: TMV resistance protein N-like [Cucumis										XP_011648797.1			159171	8.2		24	43	0
		sativus]
		Peptide Information
		Calc. Mass		Obsrv. Mass	± da	± ppm	Start	End	Sequence			Ion	C. I. %		Modification					Rank	Result Type
							Seq.	Seq.				Score
		807.472		807.399	-0.0736	-91	1301	1307	NLFSAKK												Mascot
		851.393		851.434	0.041	48	1383	1388	EEPYWK												Mascot
Project 1\Sample project20180209\R20180300260-C				851.434																of	34	Mascot	242
		858.529		858.453	-0.076	-89	747	754	LVTLDLGK												Mascot
		892.419		892.46	0.0411	46	824	830	QCTNLEK						Carbamidomethyl (C)[2]						Mascot
		900.407		900.493	0.0867	96	1135	1141	LQSCFMR						Oxidation (M)[6]						Mascot
		914.415		914.445	0.0299	33	1098	1104	HDLNMER												Mascot
		920.472		920.444	-0.0284	-31	1393	1400	LFQTDPIS												Mascot
		922.51		922.437	-0.0736	-80	1299	1306	SRNLFSAK												Mascot
		951.482		951.519	0.037	39	1182	1190	CSEATVTIK												Mascot
		980.548		980.497	-0.0519	-53	691	698	LPSYLMLK						Oxidation (M)[6]						Mascot
		1069.53		1069.51	-0.0217	-20	1135	1142	LQSCFMRK						Carbamidomethyl (C)[4]						Mascot
		1252.67		1252.67	0.0012	1	726	735	LYLKECTNLR												Mascot
		1308.76		1308.71	-0.0451	-34	691	701	LPSYLMLKSLK						Oxidation (M)[6]						Mascot
		1332.69		1332.72	0.031	23	505	516	IVNGESFEPGKR												Mascot
		1333.7		1333.77	0.0649	49	910	921	SLKHLYLGGCSR												Mascot
		1377.66		1377.77	0.1139	83	35	46	SNFTGHLDMALR						Oxidation (M)[9]						Mascot
		1394.83		1394.83	-0.0043	-3	273	283	LLYEILKFDLK												Mascot
		1394.83		1394.83	-0.0043	-3	273	283	LLYEILKFDLK												Mascot
		1419.68		1419.75	0.0737	52	1094	1104	VSFRHDLNMER						Oxidation (M)[9]						Mascot
		1791.85		1791.8	-0.0558	-31	1352	1367	YGDLNDVAHGTGNRFR												Mascot
		2094.97		2095.03	0.0637	30	1191	1208	CCGVHLTEEVHGIQNDV						Carbamidomethyl (C)[1,2]						Mascot
									K
		2094.97		2095.03	0.0637	30	1191	1208	CCGVHLTEEVHGIQNDV						Carbamidomethyl (C)[1,2]						Mascot
									K
		2111.03		2111.02	-0.0048	-2	1259	1276	MQQHMNFPLHVTSQGVT												Mascot
									R
		2127.98		2128	0.0151	7	1277	1295	IRGMEGMAETTLANSICN						Carbamidomethyl (C)[17], Oxidation (M)[4,7]						Mascot
									K
		2128.14		2128	-0.1448	-68	857	875	IAENMKSLISLHLDSTAIR						Oxidation (M)[5]						Mascot
		2176.24		2176.2	-0.0419	-19	262	279	QFNGLVQLQEKLLYEILK												Mascot
		2176.24		2176.2	-0.0419	-19	262	279	QFNGLVQLQEKLLYEILK												Mascot
	4	PREDICTED: F-box/kelch-repeat protein At1g67480										XP_004144194.1			42467.4	8.67		13	42	0
		[Cucumis sativus]
		Protein Group
		PREDICTED: F-box/kelch-repeat protein At1g67480										XP_011657390.1			42467.4		8.67
		[Cucumis sativus]															762
																	9395
		hypothetical protein Csa_6G365210 [Cucumis sativus]										KGN47621.1			42467.4		8.67
																	762
																	9395
		Peptide Information
		Calc. Mass		Obsrv. Mass	± da	± ppm	Start	End	Sequence			Ion	C. I. %		Modification					Rank	Result Type
							Seq.	Seq.				Score
Project 1\Sample project20180209\R20180300260-C																				of	35	242
		807.363		807.399	0.0356	44	344	349	NEPEYR												Mascot
		811.413		811.397	-0.0161	-20	245	251	LYVMGGR						Oxidation (M)[4]						Mascot
		836.433		836.398	-0.036	-43	1	8	MPGFISGK												Mascot
		870.515		870.597	0.0815	94	178	185	LANLNVAR												Mascot
		892.456		892.46	0.0048	5	24	31	QNSICLSK												Mascot
		920.375		920.444	0.0687	75	270	276	HSWCEMK												Mascot
		922.499		922.437	-0.0624	-68	84	90	EFITERK												Mascot
		980.523		980.497	-0.0268	-27	1	9	MPGFISGKK						Oxidation (M)[1]						Mascot
		1013.46		1013.46	-0.0002	0	292	298	LFCMEWK						Carbamidomethyl (C)[3]						Mascot
		1076.48		1076.53	0.0502	47	269	276	RHSWCEMK												Mascot
		1092.47		1092.56	0.0881	81	269	276	RHSWCEMK						Oxidation (M)[7]						Mascot
		1141.55		1141.61	0.053	46	291	298	KLFCMEWK						Carbamidomethyl (C)[4]						Mascot
		1562.83		1562.79	-0.0364	-23	11	23	LTEPKMCIINTVK						Carbamidomethyl (C)[7], Oxidation (M)[6]						Mascot
		1997.87		1998.06	0.1885	94	234	251	SGCFACGFDGKLYVMGG						Carbamidomethyl (C)[3,6], Oxidation (M)[15]						Mascot
									R
	5	PREDICTED: protein HHL1, chloroplastic isoform X2										XP_004142952.1			25662.6	9.56		10	40	0
		[Cucumis sativus]
		Peptide Information
		Calc. Mass		Obsrv. Mass	± da	± ppm	Start	End	Sequence			Ion	C. I. %		Modification					Rank	Result Type
							Seq.	Seq.				Score
		818.5		818.419	-0.0802	-98	147	152	QFRVLR												Mascot
		889.462		889.531	0.0681	77	136	142	DEKEIQK												Mascot
		897.494		897.531	0.0367	41	143	149	TAFKQFR												Mascot
		900.515		900.493	-0.0216	-24	20	27	LLEDGVVR												Mascot
		914.505		914.445	-0.0606	-66	163	170	LVENGNLR												Mascot
		1092.62		1092.56	-0.0567	-52	150	158	VLRTATEFR												Mascot
		1142.62		1142.68	0.0569	50	119	127	YIYKDTLAR												Mascot
		1308.7		1308.71	0.0163	12	107	118	IMVAAKDNFVGK						Oxidation (M)[2]						Mascot
		1333.7		1333.77	0.0728	55	1	12	MEVAMSLNALVR												Mascot
		2089.11		2089.11	-0.0049	-2	1	19	MEVAMSLNALVRLPLSN						Oxidation (M)[1]						Mascot
									SK
	6	glutamyl-tRNA reductase isozyme 1, partial [Cucumis										ABK55737.1			20886	6.41		9	40	0
		sativus]
		Peptide Information
		Calc. Mass		Obsrv. Mass	± da	± ppm	Start	End	Sequence			Ion	C. I. %		Modification					Rank	Result Type
							Seq.	Seq.				Score
		836.405		836.398	-0.0075	-9	160	165	QFEAWR												Mascot
Project 1\Sample project20180209\R20180300260-C																				of	36	242
		868.427		868.457	0.0296	34	1	8	EPSHATAR												Mascot
		878.484		878.525	0.0405	46	179	185	AYAERIR												Mascot
		1013.56		1013.46	-0.0979	-97	24	32	HLVAKGCTK						Carbamidomethyl (C)[7]						Mascot
		1060.57		1060.6	0.0288	27	39	47	SEERVTAIR												Mascot
		1076.58		1076.53	-0.0503	-47	43	51	VTAIREEMK												Mascot
		1092.57		1092.56	-0.0124	-11	43	51	VTAIREEMK						Oxidation (M)[8]						Mascot
		1331.71		1331.71	0.0053	4	91	103	DLPPVGHDVGGLR												Mascot
		1416.69		1416.79	0.1014	72	113	125	NVGACINNLEDVR												Mascot
		2254.08		2254.11	0.0271	12	147	165	AMEAQSIITEESKQFEAW												Mascot
									R
	7	hypothetical protein Csa_2G350310 [Cucumis sativus]										KGN62348.1			25990.8	9.61		10	39	0
		Protein Group
		PREDICTED: protein HHL1, chloroplastic isoform X1										XP_004142951.1			25990.8		9.6099
		[Cucumis sativus]															996566
																	7725
		Peptide Information
		Calc. Mass		Obsrv. Mass	± da	± ppm	Start	End	Sequence			Ion	C. I. %		Modification					Rank	Result Type
							Seq.	Seq.				Score
		818.5		818.419	-0.0802	-98	147	152	QFRVLR												Mascot
		889.462		889.531	0.0681	77	136	142	DEKEIQK												Mascot
		897.494		897.531	0.0367	41	143	149	TAFKQFR												Mascot
		900.515		900.493	-0.0216	-24	20	27	LLEDGVVR												Mascot
		914.505		914.445	-0.0606	-66	163	170	LVENGNLR												Mascot
		1092.62		1092.56	-0.0567	-52	150	158	VLRTATEFR												Mascot
		1142.62		1142.68	0.0569	50	119	127	YIYKDTLAR												Mascot
		1308.7		1308.71	0.0163	12	107	118	IMVAAKDNFVGK						Oxidation (M)[2]						Mascot
		1333.7		1333.77	0.0728	55	1	12	MEVAMSLNALVR												Mascot
		2089.11		2089.11	-0.0049	-2	1	19	MEVAMSLNALVRLPLSN						Oxidation (M)[1]						Mascot
									SK
	8	hypothetical protein Csa_7G234160 [Cucumis sativus]										KGN44244.1			57378.6	6.67		14	38	0
		Protein Group
		PREDICTED: FRIGIDA-like protein 4a [Cucumis										XP_011659019.1			57378.6		6.67
		sativus]															762
																	9395
		Peptide Information
		Calc. Mass		Obsrv. Mass	± da	± ppm	Start	End	Sequence			Ion	C. I. %		Modification					Rank	Result Type
							Seq.	Seq.				Score
		808.456		808.411	-0.0455	-56	334	340	AYLKDAK												Mascot
		858.504		858.453	-0.0508	-59	144	150	KELEALR												Mascot
Project 1\Sample project20180209\R20180300260-C				858.453																of	37	Mascot	242
		897.509		897.531	0.0221	25	356	363	AMHLAARK												Mascot
		904.517		904.429	-0.0886	-98	215	222	ILVTPSMK						Oxidation (M)[7]						Mascot
		927.388		927.45	0.0621	67	266	272	EDVDMYR												Mascot
		986.588		986.582	-0.0055	-6	393	400	LEQLEKVK												Mascot
		1114.66		1114.68	0.0222	20	364	373	EQSALRAVIK												Mascot
		1252.66		1252.67	0.0125	10	370	379	AVIKCIEEYK						Carbamidomethyl (C)[5]						Mascot
		1348.73		1348.71	-0.0229	-17	58	68	HKIQTLDHQTK												Mascot
		1791.82		1791.8	-0.0229	-13	123	137	LKSFCLEMDSGGFWR						Oxidation (M)[8]						Mascot
		2111.1		2111.02	-0.0808	-38	428	447	AGRLTNAYVSSYPAAPAF												Mascot
									VR
		2137.06		2137.1	0.0437	20	342	362	AAAAISEDPNNTGRAMHL												Mascot
									AAR
		2153.98		2154.12	0.1413	66	125	142	SFCLEMDSGGFWRFITG						Carbamidomethyl (C)[3], Oxidation (M)[6]						Mascot
									K
		3264.73		3264.62	-0.1128	-35	184	214	SDGGNDLGWACVLVLES						Carbamidomethyl (C)[11]						Mascot
									LIPVVVDPVIGKSR
	9	hypothetical protein Csa_2G020890 [Cucumis sativus]										KGN60866.1			167468	8.27		27	38	0
		Peptide Information
		Calc. Mass		Obsrv. Mass	± da	± ppm	Start	End	Sequence			Ion	C. I. %		Modification					Rank	Result Type
							Seq.	Seq.				Score
		807.472		807.399	-0.0736	-91	1301	1307	NLFSAKK												Mascot
		851.393		851.434	0.041	48	1383	1388	EEPYWK												Mascot
		853.43		853.408	-0.0226	-26	1393	1399	DYLDLSK												Mascot
		858.529		858.453	-0.076	-89	747	754	LVTLDLGK												Mascot
		892.419		892.46	0.0411	46	824	830	QCTNLEK						Carbamidomethyl (C)[2]						Mascot
		900.407		900.493	0.0867	96	1135	1141	LQSCFMR						Oxidation (M)[6]						Mascot
		914.415		914.445	0.0299	33	1098	1104	HDLNMER												Mascot
		922.51		922.437	-0.0736	-80	1299	1306	SRNLFSAK												Mascot
		951.482		951.519	0.037	39	1182	1190	CSEATVTIK												Mascot
		980.548		980.497	-0.0519	-53	691	698	LPSYLMLK						Oxidation (M)[6]						Mascot
		1069.53		1069.51	-0.0217	-20	1135	1142	LQSCFMRK						Carbamidomethyl (C)[4]						Mascot
		1140.71		1140.61	-0.1005	-88	1442	1450	RIQEILQIK												Mascot
		1171.57		1171.67	0.1025	87	1427	1436	CKSVLDSYEK												Mascot
		1252.67		1252.67	0.0012	1	726	735	LYLKECTNLR												Mascot
		1308.76		1308.71	-0.0451	-34	691	701	LPSYLMLKSLK						Oxidation (M)[6]						Mascot
		1332.69		1332.72	0.031	23	505	516	IVNGESFEPGKR												Mascot
		1333.7		1333.77	0.0649	49	910	921	SLKHLYLGGCSR												Mascot
		1377.66		1377.77	0.1139	83	35	46	SNFTGHLDMALR						Oxidation (M)[9]						Mascot
		1394.83		1394.83	-0.0043	-3	273	283	LLYEILKFDLK												Mascot
Project 1\Sample project20180209\R20180300260-C				1394.83																of	38	Mascot	242
		1394.83		1394.83	-0.0043	-3	273	283	LLYEILKFDLK												Mascot
		1419.68		1419.75	0.0737	52	1094	1104	VSFRHDLNMER						Oxidation (M)[9]						Mascot
		1492.76		1492.77	0.0099	7	1429	1441	SVLDSYEKSSLHK												Mascot
		1791.85		1791.8	-0.0558	-31	1352	1367	YGDLNDVAHGTGNRFR												Mascot
		2094.97		2095.03	0.0637	30	1191	1208	CCGVHLTEEVHGIQNDV						Carbamidomethyl (C)[1,2]						Mascot
									K
		2094.97		2095.03	0.0637	30	1191	1208	CCGVHLTEEVHGIQNDV						Carbamidomethyl (C)[1,2]						Mascot
									K
		2111.03		2111.02	-0.0048	-2	1259	1276	MQQHMNFPLHVTSQGVT												Mascot
									R
		2127.98		2128	0.0151	7	1277	1295	IRGMEGMAETTLANSICN						Carbamidomethyl (C)[17], Oxidation (M)[4,7]						Mascot
									K
		2128.14		2128	-0.1448	-68	857	875	IAENMKSLISLHLDSTAIR						Oxidation (M)[5]						Mascot
		2176.24		2176.2	-0.0419	-19	262	279	QFNGLVQLQEKLLYEILK												Mascot
		2176.24		2176.2	-0.0419	-19	262	279	QFNGLVQLQEKLLYEILK												Mascot
	10	PREDICTED: uncharacterized protein LOC105434840										XP_011651042.1			42491.1	9.94		11	38	0
		[Cucumis sativus]
		Peptide Information
		Calc. Mass		Obsrv. Mass	± da	± ppm	Start	End	Sequence			Ion	C. I. %		Modification					Rank	Result Type
							Seq.	Seq.				Score
		849.45		849.414	-0.0356	-42	357	363	QKLMDSK												Mascot
		865.445		865.449	0.0039	5	357	363	QKLMDSK						Oxidation (M)[4]						Mascot
		868.479		868.457	-0.0221	-25	2	7	YNLFRR												Mascot
		897.54		897.531	-0.0095	-11	346	353	EQIPGLLK												Mascot
		920.52		920.444	-0.076	-83	201	207	FKEIVER												Mascot
		999.519		999.516	-0.0028	-3	1	7	MYNLFRR												Mascot
		1114.63		1114.68	0.0513	46	114	123	LVCSAPQVLK						Carbamidomethyl (C)[3]						Mascot
		1270.73		1270.78	0.0544	43	114	124	LVCSAPQVLKR						Carbamidomethyl (C)[3]						Mascot
		1270.73		1270.78	0.0544	43	114	124	LVCSAPQVLKR						Carbamidomethyl (C)[3]						Mascot
		1381.72		1381.77	0.0501	36	32	44	FLSTSSEIVSSPK												Mascot
		1381.72		1381.77	0.0501	36	32	44	FLSTSSEIVSSPK												Mascot
		1394.7		1394.83	0.1265	91	258	269	KNPLCITFSEDK												Mascot
		1394.7		1394.83	0.1265	91	258	269	KNPLCITFSEDK												Mascot
		2476.33		2476.31	-0.0278	-11	125	146	SLNQEIIPVFDYIQAVLGT												Mascot
									VEK
		2930.56		2930.35	-0.211	-72	164	189	ISVDPNIELLKQFGVPDS												Mascot
									NISTFLQR
Project 1\Sample project20180209\R20180300260-C																				of	39	242
Gel Idx/Pos			6/J14						Instr./Gel Origin		BA2151/Sample Project 20180209						Process Status			Analysis Succeeded
Plate [#] Name			[1] Sample Project 20180209						Instrument Sample Name								Spectra			11
Rank		Protein Name						Species				Accession No.			Protein MW		Protein	Pep.	Protein	Protein	Total Ion	Total Ion
																	PI	Count	Score	Score	Score	C. I. %
																				C. I. %
	1	hypothetical protein Csa_3G638540 [Cucumis sativus]										KGN58408.1			46497.4	5.97		22	574	100	441	100
		Protein Group
		PREDICTED: phosphoribulokinase, chloroplastic										XP_004144412.1			46497.4		5.9699
		[Cucumis sativus]															997901
																	9165
		Peptide Information
		Calc. Mass		Obsrv. Mass	± da	± ppm	Start	End	Sequence			Ion	C. I. %		Modification					Rank	Result Type
							Seq.	Seq.				Score
		828.457		828.507	0.0494	60	138	145	GVTALDPR												Mascot
		870.468		870.54	0.0716	82	232	239	GHSLESIK												Mascot
		1000.49		1000.56	0.0618	62	271	279	LIPDDNEGK												Mascot
		1000.49		1000.56	0.0618	62	271	279	LIPDDNEGK												Mascot
		1018.51		1018.53	0.0246	24	224	231	IQRDMAER												Mascot
		1085.6		1085.65	0.056	52	136	145	EKGVTALDPR												Mascot
		1109.6		1109.59	-0.015	-14	314	323	KLTCSYPGIK												Mascot
		1181.58		1181.63	0.0512	43	399	408	DLYEQISASR												Mascot
		1301.68		1301.72	0.0374	29	92	104	LTSVFGGAAEPPR												Mascot
		1301.68		1301.72	0.0374	29	92	104	LTSVFGGAAEPPR			103	100								Mascot
		1343.67		1343.72	0.0503	37	365	375	FYGEVTQQMLK												Mascot
		1359.66		1359.71	0.0531	39	365	375	FYGEVTQQMLK						Oxidation (M)[9]						Mascot
		1436.71		1436.75	0.0447	31	246	257	KPDFDAYIDPQK												Mascot
		1436.71		1436.75	0.0447	31	246	257	KPDFDAYIDPQK			80	100								Mascot
		1446.78		1446.83	0.0483	33	258	270	QYADAVIEVLPTK												Mascot
		1450.76		1450.81	0.0402	28	397	408	IRDLYEQISASR												Mascot
		1450.76		1450.81	0.0402	28	397	408	IRDLYEQISASR			33	92.033								Mascot
		1472.72		1472.72	0.0044	3	227	239	DMAERGHSLESIK												Mascot
		1488.71		1488.72	0.0099	7	227	239	DMAERGHSLESIK						Oxidation (M)[2]						Mascot
		1642.86		1642.91	0.0442	27	188	201	ILVIEGLHPMYDSR												Mascot
		1642.86		1642.91	0.0442	27	188	201	ILVIEGLHPMYDSR			95	100								Mascot
		1658.86		1658.9	0.0463	28	188	201	ILVIEGLHPMYDSR						Oxidation (M)[10]						Mascot
		1658.86		1658.9	0.0463	28	188	201	ILVIEGLHPMYDSR			44	99.47		Oxidation (M)[10]						Mascot
		1961.02		1961.09	0.0685	35	348	364	LDELIYVESHLSNLSTK												Mascot
Project 1\Sample project20180209\R20180300260-C																				of	40	242
		2139.13		2139.22	0.0842	39	202	219	VRDLLDFSIYLDISNEVK												Mascot
		2223.08		2223.15	0.0693	31	376	396	HSDFPGSNNGTGFFQTIV												Mascot
									GLK
		2826.24		2826.35	0.1103	39	324	347	FSYGPETYYGHEVSVLE												Mascot
									MDGQFDR
		2842.23		2842.34	0.1101	39	324	347	FSYGPETYYGHEVSVLE						Oxidation (M)[18]						Mascot
									MDGQFDR
		2864.47		2864.56	0.0859	30	246	270	KPDFDAYIDPQKQYADAV												Mascot
									IEVLPTK
		2919.37		2919.49	0.1203	41	289	313	EGVEFFNPVYLFDEGSTI						Carbamidomethyl (C)[23]						Mascot
									SWIPCGR
		2927.62		2927.72	0.0979	33	161	187	SGVTVDKPIYNHVTGLLD												Mascot
									PPELIKPPK
		2979.36		2979.46	0.0962	32	105	131	GGNPDSNTLISDTTTVICL						Carbamidomethyl (C)[18]						Mascot
									DDYHSLDR
		2979.36		2979.46	0.0962	32	105	131	GGNPDSNTLISDTTTVICL			130	100		Carbamidomethyl (C)[18]						Mascot
									DDYHSLDR
	2	hypothetical protein Csa_3G006690 [Cucumis sativus]										KGN55708.1			45392.1	6.89		10	338	100	305	100
		Protein Group
		PREDICTED: phosphoribulokinase, chloroplastic										XP_004146110.1			45392.1		6.8899
		[Cucumis sativus]															998664
																	856
		Peptide Information
		Calc. Mass		Obsrv. Mass	± da	± ppm	Start	End	Sequence			Ion	C. I. %		Modification					Rank	Result Type
							Seq.	Seq.				Score
		828.457		828.507	0.0494	60	128	135	GVTALDPR												Mascot
		870.468		870.54	0.0716	82	222	229	GHSLESIK												Mascot
		1000.49		1000.56	0.0618	62	261	269	LIPNDDEGK												Mascot
		1000.49		1000.56	0.0618	62	261	269	LIPNDDEGK												Mascot
		1018.51		1018.53	0.0246	24	214	221	IQRDMAER												Mascot
		1436.71		1436.75	0.0447	31	236	247	KPDFDAYIDPQK												Mascot
		1436.71		1436.75	0.0447	31	236	247	KPDFDAYIDPQK			80	100								Mascot
		1472.72		1472.72	0.0044	3	217	229	DMAERGHSLESIK												Mascot
		1488.71		1488.72	0.0099	7	217	229	DMAERGHSLESIK						Oxidation (M)[2]						Mascot
		1642.86		1642.91	0.0442	27	178	191	ILVIEGLHPMYDSR												Mascot
		1642.86		1642.91	0.0442	27	178	191	ILVIEGLHPMYDSR			95	100								Mascot
		1658.86		1658.9	0.0463	28	178	191	ILVIEGLHPMYDSR						Oxidation (M)[10]						Mascot
		1658.86		1658.9	0.0463	28	178	191	ILVIEGLHPMYDSR			44	99.47		Oxidation (M)[10]						Mascot
		1961.02		1961.09	0.0685	35	338	354	LDELIYVESHLSNISTK												Mascot
		2139.13		2139.22	0.0842	39	192	209	VRDLLDFSIYLDISNEVK												Mascot
		2979.36		2979.46	0.0962	32	95	121	GGNPDSNTLISDTTTVICL						Carbamidomethyl (C)[18]						Mascot
									DDYHSLDR
		2979.36		2979.46	0.0962	32	95	121	GGNPDSNTLISDTTTVICL			130	100		Carbamidomethyl (C)[18]						Mascot
									DDYHSLDR
	3	chloroplast phosphoribulokinase, partial [Cucumis										ABK55696.1			18697.2	4.99		11	153	100	80	100
Project 1\Sample project20180209\R20180300260-C																				of	41	242
		sativus]
		Peptide Information
		Calc. Mass		Obsrv. Mass	± da	± ppm	Start	End	Sequence			Ion	C. I. %		Modification					Rank	Result Type
							Seq.	Seq.				Score
		870.468		870.54	0.0716	82	11	18	GHSLESIK												Mascot
		1000.49		1000.56	0.0618	62	50	58	LIPDDNEGK												Mascot
		1000.49		1000.56	0.0618	62	50	58	LIPDDNEGK												Mascot
		1018.51		1018.53	0.0246	24	3	10	IQRDMAER												Mascot
		1109.6		1109.59	-0.015	-14	93	102	KLTCSYPGIK												Mascot
		1343.67		1343.72	0.0503	37	144	154	FYGEVTQQMLK												Mascot
		1359.66		1359.71	0.0531	39	144	154	FYGEVTQQMLK						Oxidation (M)[9]						Mascot
		1436.71		1436.75	0.0447	31	25	36	KPDFDAYIDPQK												Mascot
		1436.71		1436.75	0.0447	31	25	36	KPDFDAYIDPQK			80	100								Mascot
		1446.78		1446.83	0.0483	33	37	49	QYADAVIEVLPTK												Mascot
		1472.72		1472.72	0.0044	3	6	18	DMAERGHSLESIK												Mascot
		1488.71		1488.72	0.0099	7	6	18	DMAERGHSLESIK						Oxidation (M)[2]						Mascot
		1961.02		1961.09	0.0685	35	127	143	LDELIYVESHLSNLSTK												Mascot
		2826.24		2826.35	0.1103	39	103	126	FSYGPETYYGHEVSVLE												Mascot
									MDGQFDR
		2842.23		2842.34	0.1101	39	103	126	FSYGPETYYGHEVSVLE						Oxidation (M)[18]						Mascot
									MDGQFDR
		2864.47		2864.56	0.0859	30	25	49	KPDFDAYIDPQKQYADAV												Mascot
									IEVLPTK
	4	hypothetical protein Csa_6G150480 [Cucumis sativus]										KGN46909.1			118252	6.28		24	53	71.56
		Peptide Information
		Calc. Mass		Obsrv. Mass	± da	± ppm	Start	End	Sequence			Ion	C. I. %		Modification					Rank	Result Type
							Seq.	Seq.				Score
		807.425		807.424	-0.0004	0	45	51	GLTPYEK												Mascot
		830.448		830.507	0.0593	71	23	28	EQERLR												Mascot
		860.502		860.487	-0.0153	-18	225	231	CVKILER												Mascot
		870.552		870.54	-0.0123	-14	228	234	ILERLAR												Mascot
		935.52		935.492	-0.0276	-30	45	52	GLTPYEKK												Mascot
		1121.66		1121.68	0.0221	20	573	582	AVEYLALSKK												Mascot
		1147.66		1147.62	-0.0332	-29	273	281	RSLFEVLQR												Mascot
		1156.59		1156.68	0.0914	79	835	844	DVAVLDFSYK												Mascot
		1294.76		1294.73	-0.0319	-25	360	370	RHQAQIITSLK												Mascot
		1323.72		1323.73	0.0096	7	505	515	RPGYSAKELFR												Mascot
		1343.78		1343.72	-0.066	-49	150	161	LLISSSCRPLVR												Mascot
Project 1\Sample project20180209\R20180300260-C				1343.72																of	42	Mascot	242
		1433.7		1433.79	0.0888	62	583	595	GEALMDILAEMPK						Oxidation (M)[5]						Mascot
		1446.8		1446.83	0.0336	23	282	294	ILMGTDVVKNVNK						Oxidation (M)[3]						Mascot
		1494.71		1494.73	0.0178	12	970	982	HTYASFNNSAINR												Mascot
		1522.9		1522.82	-0.0766	-50	880	893	SLSGPPLKLQEVVR												Mascot
		1612.77		1612.93	0.1567	97	380	394	ALDLLYGMCDVSNAK												Mascot
		1664.83		1664.91	0.0821	49	259	272	ALQYFPTIEDPNTR												Mascot
		1685.79		1685.93	0.1463	87	380	394	ALDLLYGMCDVSNAK						Carbamidomethyl (C)[9], Oxidation (M)[8]						Mascot
		1847.9		1847.92	0.0189	10	607	623	AEDTEADTAEQSAIKLR												Mascot
		1900.99		1900.97	-0.0243	-13	474	489	AREYLDKPAIHETMVK												Mascot
		1942.9		1943.01	0.1062	55	983	999	HTTGSTTRSSCYTITNR						Carbamidomethyl (C)[11]						Mascot
		1948.09		1948	-0.0979	-50	274	290	SLFEVLQRILMGTDVVK												Mascot
		1948.09		1948	-0.0979	-50	274	290	SLFEVLQRILMGTDVVK												Mascot
		2864.47		2864.56	0.0852	30	291	316	NVNKNNASHAVLFEALAL						Oxidation (M)[20]						Mascot
									VMHLDAEK
		2927.51		2927.72	0.2134	73	819	844	AQVQCPLEVINVHPSRDV												Mascot
									AVLDFSYK
		2979.43		2979.46	0.0259	9	58	83	MLYIYMLGYDVDFGHME						Oxidation (M)[1]						Mascot
									AVSLISAPK
		2979.43		2979.46	0.0259	9	58	83	MLYIYMLGYDVDFGHME						Oxidation (M)[1]						Mascot
									AVSLISAPK
	5	hypothetical protein Csa_2G354040 [Cucumis sativus]										KGN62427.1			95561.7	5.77		21	52	68.09
		Peptide Information
		Calc. Mass		Obsrv. Mass	± da	± ppm	Start	End	Sequence			Ion	C. I. %		Modification					Rank	Result Type
							Seq.	Seq.				Score
		807.403		807.424	0.0214	27	751	756	LMKDER						Oxidation (M)[2]						Mascot
		935.52		935.492	-0.0276	-30	108	115	AVKDVFEK												Mascot
		1000.46		1000.56	0.0973	97	613	621	FSNSLAMCK												Mascot
		1000.46		1000.56	0.0973	97	613	621	FSNSLAMCK												Mascot
		1048.56		1048.58	0.0167	16	1	9	MEKICVAVR												Mascot
		1109.6		1109.59	-0.0076	-7	582	590	HEEQILVNK												Mascot
		1121.59		1121.68	0.0935	83	801	810	FSAAFASRHK												Mascot
		1147.64		1147.62	-0.0142	-12	591	600	KVMAEISEIK												Mascot
		1303.65		1303.74	0.0939	72	214	225	EIGENLSADSIR												Mascot
		1407.63		1407.72	0.0905	64	811	822	SFMSFNSEIMSK												Mascot
		1432.71		1432.81	0.0998	70	387	397	EKLQMELQEER												Mascot
		1455.63		1455.71	0.0855	59	441	453	NTQREDFGGSCNK												Mascot
		1471.81		1471.71	-0.1039	-71	226	239	VSVLNLVDLAGSER												Mascot
		1488.77		1488.72	-0.0442	-30	212	225	GKEIGENLSADSIR												Mascot
		1512.65		1512.73	0.0771	51	441	453	NTQREDFGGSCNK						Carbamidomethyl (C)[11]						Mascot
Project 1\Sample project20180209\R20180300260-C				1512.73																of	43	Mascot	242
		1522.68		1522.82	0.137	90	187	199	HFGETNMNARSSR						Oxidation (M)[7]						Mascot
		1532.78		1532.76	-0.0205	-13	708	720	ESLSIELDDVKER												Mascot
		1624.77		1624.85	0.0745	46	762	774	MVSECIQKLEMEK						Carbamidomethyl (C)[5]						Mascot
		1640.83		1640.91	0.0804	49	622	635	EVYMEIRSSLQSAK												Mascot
		1642.76		1642.91	0.1461	89	721	734	CHGLEKELDSNNQR												Mascot
		1642.76		1642.91	0.1461	89	721	734	CHGLEKELDSNNQR												Mascot
		1699.78		1699.94	0.159	94	721	734	CHGLEKELDSNNQR						Carbamidomethyl (C)[1]						Mascot
		1718.91		1718.87	-0.0418	-24	506	521	GFVADLDSLQTTPARK												Mascot
		1847.85		1847.92	0.0717	39	181	196	QGEVNKHFGETNMNAR						Oxidation (M)[13]						Mascot
		2262.1		2262.11	0.0115	5	454	474	SHEDGFVTPCFKAPPNA												Mascot
									FVAK
	6	PREDICTED: centromere-associated protein E										XP_011649554.1			93607.7	5.82		21	49	36.331
		[Cucumis sativus]
		Peptide Information
		Calc. Mass		Obsrv. Mass	± da	± ppm	Start	End	Sequence			Ion	C. I. %		Modification					Rank	Result Type
							Seq.	Seq.				Score
		807.403		807.424	0.0214	27	735	740	LMKDER						Oxidation (M)[2]						Mascot
		935.52		935.492	-0.0276	-30	108	115	AVKDVFEK												Mascot
		1000.46		1000.56	0.0973	97	597	605	FSNSLAMCK												Mascot
		1000.46		1000.56	0.0973	97	597	605	FSNSLAMCK												Mascot
		1048.56		1048.58	0.0167	16	1	9	MEKICVAVR												Mascot
		1109.6		1109.59	-0.0076	-7	566	574	HEEQILVNK												Mascot
		1121.59		1121.68	0.0935	83	785	794	FSAAFASRHK												Mascot
		1147.64		1147.62	-0.0142	-12	575	584	KVMAEISEIK												Mascot
		1303.65		1303.74	0.0939	72	214	225	EIGENLSADSIR												Mascot
		1407.63		1407.72	0.0905	64	795	806	SFMSFNSEIMSK												Mascot
		1432.71		1432.81	0.0998	70	387	397	EKLQMELQEER												Mascot
		1455.63		1455.71	0.0855	59	441	453	NTQREDFGGSCNK												Mascot
		1471.81		1471.71	-0.1039	-71	226	239	VSVLNLVDLAGSER												Mascot
		1488.77		1488.72	-0.0442	-30	212	225	GKEIGENLSADSIR												Mascot
		1512.65		1512.73	0.0771	51	441	453	NTQREDFGGSCNK						Carbamidomethyl (C)[11]						Mascot
		1522.68		1522.82	0.137	90	187	199	HFGETNMNARSSR						Oxidation (M)[7]						Mascot
		1532.78		1532.76	-0.0205	-13	692	704	ESLSIELDDVKER												Mascot
		1624.77		1624.85	0.0745	46	746	758	MVSECIQKLEMEK						Carbamidomethyl (C)[5]						Mascot
		1640.83		1640.91	0.0804	49	606	619	EVYMEIRSSLQSAK												Mascot
		1642.76		1642.91	0.1461	89	705	718	CHGLEKELDSNNQR												Mascot
		1642.76		1642.91	0.1461	89	705	718	CHGLEKELDSNNQR												Mascot
Project 1\Sample project20180209\R20180300260-C				1642.91																of	44	Mascot	242
		1699.78		1699.94	0.159	94	705	718	CHGLEKELDSNNQR						Carbamidomethyl (C)[1]						Mascot
		1718.91		1718.87	-0.0418	-24	506	521	GFVADLDSLQTTPARK												Mascot
		1847.85		1847.92	0.0717	39	181	196	QGEVNKHFGETNMNAR						Oxidation (M)[13]						Mascot
		2262.1		2262.11	0.0115	5	454	474	SHEDGFVTPCFKAPPNA												Mascot
									FVAK
	7	hypothetical protein Csa_2G296000 [Cucumis sativus]										KGN62075.1			35066.6	7.03		11	45	0
		Protein Group
		PREDICTED: uncharacterized protein LOC101209062										XP_004148439.1			35066.6		7.03
		[Cucumis sativus]															2098
																	835
		Peptide Information
		Calc. Mass		Obsrv. Mass	± da	± ppm	Start	End	Sequence			Ion	C. I. %		Modification					Rank	Result Type
							Seq.	Seq.				Score
		936.588		936.513	-0.0746	-80	294	301	LIHEALIK												Mascot
		1109.54		1109.59	0.0499	45	72	80	WSSQPYVSR												Mascot
		1429.81		1429.81	-0.0007	0	230	244	LAVVAMAGLASEGLK												Mascot
		1433.77		1433.79	0.0155	11	248	260	VVGQSADLFTLQR												Mascot
		1446.85		1446.83	-0.0205	-14	82	94	TTTLRELTTLGIK												Mascot
		1458.75		1458.75	-0.0049	-3	52	64	DSNAVKEALDQLR												Mascot
		1494.79		1494.73	-0.0648	-43	204	215	EHVNLIDERLEK												Mascot
		1664.85		1664.91	0.061	37	216	229	LIYSGQLDDKELDR												Mascot
		1851.99		1852.05	0.0659	36	230	247	LAVVAMAGLASEGLKYD						Oxidation (M)[6]						Mascot
									K
		1900.9		1900.97	0.0676	36	302	318	AMSEKASVIECFEAIEK						Oxidation (M)[2]						Mascot
		1943.06		1943.01	-0.0532	-27	226	244	ELDRLAVVAMAGLASEG												Mascot
									LK
	8	Malate dehydrogenase, mitochondrial [Cucumis sativus]										KGN53596.1			36180.1	8.52		10	43	0
		Protein Group
		PREDICTED: malate dehydrogenase, mitochondrial										XP_004137217.1			36180.1		8.52
		[Cucumis sativus]															4577
																	6367
		Peptide Information
		Calc. Mass		Obsrv. Mass	± da	± ppm	Start	End	Sequence			Ion	C. I. %		Modification					Rank	Result Type
							Seq.	Seq.				Score
		1136.56		1136.65	0.091	80	26	35	TFATESVPER												Mascot
		1362.7		1362.71	0.0123	9	335	347	ASIEKGIQFANAN												Mascot
		1418.84		1418.78	-0.0583	-41	176	188	LFGVTTLDVVRAK												Mascot
		1592.9		1592.92	0.0146	9	99	114	ALEGSDVVIIPAGVPR												Mascot
		1960.95		1961.09	0.1404	72	255	274	GSATLSMAYAGALFADA												Mascot
									CLK
Project 1\Sample project20180209\R20180300260-C																				of	45	242
		2233.1		2233.23	0.1314	59	252	274	AGKGSATLSMAYAGALF						Oxidation (M)[10]						Mascot
									ADACLK
		2864.43		2864.56	0.1255	44	141	166	YCPNALVNMISNPVNSTV						Carbamidomethyl (C)[2], Oxidation (M)[9]						Mascot
									PIAAEVFK
		2919.51		2919.49	-0.0244	-8	141	167	YCPNALVNMISNPVNSTV												Mascot
									PIAAEVFKK
		2927.45		2927.72	0.2722	93	275	301	GLNGVPDVVECSFVQST						Carbamidomethyl (C)[11]						Mascot
									VTELPFFASK
		2935.51		2935.49	-0.0178	-6	141	167	YCPNALVNMISNPVNSTV						Oxidation (M)[9]						Mascot
									PIAAEVFKK
		2961.62		2961.5	-0.1123	-38	56	84	LNPLVSKLALYDIGATPG												Mascot
									VAADVGHVNTR
	9	hypothetical protein Csa_2G033990 [Cucumis sativus]										KGN60995.1			107335	5.35		15	42	0	17	0
		Protein Group
		PREDICTED: lon protease homolog 1, mitochondrial										XP_004144752.1			107335		5.3499
		[Cucumis sativus]															999046
																	3257
		Peptide Information
		Calc. Mass		Obsrv. Mass	± da	± ppm	Start	End	Sequence			Ion	C. I. %		Modification					Rank	Result Type
							Seq.	Seq.				Score
		828.482		828.507	0.0243	29	364	370	LEPVKDK												Mascot
		870.504		870.54	0.0353	41	362	368	ERLEPVK												Mascot
		1000.58		1000.56	-0.0223	-22	123	131	LLAALQESR												Mascot
		1000.58		1000.56	-0.0223	-22	123	131	LLAALQESR			17	0								Mascot
		1018.57		1018.53	-0.0336	-33	929	937	TIIFPSANR												Mascot
		1109.58		1109.59	0.0101	9	504	513	RTYIGAMPGK						Oxidation (M)[7]						Mascot
		1147.58		1147.62	0.0409	36	344	353	KELGLETDDK												Mascot
		1156.68		1156.68	0.0002	0	123	132	LLAALQESRR												Mascot
		1240.72		1240.71	-0.0025	-2	860	871	LHLHVPAGATPK												Mascot
		1455.76		1455.71	-0.0488	-34	818	831	GALHITGQLGDVMK						Oxidation (M)[13]						Mascot
		1477.75		1477.74	-0.0069	-5	202	214	ITEMVSEDPLTVK						Oxidation (M)[4]						Mascot
		1532.8		1532.76	-0.039	-25	308	320	EMEINKIQESIAK												Mascot
		1696.86		1696.85	-0.0045	-3	505	519	TYIGAMPGKMVQCLK						Carbamidomethyl (C)[13]						Mascot
		1712.85		1712.81	-0.0478	-28	505	519	TYIGAMPGKMVQCLK						Carbamidomethyl (C)[13], Oxidation (M)[6]						Mascot
		1929.88		1930.02	0.1377	71	872	890	DGPSAGCTMMTSLLSLA						Oxidation (M)[9]						Mascot
									MK
		1932.87		1932.97	0.1054	55	48	64	LTCRAFFCSDANDVSAR						Carbamidomethyl (C)[3]						Mascot
		2977.38		2977.51	0.136	46	671	698	NGASNEAELAEIVESNEE												Mascot
									KADIVDESSK
	10	hypothetical protein Csa_2G372130 [Cucumis sativus]										KGN62766.1			67955.7	5.39		13	42	0
		Protein Group
		PREDICTED: glucose-6-phosphate isomerase 1,										XP_004148412.1			67955.7		5.3899
		chloroplastic [Cucumis sativus]															998664
Project 1\Sample project20180209\R20180300260-C																				of	46	242
																	856
		Peptide Information
		Calc. Mass		Obsrv. Mass	± da	± ppm	Start	End	Sequence			Ion	C. I. %		Modification					Rank	Result Type
							Seq.	Seq.				Score
		1000.53		1000.56	0.024	24	81	88	DPRALWSR												Mascot
		1000.53		1000.56	0.024	24	81	88	DPRALWSR			9	0								Mascot
		1048.58		1048.58	0.0023	2	31	39	KDSISFPVR												Mascot
		1181.6		1181.63	0.0325	28	504	514	SVGGMVALYER												Mascot
		1203.64		1203.6	-0.0415	-34	550	560	VLAVLNEASCK						Carbamidomethyl (C)[10]						Mascot
		1359.74		1359.71	-0.0268	-20	549	560	RVLAVLNEASCK						Carbamidomethyl (C)[11]						Mascot
		1424.75		1424.73	-0.0119	-8	396	407	YLQQLVMESLGK						Oxidation (M)[7]						Mascot
		1488.78		1488.72	-0.0628	-42	597	611	ALIAEGSCGSPRSIK												Mascot
		1640.76		1640.91	0.1491	91	108	121	IGFSDEFLAEMEPR												Mascot
		1685.88		1685.93	0.052	31	259	274	SGGTPETRNGLLEVQK												Mascot
		1847.95		1847.92	-0.0361	-20	2	19	ASISGICSSSPSLKPQTK						Carbamidomethyl (C)[7]						Mascot
		2139.05		2139.22	0.1709	80	408	426	EFDLDGNRVNQGLTVYG												Mascot
									NK
		2236.09		2236.17	0.084	38	359	379	NNPAALLALCWYWASDG												Mascot
									VGSK
		2262.15		2262.11	-0.0361	-16	145	163	MVGHYWLRNSELAPNSF												Mascot
									LK
Project 1\Sample project20180209\R20180300260-C																				of	47	242
Gel Idx/Pos			7/J15						Instr./Gel Origin		BA2151/Sample Project 20180209						Process Status			Analysis Succeeded
Plate [#] Name			[1] Sample Project 20180209						Instrument Sample Name								Spectra			11
Rank		Protein Name						Species				Accession No.			Protein MW		Protein	Pep.	Protein	Protein	Total Ion	Total Ion
																	PI	Count	Score	Score	Score	C. I. %
																				C. I. %
	1	hypothetical protein Csa_5G139140 [Cucumis sativus]										KGN49835.1			34654.8	6.11		6	83	99.973	66	99.997
		Protein Group
		PREDICTED: probable 6-phosphogluconolactonase 4,										XP_004145948.1			34654.8		6.11
		chloroplastic [Cucumis sativus]															1335
																	144
		Peptide Information
		Calc. Mass		Obsrv. Mass	± da	± ppm	Start	End	Sequence			Ion	C. I. %		Modification					Rank	Result Type
							Seq.	Seq.				Score
		1022.53		1022.59	0.0626	61	248	256	DSPKPPPER												Mascot
		1022.53		1022.59	0.0626	61	248	256	DSPKPPPER			23	46.274								Mascot
		1176.63		1176.68	0.0521	44	201	212	VVDVSAASGFPK												Mascot
		1436.73		1436.79	0.0646	45	77	90	VFDSGDDLAVSLAK												Mascot
		1551.76		1551.83	0.0798	51	91	103	YTADLSEHFANKR												Mascot
		1992.99		1993.07	0.0746	37	303	320	VSPEGELTWFLDKDAAS												Mascot
									K
		2305.14		2305.24	0.1001	43	280	302	ADAVYTALGGGSSQNAE												Mascot
									TLPVQR
		2305.14		2305.24	0.1001	43	280	302	ADAVYTALGGGSSQNAE			42	99.306								Mascot
									TLPVQR
	2	PREDICTED: protein HHL1, chloroplastic isoform X2										XP_004142952.1			25662.6	9.56		13	66	98.759
		[Cucumis sativus]
		Peptide Information
		Calc. Mass		Obsrv. Mass	± da	± ppm	Start	End	Sequence			Ion	C. I. %		Modification					Rank	Result Type
							Seq.	Seq.				Score
		802.503		802.427	-0.076	-95	189	195	TVLDKVK												Mascot
		817.432		817.385	-0.046	-56	28	34	HSLFSAR												Mascot
		889.462		889.434	-0.0287	-32	136	142	DEKEIQK												Mascot
		897.494		897.478	-0.0159	-18	143	149	TAFKQFR												Mascot
		1026.53		1026.49	-0.0309	-30	194	202	VKDFFGDAK												Mascot
		1092.62		1092.58	-0.0393	-36	150	158	VLRTATEFR												Mascot
		1235.61		1235.61	0.0057	5	153	162	TATEFRYGYK												Mascot
		1307.64		1307.75	0.1091	83	35	44	TMHKPHHTYR												Mascot
		1308.7		1308.74	0.0468	36	107	118	IMVAAKDNFVGK						Oxidation (M)[2]						Mascot
		1323.64		1323.71	0.0704	53	35	44	TMHKPHHTYR						Oxidation (M)[2]						Mascot
Project 1\Sample project20180209\R20180300260-C																				of	48	242
		1365.69		1365.72	0.0301	22	1	12	MEVAMSLNALVR						Oxidation (M)[1,5]						Mascot
		1475.83		1475.84	0.0029	2	123	135	DTLARNLAAVIYR												Mascot
		1475.83		1475.84	0.0029	2	123	135	DTLARNLAAVIYR												Mascot
		1992.89		1993.07	0.1778	89	208	226	LTALGSPEGEESDENSTE												Mascot
									K
		2106.06		2106.12	0.0601	29	28	44	HSLFSARTMHKPHHTYR												Mascot
	3	hypothetical protein Csa_2G350310 [Cucumis sativus]										KGN62348.1			25990.8	9.61		13	64	98.121
		Protein Group
		PREDICTED: protein HHL1, chloroplastic isoform X1										XP_004142951.1			25990.8		9.6099
		[Cucumis sativus]															996566
																	7725
		Peptide Information
		Calc. Mass		Obsrv. Mass	± da	± ppm	Start	End	Sequence			Ion	C. I. %		Modification					Rank	Result Type
							Seq.	Seq.				Score
		802.503		802.427	-0.076	-95	189	195	TVLDKVK												Mascot
		817.432		817.385	-0.046	-56	28	34	HSLFSAR												Mascot
		889.462		889.434	-0.0287	-32	136	142	DEKEIQK												Mascot
		897.494		897.478	-0.0159	-18	143	149	TAFKQFR												Mascot
		1026.53		1026.49	-0.0309	-30	194	202	VKDFFGDAK												Mascot
		1092.62		1092.58	-0.0393	-36	150	158	VLRTATEFR												Mascot
		1235.61		1235.61	0.0057	5	153	162	TATEFRYGYK												Mascot
		1307.64		1307.75	0.1091	83	35	44	TMHKPHHTYR												Mascot
		1308.7		1308.74	0.0468	36	107	118	IMVAAKDNFVGK						Oxidation (M)[2]						Mascot
		1323.64		1323.71	0.0704	53	35	44	TMHKPHHTYR						Oxidation (M)[2]						Mascot
		1365.69		1365.72	0.0301	22	1	12	MEVAMSLNALVR						Oxidation (M)[1,5]						Mascot
		1475.83		1475.84	0.0029	2	123	135	DTLARNLAAVIYR												Mascot
		1475.83		1475.84	0.0029	2	123	135	DTLARNLAAVIYR												Mascot
		1992.89		1993.07	0.1778	89	208	226	LTALGSPEGEESDENSTE												Mascot
									K
		2106.06		2106.12	0.0601	29	28	44	HSLFSARTMHKPHHTYR												Mascot
	4	PREDICTED: structural maintenance of chromosomes										XP_011659222.1			140787	7.27		31	50	52.802
		protein 1 [Cucumis sativus]
		Peptide Information
		Calc. Mass		Obsrv. Mass	± da	± ppm	Start	End	Sequence			Ion	C. I. %		Modification					Rank	Result Type
							Seq.	Seq.				Score
		807.355		807.417	0.0619	77	886	891	LEECEK						Carbamidomethyl (C)[4]						Mascot
		811.413		811.373	-0.04	-49	379	384	EYCRIK												Mascot
		817.453		817.385	-0.0671	-82	762	768	RNAEISK												Mascot
Project 1\Sample project20180209\R20180300260-C																				of	49	242
		836.361		836.386	0.0257	31	892	897	DMQEWK												Mascot
		846.468		846.41	-0.0577	-68	582	588	VKSIDER												Mascot
		864.494		864.42	-0.0734	-85	1037	1043	FNSIKQK												Mascot
		865.437		865.454	0.0169	20	591	598	RDSSSSVK												Mascot
		889.51		889.434	-0.0763	-86	442	449	KILDSSAR												Mascot
		896.472		896.434	-0.0381	-42	968	974	SYELEKK												Mascot
		905.476		905.467	-0.0089	-10	383	390	IKEEAGMK												Mascot
		908.455		908.513	0.0579	64	1095	1102	YTAMPPTK												Mascot
		913.5		913.471	-0.0294	-32	515	522	LFQGVHGR												Mascot
		919.492		919.426	-0.0657	-71	1	9	MPSLISSGK												Mascot
		928.489		928.447	-0.0418	-45	780	786	IYRDFSK												Mascot
		948.536		948.496	-0.0401	-42	812	820	VSLSSQLSK												Mascot
		1026.57		1026.49	-0.0745	-73	443	451	ILDSSARHK												Mascot
		1033.48		1033.58	0.0921	89	285	292	EIGNCERR						Carbamidomethyl (C)[5]						Mascot
		1057.61		1057.56	-0.0514	-49	59	68	SGQLRGAQLK												Mascot
		1064.56		1064.66	0.1014	95	1095	1103	YTAMPPTKR												Mascot
		1069.6		1069.52	-0.0808	-76	514	522	RLFQGVHGR												Mascot
		1082.66		1082.62	-0.0356	-33	303	311	NQPELLKLK												Mascot
		1141.55		1141.63	0.0772	68	105	115	TITSAGGSEYR												Mascot
		1302.73		1302.76	0.0359	28	502	513	DAKLSQAVETLK												Mascot
		1307.68		1307.75	0.0675	52	1005	1015	ALDQYEALKEK												Mascot
		1332.71		1332.67	-0.0449	-34	523	533	MTDLCRPLQKK												Mascot
		1412.65		1412.68	0.0358	25	1104	1115	FRDMEQLSGGEK						Oxidation (M)[4]						Mascot
		1507.76		1507.82	0.0617	41	414	425	NLEENLQQLHNR												Mascot
		1707.9		1707.86	-0.0389	-23	348	362	GIQDLNAKLNDLHEK												Mascot
		1740.8		1740.8	0.0001	0	653	670	SGTMTGGISGGMEARSN												Mascot
									K
		1993.04		1993.07	0.027	14	141	158	NFLVFQGDVESIASKNPK												Mascot
		2106		2106.12	0.117	56	545	562	FMDAVVVQDEHTGKECI						Carbamidomethyl (C)[16]						Mascot
									K
	5	PREDICTED: uncharacterized protein LOC101203713										XP_011656330.1			94324.9	6.6		21	47	0
		isoform X2 [Cucumis sativus]
		Peptide Information
		Calc. Mass		Obsrv. Mass	± da	± ppm	Start	End	Sequence			Ion	C. I. %		Modification					Rank	Result Type
							Seq.	Seq.				Score
		807.399		807.417	0.0177	22	586	591	LEDFQR												Mascot
		907.518		907.528	0.0094	10	173	179	RMVNFLK												Mascot
		908.472		908.513	0.0401	44	536	543	SLGEIFDK												Mascot
Project 1\Sample project20180209\R20180300260-C				908.513																of	50	Mascot	242
		919.478		919.426	-0.0518	-56	815	821	RQLQCSK						Carbamidomethyl (C)[5]						Mascot
		931.473		931.456	-0.0167	-18	677	684	LTPTNEEK												Mascot
		1033.47		1033.58	0.1026	99	275	282	FNSFSEFR												Mascot
		1045.55		1045.62	0.0625	60	806	814	QNESLEVVK												Mascot
		1057.64		1057.56	-0.0766	-72	685	693	LQKEISIAR												Mascot
		1082.63		1082.62	-0.0038	-4	797	805	RPPGRPKMK						Oxidation (M)[8]						Mascot
		1118.57		1118.58	0.0082	7	1	10	MASSVQRSPR												Mascot
		1176.67		1176.68	0.0125	11	324	333	LSTTQLICIK						Carbamidomethyl (C)[8]						Mascot
		1254.55		1254.65	0.1019	81	310	318	CKYQGCPWR						Carbamidomethyl (C)[1,6]						Mascot
		1300.71		1300.63	-0.0824	-63	677	687	LTPTNEEKLQK												Mascot
		1308.63		1308.74	0.1162	89	84	94	MVVEQTIEMGR						Oxidation (M)[1]						Mascot
		1320.68		1320.66	-0.0227	-17	804	814	MKQNESLEVVK						Oxidation (M)[1]						Mascot
		1320.68		1320.66	-0.0227	-17	804	814	MKQNESLEVVK						Oxidation (M)[1]						Mascot
		1412.71		1412.68	-0.0224	-16	95	107	QSAFTLEGGEFVK												Mascot
		1438.7		1438.77	0.0749	52	586	597	LEDFQRCAESIK												Mascot
		1475.74		1475.84	0.0928	63	288	299	YSIAHGFAYRYK												Mascot
		1475.74		1475.84	0.0928	63	288	299	YSIAHGFAYRYK												Mascot
		1500.67		1500.81	0.1444	96	334	347	KMNTHHSCEGAAAK						Oxidation (M)[2]						Mascot
		1551.72		1551.83	0.1141	74	70	83	KIMDDSDPAIESSK						Oxidation (M)[3]						Mascot
		1993.13		1993.07	-0.0669	-34	778	796	LILGESTQAIVTVTPPPTR												Mascot
	6	hypothetical protein Csa_7G290470 [Cucumis sativus]										KGN44424.1			106659	5.19		19	45	0	17	0
		Protein Group
		PREDICTED: uncharacterized protein LOC101215438										XP_004139758.2			106659		5.19
		[Cucumis sativus]															572
																	2046
		Peptide Information
		Calc. Mass		Obsrv. Mass	± da	± ppm	Start	End	Sequence			Ion	C. I. %		Modification					Rank	Result Type
							Seq.	Seq.				Score
		834.432		834.396	-0.0353	-42	924	932	SSKGAEGAK												Mascot
		836.382		836.386	0.0046	5	151	157	DVKDCEK												Mascot
		844.479		844.444	-0.035	-41	753	759	HGSLFRK												Mascot
		1060.55		1060.63	0.0755	71	158	166	EISLLDENK												Mascot
		1092.55		1092.58	0.0296	27	893	901	FLWAESSPR												Mascot
		1194.61		1194.66	0.0475	40	686	697	KSNTSVCTGAVK												Mascot
		1265.62		1265.72	0.1073	85	644	653	RLEQENTMTK						Oxidation (M)[8]						Mascot
		1307.67		1307.75	0.0853	65	570	580	ENFTPNTLLMK												Mascot
		1308.66		1308.74	0.0872	67	687	699	SNTSVCTGAVKNK												Mascot
Project 1\Sample project20180209\R20180300260-C				1308.74																of	51	Mascot	242
		1316.59		1316.63	0.0392	30	1	11	MPGREEETPDR												Mascot
		1322.63		1322.66	0.0373	28	96	106	RIETGDEVEMK						Oxidation (M)[10]						Mascot
		1323.66		1323.71	0.0466	35	570	580	ENFTPNTLLMK						Oxidation (M)[10]						Mascot
		1332.58		1332.67	0.0829	62	1	11	MPGREEETPDR						Oxidation (M)[1]						Mascot
		1365.68		1365.72	0.0374	27	687	699	SNTSVCTGAVKNK						Carbamidomethyl (C)[6]						Mascot
		1493.77		1493.81	0.0418	28	866	879	IKSMAEGLICETAK												Mascot
		1500.67		1500.81	0.1378	92	586	599	ASIEDSGNCFRSSK												Mascot
		1507.75		1507.82	0.0696	46	499	513	SESASAMGGNISLRK												Mascot
		1531.76		1531.82	0.0588	38	902	914	GLTWSCPDDIVLR			18	0		Carbamidomethyl (C)[6]						Mascot
		1531.82		1531.82	-0.0066	-4	30	42	NIFIVNNVADREK												Mascot
		1741.82		1741.83	0.0076	4	868	882	SMAEGLICETAKEFR						Carbamidomethyl (C)[8]						Mascot
		2251.11		2251.07	-0.043	-19	883	901	ESLVNPFSERFLWAESS												Mascot
									PR
		3312.59		3312.47	-0.1296	-39	483	512	ECQTPHENLDLTLPIRSE						Carbamidomethyl (C)[2], Oxidation (M)[23]						Mascot
									SASAMGGNISLR
		3312.59		3312.47	-0.1296	-39	483	512	ECQTPHENLDLTLPIRSE						Carbamidomethyl (C)[2], Oxidation (M)[23]						Mascot
									SASAMGGNISLR
	7	hypothetical protein Csa_6G176940 [Cucumis sativus]										KGN47032.1			18194.8	9.25		8	45	0
		Protein Group
		PREDICTED: HVA22-like protein f [Cucumis sativus]										XP_004143182.1			18194.8		9.25
		Peptide Information
		Calc. Mass		Obsrv. Mass	± da	± ppm	Start	End	Sequence			Ion	C. I. %		Modification					Rank	Result Type
							Seq.	Seq.				Score
		802.417		802.427	0.0107	13	148	154	AAEREAR												Mascot
		889.518		889.434	-0.0837	-94	1	9	MGILGAIAK						Oxidation (M)[1]						Mascot
		1037.54		1037.59	0.05	48	129	136	SVERYIDR												Mascot
		1193.6		1193.68	0.0773	65	118	127	VLQMMTLDSR												Mascot
		1365.64		1365.72	0.0733	54	106	116	YVNPNYPENQK												Mascot
		1493.74		1493.81	0.0738	49	106	117	YVNPNYPENQKK												Mascot
		1500.9		1500.81	-0.0851	-57	63	74	ILVWIPLWGYIK												Mascot
		2305.26		2305.24	-0.0206	-9	10	30	NLDAIIGPGVMLLYPLYAS						Oxidation (M)[11]						Mascot
									IR
		2305.26		2305.24	-0.0206	-9	10	30	NLDAIIGPGVMLLYPLYAS						Oxidation (M)[11]						Mascot
[truncated: 5,259 more rows]

## Sheet: K2-B11
Table S4 The basic information of DEPs identified by MALDI-TOF/TOF-MS/MS (continued).
Gel Idx/Pos			29/K2						Instr./Gel Origin		BA2151/Sample Project 20180209						Process Status			Analysis Succeeded
Plate [#] Name			[1] Sample Project 20180209						Instrument Sample Name								Spectra			11
Rank		Protein Name						Species				Accession No.			Protein MW		Protein	Pep.	Protein	Protein	Total Ion	Total Ion
																	PI	Count	Score	Score	Score	C. I. %
																				C. I. %
	1	hypothetical protein Csa_1G000600 [Cucumis sativus]										KGN63436.1			95949.4	5.95		21	82	99.965	36	97.186
		Peptide Information
		Calc. Mass		Obsrv. Mass	± da	± ppm	Start	End	Sequence			Ion	C. I. %		Modification					Rank	Result Type
							Seq.	Seq.				Score
		804.457		804.391	-0.0659	-82	12	19	VATAISSR												Mascot
		822.447		822.395	-0.0517	-63	682	688	GRTVDFK												Mascot
		845.441		845.419	-0.0223	-26	23	29	ASRCVPR						Carbamidomethyl (C)[4]						Mascot
		856.463		856.47	0.0062	7	359	365	DPALERR												Mascot
		894.46		894.42	-0.0397	-44	478	484	EMELKTK						Oxidation (M)[2]						Mascot
		974.588		974.553	-0.0351	-36	483	491	TKISALVDK												Mascot
		982.495		982.469	-0.0259	-26	720	727	DSSYNRIK												Mascot
		1003.51		1003.53	0.0249	25	4	11	SRQNFHSK												Mascot
		1102.57		1102.57	-0.0052	-5	779	787	EIDLQVTER												Mascot
		1145.58		1145.59	0.012	10	423	433	AIDLVDEAGSR												Mascot
		1189.49		1189.54	0.0506	43	610	618	LDMSEFMER						Oxidation (M)[3,7]						Mascot
		1207.64		1207.67	0.0286	24	355	364	HIEKDPALER												Mascot
		1207.64		1207.67	0.0286	24	355	364	HIEKDPALER			18	0								Mascot
		1232.51		1232.63	0.1148	93	710	719	MGFDLDYDEK												Mascot
		1262.66		1262.63	-0.0278	-22	529	539	VSTDESDRLLK												Mascot
		1382.76		1382.78	0.0199	14	205	217	LAEEGKLDPVVGR												Mascot
		1382.76		1382.78	0.0199	14	205	217	LAEEGKLDPVVGR			18	0								Mascot
		1385.74		1385.76	0.0215	16	548	560	VIGQDEAVQAISR												Mascot
		1397.74		1397.75	0.0117	8	153	165	VLENLGADPSNIR												Mascot
		1796.88		1796.89	0.0024	1	339	354	GELQCIGATTLDEYRK												Mascot
		1970.81		1970.82	0.0155	8	710	725	MGFDLDYDEKDSSYNR						Oxidation (M)[1]						Mascot
		2264.16		2264.17	0.0139	6	624	645	LIGSPPGYVGYTEGGQLT												Mascot
									EAVR
		2277.1		2277.13	0.0244	11	398	417	YTDEALVAAAQLSYQYIS												Mascot
									DR
	2	PREDICTED: ATP-dependent Clp protease										XP_011648878.1			102439	6.98		22	78	99.923	36	97.186
		ATP-binding subunit clpA homolog CD4B, chloroplastic
		[Cucumis sativus]
Project 1\Sample project20180209\R20180300260-C																				of	124	242
		Protein Group
		PREDICTED: ATP-dependent Clp protease										XP_011648912.1			102439		6.98
		ATP-binding subunit clpA homolog CD4B, chloroplastic															190
		[Cucumis sativus]															7349
		Peptide Information
		Calc. Mass		Obsrv. Mass	± da	± ppm	Start	End	Sequence			Ion	C. I. %		Modification					Rank	Result Type
							Seq.	Seq.				Score
		804.457		804.391	-0.0659	-82	73	80	VATAISSR												Mascot
		822.447		822.395	-0.0517	-63	743	749	GRTVDFK												Mascot
		845.441		845.419	-0.0223	-26	84	90	ASRCVPR						Carbamidomethyl (C)[4]						Mascot
		856.463		856.47	0.0062	7	420	426	DPALERR												Mascot
		894.46		894.42	-0.0397	-44	539	545	EMELKTK						Oxidation (M)[2]						Mascot
		974.588		974.553	-0.0351	-36	544	552	TKISALVDK												Mascot
		982.495		982.469	-0.0259	-26	781	788	DSSYNRIK												Mascot
		1003.51		1003.53	0.0249	25	65	72	SRQNFHSK												Mascot
		1102.57		1102.57	-0.0052	-5	840	848	EIDLQVTER												Mascot
		1145.58		1145.59	0.012	10	484	494	AIDLVDEAGSR												Mascot
		1189.49		1189.54	0.0506	43	671	679	LDMSEFMER						Oxidation (M)[3,7]						Mascot
		1207.64		1207.67	0.0286	24	416	425	HIEKDPALER												Mascot
		1207.64		1207.67	0.0286	24	416	425	HIEKDPALER			18	0								Mascot
		1232.51		1232.63	0.1148	93	771	780	MGFDLDYDEK												Mascot
		1262.66		1262.63	-0.0278	-22	590	600	VSTDESDRLLK												Mascot
		1382.76		1382.78	0.0199	14	266	278	LAEEGKLDPVVGR												Mascot
		1382.76		1382.78	0.0199	14	266	278	LAEEGKLDPVVGR			18	0								Mascot
		1385.74		1385.76	0.0215	16	609	621	VIGQDEAVQAISR												Mascot
		1397.74		1397.75	0.0117	8	214	226	VLENLGADPSNIR												Mascot
		1796.88		1796.89	0.0024	1	400	415	GELQCIGATTLDEYRK												Mascot
		1868.05		1867.92	-0.1319	-71	1	18	MARVLVQSTNIPGLVGG												Mascot
									R
		1970.81		1970.82	0.0155	8	771	786	MGFDLDYDEKDSSYNR						Oxidation (M)[1]						Mascot
		2264.16		2264.17	0.0139	6	685	706	LIGSPPGYVGYTEGGQLT												Mascot
									EAVR
		2277.1		2277.13	0.0244	11	459	478	YTDEALVAAAQLSYQYIS												Mascot
									DR
	3	PREDICTED: structural maintenance of chromosomes										XP_011655432.1			141655	6.34		35	55	84.371
		protein 4 [Cucumis sativus]
		Peptide Information
		Calc. Mass		Obsrv. Mass	± da	± ppm	Start	End	Sequence			Ion	C. I. %		Modification					Rank	Result Type
							Seq.	Seq.				Score
		800.462		800.398	-0.0649	-81	1230	1236	SITINPR												Mascot
Project 1\Sample project20180209\R20180300260-C				800.398																of	125	Mascot	242
		805.435		805.376	-0.0592	-74	81	86	QMRLNK						Oxidation (M)[2]						Mascot
		809.357		809.385	0.0274	34	695	703	SGTMSGGGR												Mascot
		810.374		810.385	0.0112	14	39	45	SYAGEQR												Mascot
		811.35		811.387	0.0367	45	533	539	SVMDSEK						Oxidation (M)[3]						Mascot
		815.414		815.383	-0.032	-39	1004	1010	DLVDPEK												Mascot
		817.441		817.389	-0.0522	-64	857	863	IQSDINK												Mascot
		820.441		820.397	-0.0442	-54	363	369	LEKDSTK												Mascot
		822.447		822.395	-0.0517	-63	341	346	QDIKYR												Mascot
		823.431		823.401	-0.0301	-37	345	350	YREDLK												Mascot
		832.416		832.392	-0.0239	-29	666	672	DLEQATR												Mascot
		834.457		834.408	-0.0489	-59	302	308	ETSKELK												Mascot
		836.462		836.385	-0.0773	-92	943	949	ANYNKVK												Mascot
		845.491		845.419	-0.0726	-86	471	477	QMVNILK												Mascot
		856.387		856.47	0.0828	97	1237	1243	SFSVCEK						Carbamidomethyl (C)[5]						Mascot
		864.449		864.42	-0.0292	-34	950	956	KTMDELK												Mascot
		914.458		914.469	0.0113	12	270	277	LAHEDTTK												Mascot
		968.527		968.551	0.0241	25	436	443	QLTEHRGK												Mascot
		1003.47		1003.53	0.0626	62	322	329	EELDNDLR												Mascot
		1006.49		1006.46	-0.0273	-27	564	573	MGDLGAIDAK						Oxidation (M)[1]						Mascot
		1033.58		1033.54	-0.0457	-44	226	234	RTGVVQMVK						Oxidation (M)[7]						Mascot
		1069.53		1069.48	-0.054	-50	917	925	AFAVQENYK												Mascot
		1109.5		1109.54	0.0392	35	1209	1217	NNMFELADR												Mascot
		1140.64		1140.58	-0.0585	-51	628	638	AKVSTPEGVPR												Mascot
		1145.65		1145.59	-0.0608	-53	854	863	VTKIQSDINK												Mascot
		1193.55		1193.61	0.0579	49	695	706	SGTMSGGGRMPR												Mascot
		1235.58		1235.61	0.027	22	376	386	ECEESTSLIPK												Mascot
		1265.6		1265.65	0.0436	34	873	883	VQIESDQATMK						Oxidation (M)[10]						Mascot
		1302.66		1302.69	0.0208	16	1063	1073	VEDLNTVTQQR												Mascot
		1332.74		1332.63	-0.1114	-84	985	996	TKLDDLQTALSK												Mascot
		1393.7		1393.75	0.0521	37	873	884	VQIESDQATMKK						Oxidation (M)[10]						Mascot
		1440.76		1440.71	-0.0502	-35	65	77	SNVIDAMLFVFGK												Mascot
		1440.76		1440.71	-0.0502	-35	65	77	SNVIDAMLFVFGK												Mascot
		1475.74		1475.78	0.0431	29	39	51	SYAGEQRVGPFHK												Mascot
		1791.89		1791.75	-0.1423	-79	248	262	NEAEAYMLKELSHLK						Oxidation (M)[7]						Mascot
		1847.91		1847.74	-0.1686	-91	498	512	LETLKAQEEEQECIK						Carbamidomethyl (C)[13]						Mascot
	4	PREDICTED: putative pentatricopeptide										XP_011659707.1			116896	8.54		27	55	82.056
Project 1\Sample project20180209\R20180300260-C																				of	126	242
		repeat-containing protein At1g74580 [Cucumis sativus]
		Peptide Information
		Calc. Mass		Obsrv. Mass	± da	± ppm	Start	End	Sequence			Ion	C. I. %		Modification					Rank	Result Type
							Seq.	Seq.				Score
		800.441		800.398	-0.0437	-55	414	419	QNWKPK												Mascot
		808.42		808.403	-0.0173	-21	990	995	LEDYIR												Mascot
		834.475		834.408	-0.0675	-81	401	407	AVEMLKK						Oxidation (M)[4]						Mascot
		836.426		836.385	-0.0408	-49	896	902	AEAYINR												Mascot
		850.398		850.408	0.0109	13	221	228	ADISGMEK												Mascot
		870.552		870.573	0.0211	24	40	46	QKIVNIR												Mascot
		873.468		873.452	-0.0161	-18	798	805	AEQLIGDK												Mascot
		894.487		894.42	-0.0663	-74	354	360	LLVAYCR						Carbamidomethyl (C)[6]						Mascot
		919.448		919.419	-0.0286	-31	996	1003	SENQNSIK												Mascot
		933.49		933.447	-0.0434	-46	571	578	VYRAGDPR												Mascot
		1003.47		1003.53	0.0626	62	855	863	LDDIDGAER												Mascot
		1013.49		1013.43	-0.0633	-62	692	699	MREVGFMK						Oxidation (M)[1]						Mascot
		1069.54		1069.48	-0.0607	-57	446	455	LCKSSGTVMK						Oxidation (M)[9]						Mascot
		1102.65		1102.57	-0.0779	-71	493	502	ILGSKTNLEK												Mascot
		1109.54		1109.54	-0.0006	-1	685	693	AEAIMQKMR						Oxidation (M)[5,8]						Mascot
		1118.57		1118.54	-0.0268	-24	232	240	RIEEDSELK												Mascot
		1119.59		1119.53	-0.0532	-48	980	988	DIFPLNICK						Carbamidomethyl (C)[8]						Mascot
		1265.64		1265.65	0.0072	6	785	796	AGLSENSISMLK						Oxidation (M)[10]						Mascot
		1278.67		1278.64	-0.0316	-25	99	110	YLSLSPSDAAVR												Mascot
		1300.69		1300.59	-0.0907	-70	367	378	AESVVNQAVVER												Mascot
		1302.56		1302.69	0.1292	99	726	736	EMEEMGIGHNR												Mascot
		1332.74		1332.63	-0.1189	-89	191	201	IDLLIEEMKTK												Mascot
		1357.73		1357.71	-0.0191	-14	855	866	LDDIDGAERILK												Mascot
		1382.71		1382.78	0.0774	56	891	902	GFVDKAEAYINR												Mascot
		1382.71		1382.78	0.0774	56	891	902	GFVDKAEAYINR												Mascot
		1385.7		1385.76	0.0604	44	343	353	CTVYDFRVLNR												Mascot
		1393.74		1393.75	0.0157	11	785	797	AGLSENSISMLKK						Oxidation (M)[10]						Mascot
		1605.82		1605.78	-0.0433	-27	557	570	SLPSPSTEDTLFRR												Mascot
	5	PREDICTED: C2 and GRAM domain-containing protein										XP_011654699.1			97818.7	5.96		20	53	76.345
		At1g03370 isoform X2 [Cucumis sativus]
		Peptide Information
							Start	End				Ion
Project 1\Sample project20180209\R20180300260-C		Calc. Mass		Obsrv. Mass	± da	± ppm			Sequence				C. I. %		Modification					Rank	127	Result Type	of	242
							Seq.	Seq.				Score
		809.379		809.385	0.0057	7	758	763	ENVYER												Mascot
		815.448		815.383	-0.0657	-81	631	638	AGRGLDAR												Mascot
		819.384		819.399	0.0151	18	643	649	TLDEEGR												Mascot
		820.423		820.397	-0.0265	-32	531	537	MEKEVGK												Mascot
		831.458		831.388	-0.07	-84	772	777	RISHYR												Mascot
		836.418		836.385	-0.033	-39	531	537	MEKEVGK						Oxidation (M)[1]						Mascot
		845.466		845.419	-0.0475	-56	573	579	KMPIQGR						Oxidation (M)[2]						Mascot
		951.526		951.489	-0.0367	-39	428	435	NSSIKFQK												Mascot
		1015.55		1015.48	-0.0765	-75	673	681	ARSLSPEQK												Mascot
		1033.5		1033.54	0.0318	31	684	692	IVEEESEAK												Mascot
		1060.56		1060.58	0.014	13	643	651	TLDEEGRLK												Mascot
		1107.64		1107.57	-0.0703	-63	163	172	TVSYLKAPTK												Mascot
		1109.57		1109.54	-0.0262	-24	30	39	SSQQKTFAGR												Mascot
		1140.56		1140.58	0.0208	18	1	11	MGSPPRSHSGK												Mascot
		1207.7		1207.67	-0.0265	-22	366	375	VLGLISRFMR						Oxidation (M)[9]						Mascot
		1207.7		1207.67	-0.0265	-22	366	375	VLGLISRFMR						Oxidation (M)[9]						Mascot
		1262.56		1262.63	0.073	58	239	248	MNFLQSTMMK						Oxidation (M)[1,8]						Mascot
		1278.55		1278.64	0.0845	66	239	248	MNFLQSTMMK						Oxidation (M)[1,8,9]						Mascot
		1339.73		1339.64	-0.0879	-66	586	597	VIGFHANIFGHK												Mascot
		1397.77		1397.75	-0.0182	-13	499	510	LAQTCQSKLHLR												Mascot
		1412.74		1412.61	-0.1282	-91	176	187	AVKAFEEQSYLK												Mascot
		2264.14		2264.17	0.0276	12	553	571	LFGLPAEEFLINDFTCHLK						Carbamidomethyl (C)[16]						Mascot
		2277.03		2277.13	0.1016	45	77	96	SEDQTSMATFEEAMKVL						Oxidation (M)[7]						Mascot
									ESK
	6	PREDICTED: villin-4-like isoform X5 [Cucumis sativus]										XP_011648942.1			108858	6.22		21	53	73.458
		Peptide Information
		Calc. Mass		Obsrv. Mass	± da	± ppm	Start	End	Sequence			Ion	C. I. %		Modification					Rank	Result Type
							Seq.	Seq.				Score
		800.474		800.398	-0.0761	-95	366	372	RQGVNVK												Mascot
		809.452		809.385	-0.067	-83	494	501	GGLSKGYK												Mascot
		817.453		817.389	-0.0634	-78	880	886	ENAKTVR												Mascot
		820.38		820.397	0.0173	21	298	304	NTSLDDR												Mascot
		822.366		822.395	0.029	35	818	825	SMSPDSAK												Mascot
		830.488		830.429	-0.0593	-71	466	472	FLPVQAR												Mascot
		832.441		832.392	-0.049	-59	275	281	DLLETNK												Mascot
Project 1\Sample project20180209\R20180300260-C																				of	128	242
		834.374		834.408	0.0338	41	201	207	DTYHNGK												Mascot
		836.426		836.385	-0.0409	-49	753	760	TPVSYGGR												Mascot
		838.394		838.385	-0.009	-11	608	614	SEYPSQK												Mascot
		1003.54		1003.53	-0.0076	-8	962	969	HKMALQLF						Oxidation (M)[3]						Mascot
		1171.62		1171.63	0.0131	11	583	592	QPNVQSRSQK												Mascot
		1194.61		1194.61	0.001	1	608	617	SEYPSQKISR												Mascot
		1207.58		1207.67	0.0901	75	131	140	HAEAEEHKTR												Mascot
		1207.72		1207.67	-0.0443	-37	803	813	NLSTPPPVVRK												Mascot
		1278.6		1278.64	0.0364	28	724	734	SSMHGNSFQRK												Mascot
		1320.63		1320.62	-0.0102	-8	72	84	DTTQDEAGTAAIK												Mascot
		1323.66		1323.68	0.0146	11	814	825	IYPKSMSPDSAK												Mascot
		1339.66		1339.64	-0.017	-13	814	825	IYPKSMSPDSAK						Oxidation (M)[6]						Mascot
		1605.89		1605.78	-0.1083	-67	451	465	ASALSLVNKMVESLK						Oxidation (M)[10]						Mascot
		1863.85		1863.73	-0.1286	-69	201	217	DTYHNGKCEIAAIEDGK												Mascot
		3264.56		3264.55	-0.007	-2	110	138	FLSCFKPCIIPQEGGFAS						Carbamidomethyl (C)[4]						Mascot
									GFKHAEAEEHK
	7	PREDICTED: villin-4-like isoform X3 [Cucumis sativus]										XP_011648940.1			109155	6.22		21	53	72.208
		Peptide Information
		Calc. Mass		Obsrv. Mass	± da	± ppm	Start	End	Sequence			Ion	C. I. %		Modification					Rank	Result Type
							Seq.	Seq.				Score
		800.474		800.398	-0.0761	-95	366	372	RQGVNVK												Mascot
		809.452		809.385	-0.067	-83	494	501	GGLSKGYK												Mascot
		817.453		817.389	-0.0634	-78	883	889	ENAKTVR												Mascot
		820.38		820.397	0.0173	21	298	304	NTSLDDR												Mascot
		822.366		822.395	0.029	35	818	825	SMSPDSAK												Mascot
		830.488		830.429	-0.0593	-71	466	472	FLPVQAR												Mascot
		832.441		832.392	-0.049	-59	275	281	DLLETNK												Mascot
		834.374		834.408	0.0338	41	201	207	DTYHNGK												Mascot
		836.426		836.385	-0.0409	-49	753	760	TPVSYGGR												Mascot
		838.394		838.385	-0.009	-11	608	614	SEYPSQK												Mascot
		1003.54		1003.53	-0.0076	-8	965	972	HKMALQLF						Oxidation (M)[3]						Mascot
		1171.62		1171.63	0.0131	11	583	592	QPNVQSRSQK												Mascot
		1194.61		1194.61	0.001	1	608	617	SEYPSQKISR												Mascot
		1207.58		1207.67	0.0901	75	131	140	HAEAEEHKTR												Mascot
		1207.72		1207.67	-0.0443	-37	803	813	NLSTPPPVVRK												Mascot
		1278.6		1278.64	0.0364	28	724	734	SSMHGNSFQRK												Mascot
		1320.63		1320.62	-0.0102	-8	72	84	DTTQDEAGTAAIK												Mascot
Project 1\Sample project20180209\R20180300260-C				1320.62																of	129	Mascot	242
		1323.66		1323.68	0.0146	11	814	825	IYPKSMSPDSAK												Mascot
		1339.66		1339.64	-0.017	-13	814	825	IYPKSMSPDSAK						Oxidation (M)[6]						Mascot
		1605.89		1605.78	-0.1083	-67	451	465	ASALSLVNKMVESLK						Oxidation (M)[10]						Mascot
		1863.85		1863.73	-0.1286	-69	201	217	DTYHNGKCEIAAIEDGK												Mascot
		3264.56		3264.55	-0.007	-2	110	138	FLSCFKPCIIPQEGGFAS						Carbamidomethyl (C)[4]						Mascot
									GFKHAEAEEHK
	8	PREDICTED: villin-4-like isoform X1 [Cucumis sativus]										XP_011648937.1			109452	6.22		21	52	70.898
		Protein Group
		PREDICTED: villin-4-like isoform X1 [Cucumis sativus]										XP_011648938.1			109452		6.2199
																	997901
																	9165
		Peptide Information
		Calc. Mass		Obsrv. Mass	± da	± ppm	Start	End	Sequence			Ion	C. I. %		Modification					Rank	Result Type
							Seq.	Seq.				Score
		800.474		800.398	-0.0761	-95	366	372	RQGVNVK												Mascot
		809.452		809.385	-0.067	-83	494	501	GGLSKGYK												Mascot
		817.453		817.389	-0.0634	-78	886	892	ENAKTVR												Mascot
		820.38		820.397	0.0173	21	298	304	NTSLDDR												Mascot
		822.366		822.395	0.029	35	818	825	SMSPDSAK												Mascot
		830.488		830.429	-0.0593	-71	466	472	FLPVQAR												Mascot
		832.441		832.392	-0.049	-59	275	281	DLLETNK												Mascot
		834.374		834.408	0.0338	41	201	207	DTYHNGK												Mascot
		836.426		836.385	-0.0409	-49	753	760	TPVSYGGR												Mascot
		838.394		838.385	-0.009	-11	608	614	SEYPSQK												Mascot
		1003.54		1003.53	-0.0076	-8	968	975	HKMALQLF						Oxidation (M)[3]						Mascot
		1171.62		1171.63	0.0131	11	583	592	QPNVQSRSQK												Mascot
		1194.61		1194.61	0.001	1	608	617	SEYPSQKISR												Mascot
		1207.58		1207.67	0.0901	75	131	140	HAEAEEHKTR												Mascot
		1207.72		1207.67	-0.0443	-37	803	813	NLSTPPPVVRK												Mascot
		1278.6		1278.64	0.0364	28	724	734	SSMHGNSFQRK												Mascot
		1320.63		1320.62	-0.0102	-8	72	84	DTTQDEAGTAAIK												Mascot
		1323.66		1323.68	0.0146	11	814	825	IYPKSMSPDSAK												Mascot
		1339.66		1339.64	-0.017	-13	814	825	IYPKSMSPDSAK						Oxidation (M)[6]						Mascot
		1605.89		1605.78	-0.1083	-67	451	465	ASALSLVNKMVESLK						Oxidation (M)[10]						Mascot
		1863.85		1863.73	-0.1286	-69	201	217	DTYHNGKCEIAAIEDGK												Mascot
		3264.56		3264.55	-0.007	-2	110	138	FLSCFKPCIIPQEGGFAS						Carbamidomethyl (C)[4]						Mascot
									GFKHAEAEEHK
	9	hypothetical protein Csa_1G000730 [Cucumis sativus]										KGN63450.1			19634.7	5.61		11	52	70.22	10	0
Project 1\Sample project20180209\R20180300260-C																				of	130	242
		Peptide Information
		Calc. Mass		Obsrv. Mass	± da	± ppm	Start	End	Sequence			Ion	C. I. %		Modification					Rank	Result Type
							Seq.	Seq.				Score
		808.42		808.403	-0.0173	-21	76	81	YVEIER												Mascot
		810.399		810.385	-0.014	-17	4	10	KGGEYEK												Mascot
		873.454		873.452	-0.0022	-3	11	17	ANDREIR												Mascot
		905.432		905.427	-0.0058	-6	82	89	EGEKTEGR												Mascot
		919.43		919.419	-0.0109	-12	32	40	MVTDGGPAR						Oxidation (M)[1]						Mascot
		1080.51		1080.51	0.0017	2	86	95	TEGRCNSVSK												Mascot
		1145.57		1145.59	0.0185	16	29	40	GGKMVTDGGPAR												Mascot
		1194.6		1194.61	0.0122	10	73	81	EEKYVEIER												Mascot
		1320.75		1320.62	-0.1314	-99	154	164	GVIMIMIVRTR						Oxidation (M)[4,6]						Mascot
		1791.93		1791.75	-0.1757	-98	147	162	MEVGDGRGVIMIMIVR			10	0		Oxidation (M)[1]						Mascot
		2264.04		2264.17	0.1336	59	57	75	ATAEHQSHHQQVMETKE						Oxidation (M)[13]						Mascot
									EK
	10	hypothetical protein Csa_1G502360 [Cucumis sativus]										KGN65697.1			102229	6.5		15	51	55.952	36	97.186
		Protein Group
		PREDICTED: ATP-dependent Clp protease										XP_004152900.1			102229		6.5
		ATP-binding subunit clpA homolog CD4B,
		chloroplastic-like [Cucumis sativus]
		Peptide Information
		Calc. Mass		Obsrv. Mass	± da	± ppm	Start	End	Sequence			Ion	C. I. %		Modification					Rank	Result Type
							Seq.	Seq.				Score
		822.447		822.395	-0.0517	-63	743	749	GRTVDFK												Mascot
		831.432		831.388	-0.0435	-52	519	525	EKNDAVR												Mascot
		856.463		856.47	0.0062	7	420	426	DPALERR												Mascot
		864.449		864.42	-0.0292	-34	539	545	EMELKAK						Oxidation (M)[2]						Mascot
		1102.57		1102.57	-0.0052	-5	840	848	EIDLQVTER												Mascot
		1189.49		1189.54	0.0506	43	671	679	LDMSEFMER						Oxidation (M)[3,7]						Mascot
		1207.64		1207.67	0.0286	24	416	425	HIEKDPALER												Mascot
		1207.64		1207.67	0.0286	24	416	425	HIEKDPALER			18	0								Mascot
		1232.51		1232.63	0.1148	93	771	780	MGFDLDYDEK												Mascot
		1235.53		1235.61	0.0764	62	35	45	MMSSVHSPGMR						Oxidation (M)[1]						Mascot
		1262.66		1262.63	-0.0278	-22	590	600	VSTDESDRLLK												Mascot
		1308.62		1308.68	0.0659	50	521	531	NDAVRSQDFEK												Mascot
		1308.62		1308.68	0.0659	50	521	531	NDAVRSQDFEK												Mascot
		1382.76		1382.78	0.0199	14	266	278	LAEEGKLDPVVGR												Mascot
Project 1\Sample project20180209\R20180300260-C																				of	131	242
		1382.76		1382.78	0.0199	14	266	278	LAEEGKLDPVVGR			18	0								Mascot
		1385.77		1385.76	-0.0149	-11	609	621	VIGQDEAVKAISR												Mascot
		1796.88		1796.89	0.0024	1	400	415	GELQCIGATTLDEYRK												Mascot
		2264.16		2264.17	0.0139	6	685	706	LIGSPPGYVGYTEGGQLT												Mascot
									EAVR
Project 1\Sample project20180209\R20180300260-C																				of	132	242
Gel Idx/Pos			30/K3						Instr./Gel Origin		BA2151/Sample Project 20180209						Process Status			Analysis Succeeded
Plate [#] Name			[1] Sample Project 20180209						Instrument Sample Name								Spectra			11
Rank		Protein Name						Species				Accession No.			Protein MW		Protein	Pep.	Protein	Protein	Total Ion	Total Ion
																	PI	Count	Score	Score	Score	C. I. %
																				C. I. %
	1	hypothetical protein Csa_1G690280 [Cucumis sativus]										KGN66790.1			49424.4	4.98		14	116	100	64	99.994
		Protein Group
		PREDICTED: rubisco accumulation factor 1,										XP_004142574.1			49424.4		4.98
		chloroplastic [Cucumis sativus]															190
																	7349
		Peptide Information
		Calc. Mass		Obsrv. Mass	± da	± ppm	Start	End	Sequence			Ion	C. I. %		Modification					Rank	Result Type
							Seq.	Seq.				Score
		829.489		829.411	-0.0782	-94	86	92	LNILSNR												Mascot
		945.525		945.541	0.0156	16	240	248	TAALEEALK												Mascot
		985.422		985.457	0.0351	36	231	238	EYNSSTER												Mascot
		1044.51		1044.55	0.0312	30	313	322	GVGEAPMEVR												Mascot
		1060.56		1060.55	-0.0102	-10	189	198	GAQDLARAMK												Mascot
		1060.56		1060.55	-0.0102	-10	189	198	GAQDLARAMK												Mascot
		1076.55		1076.54	-0.0151	-14	189	198	GAQDLARAMK						Oxidation (M)[9]						Mascot
		1076.55		1076.54	-0.0151	-14	189	198	GAQDLARAMK						Oxidation (M)[9]						Mascot
		1101.63		1101.56	-0.0646	-59	239	248	RTAALEEALK												Mascot
		1140.63		1140.61	-0.0159	-14	377	386	EEPILVVADR												Mascot
		1176.6		1176.64	0.0365	31	354	365	GGGVVVAFEDAR												Mascot
		1176.6		1176.64	0.0365	31	354	365	GGGVVVAFEDAR			51	99.887								Mascot
		1250.63		1250.66	0.034	27	323	334	SEGEFGVVVAEK												Mascot
		1465.71		1465.79	0.0771	53	411	423	VERGNALMEMGVK						Oxidation (M)[8,10]						Mascot
		1535.93		1535.96	0.0309	20	424	437	ESLGTVLLVVRPPR												Mascot
		1535.93		1535.96	0.0309	20	424	437	ESLGTVLLVVRPPR			12	0								Mascot
		1559.84		1559.89	0.0477	31	79	92	SLDTEGKLNILSNR												Mascot
		1573.77		1573.84	0.0673	43	267	282	GDGKDGVEEEIGAAVK												Mascot
		1617.86		1617.88	0.0153	9	374	386	WYKEEPILVVADR												Mascot
	2	hypothetical protein Csa_3G902910 [Cucumis sativus]										KGN60400.1			48515.4	4.83		7	67	98.919	51	99.885
		Protein Group
		PREDICTED: acetylornithine deacetylase-like [Cucumis										XP_004148484.1			48515.4		4.8299
		sativus]															999237
																	605
		Peptide Information
Project 1\Sample project20180209\R20180300260-C																				of	133	242
		Calc. Mass		Obsrv. Mass	± da	± ppm	Start	End	Sequence			Ion	C. I. %		Modification					Rank	Result Type
							Seq.	Seq.				Score
		845.473		845.443	-0.0294	-35	9	16	GTIGELQK												Mascot
		922.463		922.499	0.0365	40	336	343	YTLPDGTR												Mascot
		1033.59		1033.55	-0.0387	-37	17	25	ESYIPLLAK												Mascot
		1126.5		1126.56	0.0616	55	72	80	VSYDDKDER												Mascot
		1306.62		1306.66	0.0397	30	252	261	FYEDFPVHPR												Mascot
		1306.62		1306.66	0.0397	30	252	261	FYEDFPVHPR			51	99.885								Mascot
		1390.73		1390.7	-0.0354	-25	331	343	GPVSKYTLPDGTR												Mascot
		2646.34		2646.38	0.042	16	26	50	LIGEAESVQNNPPDGLIPI												Mascot
									EDNVGR
	3	PREDICTED: alpha-taxilin isoform X1 [Cucumis sativus]										XP_011655313.1			52191.4	5.32		14	44	0
		Peptide Information
		Calc. Mass		Obsrv. Mass	± da	± ppm	Start	End	Sequence			Ion	C. I. %		Modification					Rank	Result Type
							Seq.	Seq.				Score
		879.493		879.416	-0.0772	-88	393	399	KENTFLK												Mascot
		896.378		896.463	0.0849	95	69	76	CSSENTQK												Mascot
		922.43		922.499	0.0696	75	318	324	TKQCEEK						Carbamidomethyl (C)[4]						Mascot
		942.373		942.442	0.0692	73	231	237	MLMDECK						Carbamidomethyl (C)[6], Oxidation (M)[1]						Mascot
		976.477		976.486	0.009	9	270	277	DECLAQLK						Carbamidomethyl (C)[3]						Mascot
		1003.52		1003.52	0.0055	5	278	285	ENETLRNK												Mascot
		1082.48		1082.54	0.0623	58	231	238	MLMDECKR						Carbamidomethyl (C)[6]						Mascot
		1098.47		1098.53	0.0524	48	231	238	MLMDECKR						Carbamidomethyl (C)[6], Oxidation (M)[1]						Mascot
		1114.47		1114.52	0.0549	49	231	238	MLMDECKR						Carbamidomethyl (C)[6], Oxidation (M)[1,3]						Mascot
		1118.59		1118.56	-0.0261	-23	325	333	LIQEQTQMK												Mascot
		1370.66		1370.69	0.0231	17	58	68	HEIMENVEIEK												Mascot
		1404.73		1404.81	0.0797	57	433	444	LESLCRSLQAER												Mascot
		1453.66		1453.77	0.1128	78	45	57	KTSPESDFSDGQR												Mascot
		1551.74		1551.88	0.136	88	103	116	GCMELAETDILNVK						Oxidation (M)[3]						Mascot
		1551.74		1551.88	0.136	88	103	116	GCMELAETDILNVK						Oxidation (M)[3]						Mascot
		1617.85		1617.88	0.0305	19	334	347	VYAEQISHLLSTEK												Mascot
		1633.88		1633.89	0.0131	8	239	253	VSTEGQSLRTELSVK												Mascot
	4	PREDICTED: alpha-taxilin isoform X3 [Cucumis sativus]										XP_011655316.1			51588.1	5.32		14	42	0
		Peptide Information
		Calc. Mass		Obsrv. Mass	± da	± ppm	Start	End	Sequence			Ion	C. I. %		Modification					Rank	Result Type
							Seq.	Seq.				Score
		Calc. Mass		Obsrv. Mass	± da	± ppm			Sequence				C. I. %		Modification					Rank	Result Type
Project 1\Sample project20180209\R20180300260-C																				of	134	242
		879.493		879.416	-0.0772	-88	387	393	KENTFLK												Mascot
		896.378		896.463	0.0849	95	69	76	CSSENTQK												Mascot
		922.43		922.499	0.0696	75	312	318	TKQCEEK						Carbamidomethyl (C)[4]						Mascot
		942.373		942.442	0.0692	73	225	231	MLMDECK						Carbamidomethyl (C)[6], Oxidation (M)[1]						Mascot
		976.477		976.486	0.009	9	264	271	DECLAQLK						Carbamidomethyl (C)[3]						Mascot
		1003.52		1003.52	0.0055	5	272	279	ENETLRNK												Mascot
		1082.48		1082.54	0.0623	58	225	232	MLMDECKR						Carbamidomethyl (C)[6]						Mascot
		1098.47		1098.53	0.0524	48	225	232	MLMDECKR						Carbamidomethyl (C)[6], Oxidation (M)[1]						Mascot
		1114.47		1114.52	0.0549	49	225	232	MLMDECKR						Carbamidomethyl (C)[6], Oxidation (M)[1,3]						Mascot
		1118.59		1118.56	-0.0261	-23	319	327	LIQEQTQMK												Mascot
		1370.66		1370.69	0.0231	17	58	68	HEIMENVEIEK												Mascot
		1404.73		1404.81	0.0797	57	427	438	LESLCRSLQAER												Mascot
		1453.66		1453.77	0.1128	78	45	57	KTSPESDFSDGQR												Mascot
		1551.74		1551.88	0.136	88	103	116	GCMELAETDILNVK						Oxidation (M)[3]						Mascot
		1551.74		1551.88	0.136	88	103	116	GCMELAETDILNVK						Oxidation (M)[3]						Mascot
		1617.85		1617.88	0.0305	19	328	341	VYAEQISHLLSTEK												Mascot
		1633.88		1633.89	0.0131	8	233	247	VSTEGQSLRTELSVK												Mascot
	5	PREDICTED: alpha-taxilin isoform X2 [Cucumis sativus]										XP_011655315.1			51916.3	5.32		14	42	0
		Peptide Information
		Calc. Mass		Obsrv. Mass	± da	± ppm	Start	End	Sequence			Ion	C. I. %		Modification					Rank	Result Type
							Seq.	Seq.				Score
		879.493		879.416	-0.0772	-88	391	397	KENTFLK												Mascot
		896.378		896.463	0.0849	95	69	76	CSSENTQK												Mascot
		922.43		922.499	0.0696	75	316	322	TKQCEEK						Carbamidomethyl (C)[4]						Mascot
		942.373		942.442	0.0692	73	229	235	MLMDECK						Carbamidomethyl (C)[6], Oxidation (M)[1]						Mascot
		976.477		976.486	0.009	9	268	275	DECLAQLK						Carbamidomethyl (C)[3]						Mascot
		1003.52		1003.52	0.0055	5	276	283	ENETLRNK												Mascot
		1082.48		1082.54	0.0623	58	229	236	MLMDECKR						Carbamidomethyl (C)[6]						Mascot
		1098.47		1098.53	0.0524	48	229	236	MLMDECKR						Carbamidomethyl (C)[6], Oxidation (M)[1]						Mascot
		1114.47		1114.52	0.0549	49	229	236	MLMDECKR						Carbamidomethyl (C)[6], Oxidation (M)[1,3]						Mascot
		1118.59		1118.56	-0.0261	-23	323	331	LIQEQTQMK												Mascot
		1370.66		1370.69	0.0231	17	58	68	HEIMENVEIEK												Mascot
		1404.73		1404.81	0.0797	57	431	442	LESLCRSLQAER												Mascot
		1453.66		1453.77	0.1128	78	45	57	KTSPESDFSDGQR												Mascot
		1551.74		1551.88	0.136	88	103	116	GCMELAETDILNVK						Oxidation (M)[3]						Mascot
Project 1\Sample project20180209\R20180300260-C				1551.88																of	135	Mascot	242
		1551.74		1551.88	0.136	88	103	116	GCMELAETDILNVK						Oxidation (M)[3]						Mascot
		1617.85		1617.88	0.0305	19	332	345	VYAEQISHLLSTEK												Mascot
		1633.88		1633.89	0.0131	8	237	251	VSTEGQSLRTELSVK												Mascot
	6	hypothetical protein Csa_5G493870 [Cucumis sativus]										KGN51217.1			47454	5.09		13	40	0
		Peptide Information
		Calc. Mass		Obsrv. Mass	± da	± ppm	Start	End	Sequence			Ion	C. I. %		Modification					Rank	Result Type
							Seq.	Seq.				Score
		879.493		879.416	-0.0772	-88	391	397	KENTFLK												Mascot
		896.378		896.463	0.0849	95	69	76	CSSENTQK												Mascot
		922.43		922.499	0.0696	75	316	322	TKQCEEK						Carbamidomethyl (C)[4]						Mascot
		942.373		942.442	0.0692	73	229	235	MLMDECK						Carbamidomethyl (C)[6], Oxidation (M)[1]						Mascot
		976.477		976.486	0.009	9	268	275	DECLAQLK						Carbamidomethyl (C)[3]						Mascot
		1003.52		1003.52	0.0055	5	276	283	ENETLRNK												Mascot
		1082.48		1082.54	0.0623	58	229	236	MLMDECKR						Carbamidomethyl (C)[6]						Mascot
		1098.47		1098.53	0.0524	48	229	236	MLMDECKR						Carbamidomethyl (C)[6], Oxidation (M)[1]						Mascot
		1114.47		1114.52	0.0549	49	229	236	MLMDECKR						Carbamidomethyl (C)[6], Oxidation (M)[1,3]						Mascot
		1118.59		1118.56	-0.0261	-23	323	331	LIQEQTQMK												Mascot
		1370.66		1370.69	0.0231	17	58	68	HEIMENVEIEK												Mascot
		1453.66		1453.77	0.1128	78	45	57	KTSPESDFSDGQR												Mascot
		1551.74		1551.88	0.136	88	103	116	GCMELAETDILNVK						Oxidation (M)[3]						Mascot
		1551.74		1551.88	0.136	88	103	116	GCMELAETDILNVK						Oxidation (M)[3]						Mascot
		1617.85		1617.88	0.0305	19	332	345	VYAEQISHLLSTEK												Mascot
		1633.88		1633.89	0.0131	8	237	251	VSTEGQSLRTELSVK												Mascot
	7	PREDICTED: pseudouridylate synthase 7 homolog										XP_011660284.1			79907.7	7		17	40	0
		[Cucumis sativus]
		Peptide Information
		Calc. Mass		Obsrv. Mass	± da	± ppm	Start	End	Sequence			Ion	C. I. %		Modification					Rank	Result Type
							Seq.	Seq.				Score
		832.441		832.362	-0.0791	-95	637	643	EEKIADK												Mascot
		834.45		834.426	-0.0245	-29	250	256	MLGIQTR						Oxidation (M)[1]						Mascot
		845.491		845.443	-0.048	-57	418	424	AILQCLK						Carbamidomethyl (C)[5]						Mascot
		847.474		847.402	-0.0729	-86	267	273	RSISTQR												Mascot
		929.505		929.418	-0.0873	-94	662	670	NIQLEAGGK												Mascot
		930.563		930.485	-0.0778	-84	596	602	RVFQRPK												Mascot
		960.449		960.466	0.0168	17	190	198	VDSGAQNNR												Mascot
Project 1\Sample project20180209\R20180300260-C																				of	136	242
		1078.57		1078.55	-0.0205	-19	231	238	FHLYKENK												Mascot
		1094.59		1094.52	-0.0766	-70	470	479	VVVGDLVYCK												Mascot
		1101.57		1101.56	-0.0105	-10	373	382	GAVNMILDPR						Oxidation (M)[5]						Mascot
		1130.61		1130.52	-0.0877	-78	322	332	GVVANSEDVIK												Mascot
		1263.64		1263.67	0.03	24	629	639	SQSVEISKEEK												Mascot
		1265.72		1265.67	-0.0463	-37	268	278	SISTQRVTVFK												Mascot
		1351.69		1351.67	-0.0182	-13	341	351	HGFINYFGLQR												Mascot
		1585.82		1585.84	0.0227	14	369	382	GEWKGAVNMILDPR												Mascot
		1585.82		1585.84	0.0227	14	369	382	GEWKGAVNMILDPR												Mascot
		1587.73		1587.84	0.1075	68	603	614	DYEWELISYVDR												Mascot
		1939.94		1940.06	0.1136	59	170	187	FLVTDTIDGPDSSSKCVR												Mascot
		1939.94		1940.06	0.1136	59	170	187	FLVTDTIDGPDSSSKCVR												Mascot
	8	hypothetical protein Csa_2G139850 [Cucumis sativus]										KGN61483.1			76717.8	8.7		18	40	0
		Protein Group
		PREDICTED: pentatricopeptide repeat-containing										XP_004139010.1			76717.8		8.6999
		protein At1g04840 [Cucumis sativus]															998092
																	6514
		Peptide Information
		Calc. Mass		Obsrv. Mass	± da	± ppm	Start	End	Sequence			Ion	C. I. %		Modification					Rank	Result Type
							Seq.	Seq.				Score
		829.366		829.411	0.0447	54	430	435	FFDNMR												Mascot
		834.508		834.426	-0.0826	-99	260	266	AKELFVK												Mascot
		845.361		845.443	0.0823	97	430	435	FFDNMR						Oxidation (M)[5]						Mascot
		945.525		945.541	0.0156	16	188	196	VEELGSALK												Mascot
		956.425		956.479	0.0538	56	68	75	CNVFSSSR						Carbamidomethyl (C)[1]						Mascot
		985.467		985.457	-0.01	-10	430	436	FFDNMRR												Mascot
		1033.57		1033.55	-0.0169	-16	656	663	EIILRDMK						Oxidation (M)[7]						Mascot
		1069.56		1069.5	-0.0626	-59	179	187	VSLVDMYVK						Oxidation (M)[6]						Mascot
		1110.61		1110.51	-0.0989	-89	15	23	DLHVLFNPR												Mascot
		1130.53		1130.52	-0.0163	-14	559	568	FVAGDNTHNR												Mascot
		1184.49		1184.61	0.1175	99	638	647	VCVDCHSFMK						Oxidation (M)[9]						Mascot
		1193.63		1193.63	-0.0003	0	436	445	RGYLIEPSMK												Mascot
		1429.67		1429.74	0.0694	49	544	555	DPGWSFIEVDHK												Mascot
		1551.72		1551.88	0.1525	98	635	647	NLRVCVDCHSFMK												Mascot
		1551.72		1551.88	0.1525	98	635	647	NLRVCVDCHSFMK												Mascot
		1585.73		1585.84	0.1067	67	240	253	DTGSWNSLINGFMK						Oxidation (M)[13]						Mascot
		1585.73		1585.84	0.1067	67	240	253	DTGSWNSLINGFMK						Oxidation (M)[13]						Mascot
Project 1\Sample project20180209\R20180300260-C																				of	137	242
		1587.84		1587.84	-0.0024	-2	446	459	HYTLVVDMLGRAGR												Mascot
		1617.72		1617.88	0.1565	97	638	651	VCVDCHSFMKYASK												Mascot
		1620.9		1620.87	-0.0326	-20	340	354	LNLVIGTALVDMYAK												Mascot
		2646.4		2646.38	-0.0249	-9	502	525	LLQLEPKHPGSYVFLSNA												Mascot
									YASVGR
	9	hypothetical protein Csa_6G088000 [Cucumis sativus]										KGN46372.1			66984.6	7.82		14	38	0
		Peptide Information
		Calc. Mass		Obsrv. Mass	± da	± ppm	Start	End	Sequence			Ion	C. I. %		Modification					Rank	Result Type
							Seq.	Seq.				Score
		955.492		955.504	0.0118	12	226	233	LMFNISSK						Oxidation (M)[2]						Mascot
		1019.42		1019.42	0.0033	3	590	597	NNWEGDER												Mascot
		1048.52		1048.58	0.056	53	212	220	CVRADLTDR												Mascot
		1076.44		1076.54	0.0975	91	590	598	NNWEGDERG												Mascot
		1076.44		1076.54	0.0975	91	590	598	NNWEGDERG												Mascot
		1098.63		1098.53	-0.1075	-98	47	56	CLPQLLNGLK												Mascot
		1118.55		1118.56	0.0089	8	12	20	RFSMPHTSR												Mascot
		1170.6		1170.65	0.0443	38	226	235	LMFNISSKCK												Mascot
		1187.63		1187.65	0.0212	18	493	503	LGIGIRNDCAR												Mascot
		1232.73		1232.7	-0.0303	-25	562	571	IRFPVANIFR												Mascot
		1232.73		1232.7	-0.0303	-25	562	571	IRFPVANIFR												Mascot
		1263.68		1263.67	-0.0117	-9	236	245	NFLVQIWSTR												Mascot
		1351.65		1351.67	0.0261	19	255	267	GVPVGTFHCGSYK												Mascot
		1393.73		1393.74	0.0115	8	97	108	GNNGVTFYRPLR												Mascot
		1551.81		1551.88	0.0653	42	234	245	CKNFLVQIWSTR						Carbamidomethyl (C)[1]						Mascot
		1551.81		1551.88	0.0653	42	234	245	CKNFLVQIWSTR						Carbamidomethyl (C)[1]						Mascot
		1620.78		1620.87	0.0865	53	525	537	NDIVEPGWLQFMR						Oxidation (M)[12]						Mascot
	10	hypothetical protein Csa_5G495170 [Cucumis sativus]										KGN51224.1			26657.8	9.78		5	38	0	23	22.824
		Protein Group
		PREDICTED: uncharacterized protein LOC101213359										XP_004143808.1			26657.8		9.7799
		[Cucumis sativus]															997329
																	7119
		Peptide Information
		Calc. Mass		Obsrv. Mass	± da	± ppm	Start	End	Sequence			Ion	C. I. %		Modification					Rank	Result Type
							Seq.	Seq.				Score
		802.442		802.402	-0.0398	-50	230	236	ESALRNL												Mascot
		942.511		942.442	-0.0694	-74	12	19	SQSKHISR												Mascot
		948.479		948.414	-0.064	-67	31	38	STAWINEK												Mascot
Project 1\Sample project20180209\R20180300260-C																				of	138	242
		1076.56		1076.54	-0.0229	-21	55	63	RWASQATTR												Mascot
		1076.56		1076.54	-0.0229	-21	55	63	RWASQATTR			23	27.177								Mascot
		1370.79		1370.69	-0.1052	-77	4	15	AALFHLLRSQSK												Mascot
Project 1\Sample project20180209\R20180300260-C																				of	139	242
Gel Idx/Pos			31/K4						Instr./Gel Origin		BA2151/Sample Project 20180209						Process Status			Analysis Succeeded
Plate [#] Name			[1] Sample Project 20180209						Instrument Sample Name								Spectra			11
Rank		Protein Name						Species				Accession No.			Protein MW		Protein	Pep.	Protein	Protein	Total Ion	Total Ion
																	PI	Count	Score	Score	Score	C. I. %
																				C. I. %
	1	hypothetical protein Csa_3G902910 [Cucumis sativus]										KGN60400.1			48515.4	4.83		15	633	100	569	100
		Protein Group
		PREDICTED: acetylornithine deacetylase-like [Cucumis										XP_004148484.1			48515.4		4.8299
		sativus]															999237
																	605
		Peptide Information
		Calc. Mass		Obsrv. Mass	± da	± ppm	Start	End	Sequence			Ion	C. I. %		Modification					Rank	Result Type
							Seq.	Seq.				Score
		922.463		922.484	0.0208	23	336	343	YTLPDGTR												Mascot
		922.463		922.484	0.0208	23	336	343	YTLPDGTR			18	0								Mascot
		950.483		950.499	0.0162	17	435	442	IISQFEDV												Mascot
		1033.59		1033.58	-0.0106	-10	17	25	ESYIPLLAK												Mascot
		1126.5		1126.53	0.0249	22	72	80	VSYDDKDER												Mascot
		1126.5		1126.53	0.0249	22	72	80	VSYDDKDER			40	98.57								Mascot
		1306.62		1306.63	0.0079	6	252	261	FYEDFPVHPR												Mascot
		1306.62		1306.63	0.0079	6	252	261	FYEDFPVHPR			68	99.998								Mascot
		1354.65		1354.66	0.0109	8	117	128	FDPFSLSIEGDK												Mascot
		1401.74		1401.74	0.0043	3	81	93	GHLIITYPGTDSK												Mascot
		1423.76		1423.71	-0.0458	-32	431	442	VFARIISQFEDV												Mascot
		1497.78		1497.8	0.0118	8	300	312	LTPFYEVSDVISK												Mascot
		1497.78		1497.8	0.0118	8	300	312	LTPFYEVSDVISK			52	99.904								Mascot
		1623.84		1623.86	0.0195	12	117	130	FDPFSLSIEGDKLR												Mascot
		1623.84		1623.86	0.0195	12	117	130	FDPFSLSIEGDKLR			79	100								Mascot
		1874.94		1874.94	0.0062	3	133	149	GTTDCLGHVALLTELMK						Carbamidomethyl (C)[5], Oxidation (M)[16]						Mascot
		2147.06		2147.08	0.0168	8	348	367	VEFGNPISGIACDVHSIGF						Carbamidomethyl (C)[12]						Mascot
									K
		2166.03		2166.05	0.011	5	313	330	IEEYIAYTNAHVEELESR												Mascot
		2166.03		2166.05	0.011	5	313	330	IEEYIAYTNAHVEELESR			126	100								Mascot
		2427.14		2427.15	0.0061	3	95	116	VISFVGSHMDVVPANAH						Oxidation (M)[9]						Mascot
									DDSWK
		2646.34		2646.36	0.0181	7	26	50	LIGEAESVQNNPPDGLIPI												Mascot
									EDNVGR
		2646.34		2646.36	0.0181	7	26	50	LIGEAESVQNNPPDGLIPI			186	100								Mascot
									EDNVGR
	2	3-deoxy-D-arabino-heptulosonate-7-phosphate										KGN48736.1			58876.1	8.36		15	53	74.063
Project 1\Sample project20180209\R20180300260-C																				of	140	242
		synthase [Cucumis sativus]
		Protein Group
		PREDICTED: phospho-2-dehydro-3-deoxyheptonate										XP_004143459.1			58876.1		8.3599
		aldolase 2, chloroplastic [Cucumis sativus]															996566
																	7725
		Peptide Information
		Calc. Mass		Obsrv. Mass	± da	± ppm	Start	End	Sequence			Ion	C. I. %		Modification					Rank	Result Type
							Seq.	Seq.				Score
		950.469		950.499	0.0301	32	146	153	EFSANNIR												Mascot
		1126.6		1126.53	-0.0778	-69	219	227	IPDPERMIR												Mascot
		1126.6		1126.53	-0.0778	-69	219	227	IPDPERMIR												Mascot
		1140.55		1140.57	0.0203	18	481	490	TVTFDDLSSR												Mascot
		1284.67		1284.62	-0.0464	-36	342	352	QLDGAHVEFLR												Mascot
		1308.69		1308.65	-0.0475	-36	520	531	IGKQSPLSQGFF												Mascot
		1317.72		1317.65	-0.0685	-52	177	188	VGRMAGQFAKPR												Mascot
		1322.67		1322.64	-0.029	-22	44	56	ISAVHAAEPANDK												Mascot
		1387.77		1387.69	-0.0807	-58	436	447	TRPFDAILAEVR												Mascot
		1774.97		1774.89	-0.0763	-43	499	514	LNASQSLELAFIIAER												Mascot
		2026.98		2027.02	0.0362	18	412	429	AGQIVTWVCDPMHGNTI						Carbamidomethyl (C)[9]						Mascot
									K
		2137.17		2137.12	-0.0476	-22	85	103	KALQLPEYPDQSALHSVL												Mascot
									K
		2171.07		2171.06	-0.0107	-5	411	429	KAGQIVTWVCDPMHGNT						Carbamidomethyl (C)[10], Oxidation (M)[13]						Mascot
									IK
		2377.29		2377.17	-0.1201	-51	366	386	MDPNELVKLIEILNPANKP						Oxidation (M)[1]						Mascot
									GR
		2717.24		2717.12	-0.1284	-47	319	341	LDSTSGLYYDCSAHMLW						Carbamidomethyl (C)[11]						Mascot
									VGERTR
		2784.39		2784.41	0.0173	6	491	514	YHTHCDPRLNASQSLEL												Mascot
									AFIIAER
	3	hypothetical protein Csa_6G520430 [Cucumis sativus]										KGN49345.1			86256.8	9.27		18	50	49.426
		Protein Group
		PREDICTED: subtilisin-like protease SBT5.3 [Cucumis										XP_004134922.1			86256.8		9.27
		sativus]															4577
																	6367
		Peptide Information
		Calc. Mass		Obsrv. Mass	± da	± ppm	Start	End	Sequence			Ion	C. I. %		Modification					Rank	Result Type
							Seq.	Seq.				Score
		807.455		807.407	-0.0479	-59	430	435	IVLCFR						Carbamidomethyl (C)[4]						Mascot
		972.457		972.476	0.0193	20	115	121	YRMETTR						Oxidation (M)[3]						Mascot
		1006.53		1006.46	-0.0741	-74	442	450	FAGSLEVQR												Mascot
		1060.51		1060.58	0.0694	65	75	82	SCLLYNYK						Carbamidomethyl (C)[2]						Mascot
Project 1\Sample project20180209\R20180300260-C																				of	141	242
		1193.58		1193.63	0.0527	44	59	67	HHSYLMYVK						Oxidation (M)[6]						Mascot
		1262.6		1262.63	0.0303	24	268	277	VCWAIPNQMK						Carbamidomethyl (C)[2], Oxidation (M)[9]						Mascot
		1284.61		1284.62	0.0132	10	602	613	SALMTTSTTNNK						Oxidation (M)[4]						Mascot
		1322.62		1322.64	0.0213	16	225	238	DGHGSHTASIAGGR												Mascot
		1340.59		1340.67	0.0768	57	1	11	MEKSSFLCHCR												Mascot
		1350.73		1350.68	-0.0441	-33	590	601	AIHPTWSQAAIR												Mascot
		1436.78		1436.73	-0.0524	-36	366	378	EFYSPVILGNGLK												Mascot
		1462.73		1462.82	0.0931	64	57	67	ERHHSYLMYVK												Mascot
		1491.71		1491.79	0.0796	53	667	679	MNSIDPSFKCPPR												Mascot
		1791.81		1791.75	-0.0596	-33	68	82	ESEEDAKSCLLYNYK												Mascot
		1874.87		1874.94	0.0664	35	178	194	GICQTGPAFQSAHCNRK						Carbamidomethyl (C)[3]						Mascot
		2668.32		2668.32	0.0022	1	565	589	IVQYNLYSGTSMSCPHVS						Oxidation (M)[12]						Mascot
									AAAALLR
		2943.55		2943.46	-0.0893	-30	496	523	KNPTATIVPPVTIYGSRPA												Mascot
									PAMANFSSR
		3312.65		3312.37	-0.282	-85	560	589	YLDPRIVQYNLYSGTSMS						Oxidation (M)[17]						Mascot
									CPHVSAAAALLR
	4	hypothetical protein Csa_1G172600 [Cucumis sativus]										KGN64989.1			63267.9	5.3		15	49	30.188
		Protein Group
		PREDICTED: WEB family protein At1g12150 [Cucumis										XP_004139599.1			63267.9		5.3
		sativus]															1907
																	3486
		Peptide Information
		Calc. Mass		Obsrv. Mass	± da	± ppm	Start	End	Sequence			Ion	C. I. %		Modification					Rank	Result Type
							Seq.	Seq.				Score
		951.481		951.496	0.0145	15	474	481	ESKMLAEK						Oxidation (M)[4]						Mascot
		1109.55		1109.53	-0.019	-17	325	333	ISEEESFLR												Mascot
		1265.57		1265.66	0.0866	68	142	152	ETGRGSNCAWK						Carbamidomethyl (C)[8]						Mascot
		1302.68		1302.7	0.0166	13	357	367	LDEEEKLLDAK												Mascot
		1423.74		1423.71	-0.0305	-21	460	471	LTVDEFESLSRK												Mascot
		1445.77		1445.73	-0.0393	-27	258	269	EEAEKNLMILQK												Mascot
		1741.81		1741.8	-0.0079	-5	401	415	DAEASRCFTEESVIK						Carbamidomethyl (C)[7]						Mascot
		1756.96		1756.83	-0.1303	-74	270	284	EIDPELTISLEEKLK												Mascot
		1954.01		1953.99	-0.016	-8	230	246	HVSMEAQQDQVKILAEK												Mascot
		2166.2		2166.05	-0.1492	-69	211	229	LVELSKQIAAMHQSIEQL												Mascot
									K
		2166.2		2166.05	-0.1492	-69	211	229	LVELSKQIAAMHQSIEQL												Mascot
									K
		2171.19		2171.06	-0.1289	-59	55	73	QLSSENVLEKETQLLLAQ												Mascot
									K
		2176.12		2176.14	0.0285	13	477	496	MLAEKEEAISTAEVEVISA												Mascot
									R
Project 1\Sample project20180209\R20180300260-C																				of	142	242
		2288.2		2288.12	-0.0825	-36	482	502	EEAISTAEVEVISARQSEV												Mascot
									LK
		2377.21		2377.17	-0.0439	-18	181	202	QDFDAALEAKLAAFQLAA												Mascot
									EAQR
		2428.22		2428.18	-0.0469	-19	153	173	QELDYARTEYTIIVAELDA												Mascot
									SK
	5	PREDICTED: cysteine synthase-like isoform X1										XP_004135663.2			37943.8	4.97		12	48	25.196
		[Cucumis sativus]
		Peptide Information
		Calc. Mass		Obsrv. Mass	± da	± ppm	Start	End	Sequence			Ion	C. I. %		Modification					Rank	Result Type
							Seq.	Seq.				Score
		856.489		856.502	0.0134	16	228	234	EQNPKIK												Mascot
		982.466		982.499	0.0326	33	57	64	IVDNCYAK						Carbamidomethyl (C)[5]						Mascot
		1026.46		1026.47	0.0108	11	346	354	QEALNMAYS												Mascot
		1042.45		1042.51	0.061	59	346	354	QEALNMAYS						Oxidation (M)[6]						Mascot
		1076.57		1076.5	-0.0635	-59	27	35	NLTILMEDK												Mascot
		1158.58		1158.61	0.0284	25	2	11	AQEMTPQPLK						Oxidation (M)[4]						Mascot
		1282.57		1282.63	0.0639	50	69	79	LESMEPCSSVK						Carbamidomethyl (C)[7], Oxidation (M)[4]						Mascot
		1289.62		1289.62	-0.0065	-5	1	11	MAQEMTPQPLK						Oxidation (M)[1]						Mascot
		1305.62		1305.64	0.025	19	1	11	MAQEMTPQPLK						Oxidation (M)[1,5]						Mascot
		1308.7		1308.65	-0.0508	-39	57	68	IVDNCYAKIAAK												Mascot
		1350.65		1350.68	0.0379	28	82	93	IGLSMIEDAEEK						Oxidation (M)[5]						Mascot
		1491.79		1491.79	-0.0029	-2	27	39	NLTILMEDKCAIK												Mascot
		2137.3		2137.12	-0.1777	-83	290	312	LLALKEGLLVGISSGAAA												Mascot
									AAAIK
		2288.1		2288.12	0.012	5	151	170	IPDPEMSGEEILKMAEEL												Mascot
									EK
	6	hypothetical protein Csa_1G005580 [Cucumis sativus]										KGN63597.1			128429	6.24		19	46	0	6	0
		Protein Group
		RNA-dependent RNA polymerase 2 [Cucumis sativus]										ADU77018.1			128429		6.2399
																	997711
																	1816
		RNA-dependent RNA polymerase 2-like [Cucumis										NP_001267608.1			128429		6.2399
		sativus]															997711
																	1816
		Peptide Information
		Calc. Mass		Obsrv. Mass	± da	± ppm	Start	End	Sequence			Ion	C. I. %		Modification					Rank	Result Type
							Seq.	Seq.				Score
		922.441		922.484	0.0427	46	189	197	ISGSNMASR												Mascot
		922.441		922.484	0.0427	46	189	197	ISGSNMASR			6	0								Mascot
		1060.54		1060.58	0.0404	38	967	975	LVWSEEAAR												Mascot
Project 1\Sample project20180209\R20180300260-C																				of	143	242
		1140.5		1140.57	0.0745	65	841	850	TEAPMDYTGR												Mascot
		1232.67		1232.62	-0.0503	-41	799	809	GLVDCLIFPQK												Mascot
		1282.67		1282.63	-0.0392	-31	851	860	RPRIMDHDVK						Oxidation (M)[5]						Mascot
		1289.69		1289.62	-0.076	-59	799	809	GLVDCLIFPQK						Carbamidomethyl (C)[5]						Mascot
		1320.48		1320.62	0.1314	100	615	625	CCDSMPCYLNR						Oxidation (M)[5]						Mascot
		1340.56		1340.67	0.11	82	399	409	NFSSYASDFMR						Oxidation (M)[10]						Mascot
		1354.64		1354.66	0.024	18	492	501	QWMGCFEKIR						Carbamidomethyl (C)[5]						Mascot
		1370.63		1370.58	-0.0536	-39	492	501	QWMGCFEKIR						Carbamidomethyl (C)[5], Oxidation (M)[3]						Mascot
		1393.74		1393.72	-0.0206	-15	52	64	GSGRVQFTTLEAK												Mascot
		1441.74		1441.77	0.0354	25	564	576	CGVNHIPSAFQIR												Mascot
		1441.74		1441.77	0.0354	25	564	576	CGVNHIPSAFQIR			13	0								Mascot
		1679.86		1679.81	-0.0516	-31	925	937	VLKPREFPDFMER						Oxidation (M)[11]						Mascot
		1791.88		1791.75	-0.1259	-70	900	915	CLELAALHSMAVDFAK						Carbamidomethyl (C)[1], Oxidation (M)[10]						Mascot
		1867.96		1867.93	-0.0275	-15	510	526	MGQLFSSSTQTLVVPTR						Oxidation (M)[1]						Mascot
		1874.94		1874.94	-0.0017	-1	103	118	TENGVLHVGFMLKEER						Oxidation (M)[11]						Mascot
		2193.92		2194.08	0.1587	72	609	625	MLNVTKCCDSMPCYLNR						Carbamidomethyl (C)[7,8,13], Oxidation						Mascot
															(M)[1,11]
		2275.06		2275.12	0.0618	27	1071	1088	RMMASAWYHVTYHPSYF												Mascot
									K
		2706.33		2706.21	-0.1265	-47	867	890	FFVDYMINDTLGAISTAHL												Mascot
									VHADR
		2717.28		2717.12	-0.1604	-59	615	637	CCDSMPCYLNREIATLLS						Carbamidomethyl (C)[1,2,7], Oxidation (M)[5]						Mascot
									TLGVK
		2784.29		2784.41	0.114	41	527	551	DVEIIPDIEVNTDGIDYCF						Carbamidomethyl (C)[18]						Mascot
									SDGIGK
	7	putative TIR-NBS-LRR-AAA+ATPase [Cucumis sativus										ADU33175.1			118000	6.86		23	46	0
		var. hardwickii]
		Peptide Information
		Calc. Mass		Obsrv. Mass	± da	± ppm	Start	End	Sequence			Ion	C. I. %		Modification					Rank	Result Type
							Seq.	Seq.				Score
		807.461		807.407	-0.0545	-67	576	582	LPYSSIK												Mascot
		909.456		909.477	0.0208	23	408	414	ILDEYEK												Mascot
		1006.55		1006.46	-0.0961	-95	94	101	IIMCNKLR						Oxidation (M)[3]						Mascot
		1026.51		1026.47	-0.0408	-40	715	722	HLSLYYCK												Mascot
		1033.6		1033.58	-0.0219	-21	44	52	GINVFIDKK												Mascot
		1159.65		1159.59	-0.0536	-46	190	199	YPVGIDIQVR												Mascot
		1207.53		1207.62	0.0925	77	485	495	DDAMDVLNGNK						Oxidation (M)[4]						Mascot
		1339.59		1339.65	0.0506	38	793	803	ELDLSENNFCR												Mascot
		1344.56		1344.62	0.064	48	2	14	NQAGGSSSSSCFR						Carbamidomethyl (C)[11]						Mascot
		1360.73		1360.63	-0.0935	-69	178	189	LDRATMQLDVAK												Mascot
Project 1\Sample project20180209\R20180300260-C																				of	144	242
		1387.55		1387.69	0.1367	99	583	593	HFGQGYMSCER						Carbamidomethyl (C)[9], Oxidation (M)[7]						Mascot
		1436.7		1436.73	0.0309	22	30	41	SNFTSHLNMTLR						Oxidation (M)[9]						Mascot
		1439.69		1439.82	0.1274	88	427	439	ISYDGLEDEGITK												Mascot
		1487.71		1487.77	0.0561	38	454	465	VEMHNIIQQMGR						Oxidation (M)[3,10]						Mascot
		1978.94		1978.99	0.0485	25	25	41	GEDTRSNFTSHLNMTLR												Mascot
		2029.02		2028.98	-0.0415	-20	959	975	VSPGEYMWLIVLDPHTR						Oxidation (M)[7]						Mascot
		2176		2176.14	0.1499	69	576	593	LPYSSIKHFGQGYMSCE						Carbamidomethyl (C)[16], Oxidation (M)[14]						Mascot
									R
		2188.14		2188.03	-0.1065	-49	263	281	ELLCEILMDDSIKVSNLPR												Mascot
		2194.07		2194.08	0.0149	7	813	830	SLKYLYTMDCELLEEISK						Oxidation (M)[8]						Mascot
		2227.9		2228	0.1028	46	849	867	FPNNLAEFMSCDDSVEY						Oxidation (M)[9]						Mascot
									CK
		2288.13		2288.12	-0.0161	-7	868	886	GGELKQLVLMNCHIPDW						Oxidation (M)[10]						Mascot
									YR
		2427.25		2427.15	-0.1016	-42	72	93	ISIVVISESYASSSWCLNE												Mascot
									LVK
		2646.18		2646.36	0.1797	68	342	363	MQNVGGLDYDEALELFS						Oxidation (M)[1]						Mascot
									WHCFR
		2646.18		2646.36	0.1797	68	342	363	MQNVGGLDYDEALELFS						Oxidation (M)[1]						Mascot
									WHCFR
	8	hypothetical protein Csa_6G426370 [Cucumis sativus]										KGN48051.1			45584.9	8.55		13	44	0
		Peptide Information
		Calc. Mass		Obsrv. Mass	± da	± ppm	Start	End	Sequence			Ion	C. I. %		Modification					Rank	Result Type
							Seq.	Seq.				Score
		800.426		800.37	-0.0556	-69	178	184	SSQTHLK												Mascot
		915.489		915.401	-0.0886	-97	129	136	AIALENER												Mascot
		1109.63		1109.53	-0.1029	-93	99	108	SPIDKTHIAK												Mascot
		1117.65		1117.63	-0.0167	-15	339	348	AVRILSSICR												Mascot
		1439.77		1439.82	0.0499	35	342	354	ILSSICRFSASAK						Carbamidomethyl (C)[6]						Mascot
		1497.69		1497.8	0.1022	68	368	379	LCLVLQMDCSMK						Carbamidomethyl (C)[2,9]						Mascot
		1497.69		1497.8	0.1022	68	368	379	LCLVLQMDCSMK						Carbamidomethyl (C)[2,9]						Mascot
		1939		1938.96	-0.0403	-21	139	156	NLVAQSDGAFDFLAMVIK												Mascot
		1954.99		1954.96	-0.0366	-19	139	156	NLVAQSDGAFDFLAMVIK						Oxidation (M)[15]						Mascot
		2056.05		2055.97	-0.0723	-35	349	367	FSASAKVMQEMLEVGVV						Oxidation (M)[8,11]						Mascot
									AK
		2176.05		2176.14	0.0925	43	293	311	WSELGLVILDQLCGCAE						Carbamidomethyl (C)[13,15]						Mascot
									GR
		2275.13		2275.12	-0.0129	-6	292	311	RWSELGLVILDQLCGCAE						Carbamidomethyl (C)[14]						Mascot
									GR
		2288.15		2288.12	-0.03	-13	41	59	SSIEMWLFSFNKTVCPIT						Carbamidomethyl (C)[15]						Mascot
									K
		2646.39		2646.36	-0.0371	-14	53	76	TVCPITKQPLSSDPDLLT												Mascot
									PNHTLR
		2646.39		2646.36	-0.0371	-14	53	76	TVCPITKQPLSSDPDLLT												Mascot
									PNHTLR
Project 1\Sample project20180209\R20180300260-C																				of	145	242
		2943.42		2943.46	0.0425	14	355	379	VMQEMLEVGVVAKLCLV						Carbamidomethyl (C)[15,22], Oxidation						Mascot
									LQMDCSMK						(M)[2,5]
	9	PREDICTED: B3 domain-containing transcription										XP_011651832.1			74799.7	6.35		14	44	0	13	0
		repressor VAL2-like isoform X2 [Cucumis sativus]
		Peptide Information
		Calc. Mass		Obsrv. Mass	± da	± ppm	Start	End	Sequence			Ion	C. I. %		Modification					Rank	Result Type
							Seq.	Seq.				Score
		913.369		913.439	0.0707	77	5	12	TCMNVSCR												Mascot
		1076.5		1076.5	0.0055	5	487	495	AEKQDDQSR												Mascot
		1140.68		1140.57	-0.1113	-98	639	648	LNKGVNLNLR												Mascot
		1182.55		1182.63	0.0843	71	66	75	HLHCGCIASK						Carbamidomethyl (C)[4,6]						Mascot
		1328.54		1328.63	0.0941	71	54	65	DSGWRECTSCGK												Mascot
		1393.7		1393.72	0.0261	19	403	414	MDPEGKLIMGFR												Mascot
		1439.73		1439.82	0.0863	60	521	532	LHIDCQEALELR												Mascot
		1441.65		1441.77	0.1192	83	1	12	MALRTCMNVSCR			15	0		Carbamidomethyl (C)[6]						Mascot
		1441.8		1441.77	-0.0286	-20	233	246	EASKPSSPLLLGSR												Mascot
		1639.79		1639.86	0.0684	42	22	36	GWALRSGDFATLCDK												Mascot
		1874.79		1874.94	0.1471	78	5	20	TCMNVSCRASSSTEWR						Carbamidomethyl (C)[2]						Mascot
		1953.97		1953.99	0.0204	10	257	274	SVFNVGLESNTSMVSQV												Mascot
									R
		2027.03		2027.02	-0.0138	-7	149	166	QSHLSPSNNKNVSLVQM						Oxidation (M)[17]						Mascot
									K
		2194.1		2194.08	-0.0215	-10	620	638	SSCSTLEELTTRELENILR												Mascot
	10	hypothetical protein Csa_3G133880 [Cucumis sativus]										KGN56788.1			28142.3	4.86		10	44	0
		Protein Group
		PREDICTED: probable glutathione S-transferase										XP_004134391.2			28142.3		4.86
		[Cucumis sativus]															1335
																	144
		Peptide Information
		Calc. Mass		Obsrv. Mass	± da	± ppm	Start	End	Sequence			Ion	C. I. %		Modification					Rank	Result Type
							Seq.	Seq.				Score
		1060.56		1060.58	0.0258	24	197	205	NGMVENIKR												Mascot
		1076.55		1076.5	-0.0496	-46	197	205	NGMVENIKR						Oxidation (M)[3]						Mascot
		1207.68		1207.62	-0.0648	-54	225	234	NVLGFLELFR												Mascot
		1262.62		1262.63	0.0167	13	194	204	ADRNGMVENIK						Oxidation (M)[6]						Mascot
		1282.63		1282.63	0.001	1	235	245	CFCELVSIVGR						Carbamidomethyl (C)[1]						Mascot
		1305.66		1305.64	-0.0192	-15	182	193	AFMAVPAISENR												Mascot
		1328.63		1328.63	-0.0004	0	105	116	MFYPGGKEQGAK						Oxidation (M)[1]						Mascot
		1339.65		1339.65	-0.0045	-3	235	245	CFCELVSIVGR						Carbamidomethyl (C)[1,3]						Mascot
Project 1\Sample project20180209\R20180300260-C				1339.65																of	146	Mascot	242
		1368.71		1368.58	-0.1316	-96	99	111	GAAITRMFYPGGK												Mascot
		1519.74		1519.77	0.0255	17	235	247	CFCELVSIVGRFF												Mascot
		1747.91		1747.89	-0.0182	-10	167	181	LLESGSFPRLEAWSR												Mascot
		2075.99		2076.02	0.0322	16	1	17	MDEVKLHENWLSLSACK						Carbamidomethyl (C)[16], Oxidation (M)[1]						Mascot
Project 1\Sample project20180209\R20180300260-C																				of	147	242
Gel Idx/Pos			32/K5						Instr./Gel Origin		BA2151/Sample Project 20180209						Process Status			Analysis Succeeded
Plate [#] Name			[1] Sample Project 20180209						Instrument Sample Name								Spectra			11
Rank		Protein Name						Species				Accession No.			Protein MW		Protein	Pep.	Protein	Protein	Total Ion	Total Ion
																	PI	Count	Score	Score	Score	C. I. %
																				C. I. %
	1	hypothetical protein Csa_3G902910 [Cucumis sativus]										KGN60400.1			48515.4	4.83		18	748	100	660	100
		Protein Group
		PREDICTED: acetylornithine deacetylase-like [Cucumis										XP_004148484.1			48515.4		4.8299
		sativus]															999237
																	605
		Peptide Information
		Calc. Mass		Obsrv. Mass	± da	± ppm	Start	End	Sequence			Ion	C. I. %		Modification					Rank	Result Type
							Seq.	Seq.				Score
		845.473		845.498	0.0251	30	9	16	GTIGELQK												Mascot
		922.463		922.475	0.0122	13	336	343	YTLPDGTR												Mascot
		922.463		922.475	0.0122	13	336	343	YTLPDGTR			30	85.131								Mascot
		950.483		950.495	0.0123	13	435	442	IISQFEDV												Mascot
		1033.59		1033.61	0.0195	19	17	25	ESYIPLLAK												Mascot
		1126.5		1126.52	0.0217	19	72	80	VSYDDKDER												Mascot
		1126.5		1126.52	0.0217	19	72	80	VSYDDKDER			52	99.915								Mascot
		1306.62		1306.6	-0.021	-16	252	261	FYEDFPVHPR												Mascot
		1306.62		1306.6	-0.021	-16	252	261	FYEDFPVHPR			78	100								Mascot
		1333.75		1333.7	-0.0442	-33	336	347	YTLPDGTRGILK												Mascot
		1354.65		1354.67	0.0178	13	117	128	FDPFSLSIEGDK												Mascot
		1401.74		1401.75	0.0145	10	81	93	GHLIITYPGTDSK												Mascot
		1497.78		1497.79	0.0113	8	300	312	LTPFYEVSDVISK												Mascot
		1497.78		1497.79	0.0113	8	300	312	LTPFYEVSDVISK			32	90.597								Mascot
		1515.84		1515.8	-0.0356	-23	2	16	GSTPSIKGTIGELQK												Mascot
		1623.84		1623.83	-0.0034	-2	117	130	FDPFSLSIEGDKLR												Mascot
		1623.84		1623.83	-0.0034	-2	117	130	FDPFSLSIEGDKLR			104	100								Mascot
		1858.94		1858.94	0.001	1	133	149	GTTDCLGHVALLTELMK						Carbamidomethyl (C)[5]						Mascot
		1874.94		1874.94	0.0028	1	133	149	GTTDCLGHVALLTELMK						Carbamidomethyl (C)[5], Oxidation (M)[16]						Mascot
		2136.14		2136.12	-0.0296	-14	51	70	HVLDALNPYSTNNGGPLII												Mascot
									K
		2147.06		2147.07	0.0105	5	348	367	VEFGNPISGIACDVHSIGF						Carbamidomethyl (C)[12]						Mascot
									K
		2166.03		2166.03	-0.0073	-3	313	330	IEEYIAYTNAHVEELESR												Mascot
		2166.03		2166.03	-0.0073	-3	313	330	IEEYIAYTNAHVEELESR			152	100								Mascot
		2411.14		2411.15	0.0091	4	95	116	VISFVGSHMDVVPANAH												Mascot
Project 1\Sample project20180209\R20180300260-C				2411.15																of	148	Mascot	242
									DDSWK
		2427.14		2427.15	0.0073	3	95	116	VISFVGSHMDVVPANAH						Oxidation (M)[9]						Mascot
									DDSWK
		2646.34		2646.34	0.0034	1	26	50	LIGEAESVQNNPPDGLIPI												Mascot
									EDNVGR
		2646.34		2646.34	0.0034	1	26	50	LIGEAESVQNNPPDGLIPI			212	100								Mascot
									EDNVGR
	2	hypothetical protein Csa_6G119952 [Cucumis sativus]										KGN46666.1			11239.4	6.05		6	52	65.011	17	0
		Peptide Information
		Calc. Mass		Obsrv. Mass	± da	± ppm	Start	End	Sequence			Ion	C. I. %		Modification					Rank	Result Type
							Seq.	Seq.				Score
		1042.55		1042.51	-0.0453	-43	11	20	GEADLSVPVR												Mascot
		1159.6		1159.58	-0.0245	-21	2	10	IFFVSMLMR						Oxidation (M)[6]						Mascot
		1306.64		1306.6	-0.0351	-27	1	10	MIFFVSMLMR						Oxidation (M)[1,7]						Mascot
		1306.64		1306.6	-0.0351	-27	1	10	MIFFVSMLMR			17	0		Oxidation (M)[1,7]						Mascot
		1322.63		1322.64	0.006	5	1	10	MIFFVSMLMR						Oxidation (M)[1,7,9]						Mascot
		1441.79		1441.76	-0.0287	-20	91	102	SQVQQVRLISHF												Mascot
		1441.79		1441.76	-0.0287	-20	91	102	SQVQQVRLISHF												Mascot
		2163.89		2164.05	0.156	72	29	47	HAAEYCAMYDICGTRSD						Carbamidomethyl (C)[6], Oxidation (M)[8]						Mascot
									GK
		2684.25		2684.3	0.0557	21	68	90	IQSLCPTISGNVCCTEAQ						Carbamidomethyl (C)[5,13,14]						Mascot
									FETLR
	3	hypothetical protein Csa_2G023870 [Cucumis sativus]										KGN60920.1			17728.1	4.96		8	48	14.113
		Peptide Information
		Calc. Mass		Obsrv. Mass	± da	± ppm	Start	End	Sequence			Ion	C. I. %		Modification					Rank	Result Type
							Seq.	Seq.				Score
		1304.66		1304.62	-0.0377	-29	75	85	HSSDEIYLGKR												Mascot
		1410.66		1410.67	0.0091	6	1	13	MAVEDSNSPYGLK												Mascot
		1605.76		1605.84	0.0796	50	37	50	GTPQYIELESDPEK												Mascot
		2079.04		2078.94	-0.095	-46	37	54	GTPQYIELESDPEKGFLR												Mascot
		2122.1		2122.05	-0.0474	-22	14	31	LLIEDYPFAVDGLEICRR												Mascot
		2179.12		2179.06	-0.0569	-26	14	31	LLIEDYPFAVDGLEICRR						Carbamidomethyl (C)[16]						Mascot
		2184.26		2184.06	-0.198	-91	55	74	TINSQVQTLLGISLVEILS												Mascot
									R
		2238.06		2238.02	-0.041	-18	32	50	FMPEKGTPQYIELESDPE												Mascot
									K
		2307.19		2307.12	-0.0706	-31	127	148	VGPINVPYTSLYPTSNEG												Mascot
									LTGK
	4	PREDICTED: uncharacterized protein LOC101207235										XP_011657619.1			55428.1	8.31		14	47	0
		isoform X2 [Cucumis sativus]
		Peptide Information
							Start	End				Ion
Project 1\Sample project20180209\R20180300260-C		Calc. Mass		Obsrv. Mass	± da	± ppm			Sequence				C. I. %		Modification					Rank	149	Result Type	of	242
							Seq.	Seq.				Score
		956.403		956.451	0.0476	50	425	432	EMFSGEEK												Mascot
		972.398		972.492	0.0945	97	425	432	EMFSGEEK						Oxidation (M)[2]						Mascot
		1182.69		1182.69	-0.001	-1	201	210	YKPSGYLKVK												Mascot
		1289.63		1289.61	-0.0243	-19	63	72	QISGWFCHRR												Mascot
		1304.61		1304.62	0.0165	13	77	86	RFCDTYTSVR						Carbamidomethyl (C)[3]						Mascot
		1322.74		1322.64	-0.1061	-80	445	456	IPPTNELAVVNR												Mascot
		1328.59		1328.62	0.0358	27	422	432	MPKEMFSGEEK						Oxidation (M)[1]						Mascot
		1333.68		1333.7	0.0186	14	51	62	SQLSEELGLTEK												Mascot
		1344.58		1344.61	0.0274	20	422	432	MPKEMFSGEEK						Oxidation (M)[1,5]						Mascot
		1368.65		1368.57	-0.0734	-54	364	374	MNPSYNFPRSR												Mascot
		2033.92		2034.04	0.1231	61	90	110	SSGVIQDHGSGLAQDSC												Mascot
									GSTK
		2163.93		2164.05	0.1106	51	2	20	EEELGTAMHSEENKDST												Mascot
									EK
		2182.14		2182.05	-0.0916	-42	445	463	IPPTNELAVVNRCQLDFP												Mascot
									R
		2228.06		2227.99	-0.0691	-31	44	62	YPTEEMKSQLSEELGLTE						Oxidation (M)[6]						Mascot
									K
		2310.97		2311.11	0.1413	61	1	20	MEEELGTAMHSEENKDS						Oxidation (M)[1]						Mascot
									TEK
		2645.29		2645.37	0.0803	30	389	411	IVSEPTEMQLHNHGSVAS												Mascot
									RSFYR
	5	hypothetical protein Csa_6G432280 [Cucumis sativus]										KGN48104.1			57009.7	6.7		14	46	0
		Protein Group
		PREDICTED: uncharacterized protein LOC101207235										XP_004140200.1			57009.7		6.6999
		isoform X1 [Cucumis sativus]															998092
																	6514
		Peptide Information
		Calc. Mass		Obsrv. Mass	± da	± ppm	Start	End	Sequence			Ion	C. I. %		Modification					Rank	Result Type
							Seq.	Seq.				Score
		956.403		956.451	0.0476	50	425	432	EMFSGEEK												Mascot
		972.398		972.492	0.0945	97	425	432	EMFSGEEK						Oxidation (M)[2]						Mascot
		1182.69		1182.69	-0.001	-1	201	210	YKPSGYLKVK												Mascot
		1289.63		1289.61	-0.0243	-19	63	72	QISGWFCHRR												Mascot
		1304.61		1304.62	0.0165	13	77	86	RFCDTYTSVR						Carbamidomethyl (C)[3]						Mascot
		1322.74		1322.64	-0.1061	-80	445	456	IPPTNELAVVNR												Mascot
		1328.59		1328.62	0.0358	27	422	432	MPKEMFSGEEK						Oxidation (M)[1]						Mascot
		1333.68		1333.7	0.0186	14	51	62	SQLSEELGLTEK												Mascot
		1344.58		1344.61	0.0274	20	422	432	MPKEMFSGEEK						Oxidation (M)[1,5]						Mascot
		1368.65		1368.57	-0.0734	-54	364	374	MNPSYNFPRSR												Mascot
Project 1\Sample project20180209\R20180300260-C																				of	150	242
		2033.92		2034.04	0.1231	61	90	110	SSGVIQDHGSGLAQDSC												Mascot
									GSTK
		2163.93		2164.05	0.1106	51	2	20	EEELGTAMHSEENKDST												Mascot
									EK
		2182.14		2182.05	-0.0916	-42	445	463	IPPTNELAVVNRCQLDFP												Mascot
									R
		2228.06		2227.99	-0.0691	-31	44	62	YPTEEMKSQLSEELGLTE						Oxidation (M)[6]						Mascot
									K
		2310.97		2311.11	0.1413	61	1	20	MEEELGTAMHSEENKDS						Oxidation (M)[1]						Mascot
									TEK
		2645.29		2645.37	0.0803	30	389	411	IVSEPTEMQLHNHGSVAS												Mascot
									RSFYR
	6	hypothetical protein Csa_7G302370 [Cucumis sativus]										KGN44473.1			35034.4	8.46		12	45	0
		Peptide Information
		Calc. Mass		Obsrv. Mass	± da	± ppm	Start	End	Sequence			Ion	C. I. %		Modification					Rank	Result Type
							Seq.	Seq.				Score
		845.426		845.498	0.0714	84	61	66	NWQELR												Mascot
		922.481		922.475	-0.0064	-7	157	164	MVYGLPSR												Mascot
		922.481		922.475	-0.0064	-7	157	164	MVYGLPSR												Mascot
		1042.48		1042.51	0.0266	26	7	14	QSMFNCKK						Carbamidomethyl (C)[6]						Mascot
		1159.47		1159.58	0.1099	95	171	179	CPFFNGDMR						Carbamidomethyl (C)[1], Oxidation (M)[8]						Mascot
		1288.75		1288.63	-0.1183	-92	254	264	YVVTNPLIELK												Mascot
		1342.64		1342.6	-0.0319	-24	243	253	HVQPAREMCSK						Carbamidomethyl (C)[9]						Mascot
		1410.64		1410.67	0.0268	19	272	283	HELCSYIVCESK												Mascot
		1623.76		1623.83	0.0726	45	272	284	HELCSYIVCESKR						Carbamidomethyl (C)[4]						Mascot
		1623.76		1623.83	0.0726	45	272	284	HELCSYIVCESKR						Carbamidomethyl (C)[4]						Mascot
		1874.84		1874.94	0.0976	52	139	156	ANSEDDWLAASPDGAID												Mascot
									K
		2136.95		2137.13	0.1846	86	205	221	DWMDFYVWTPNGSSLF						Oxidation (M)[3]						Mascot
									R
		2166.04		2166.03	-0.0117	-5	187	204	VPLYCIPQAQGLMEIMDR						Carbamidomethyl (C)[5], Oxidation (M)[13,16]						Mascot
		2166.04		2166.03	-0.0117	-5	187	204	VPLYCIPQAQGLMEIMDR						Carbamidomethyl (C)[5], Oxidation (M)[13,16]						Mascot
		2203.18		2203.01	-0.1651	-75	120	138	YKLITGNSVLFPEFQVYG												Mascot
									K
	7	PREDICTED: phragmoplast orienting kinesin 2										XP_011649204.1			335444	5.11		43	45	0
		[Cucumis sativus]
		Protein Group
		hypothetical protein Csa_2G237130 [Cucumis sativus]										KGN61743.1			334024		5.11
																	1335
																	144
		Peptide Information
		Calc. Mass		Obsrv. Mass	± da	± ppm	Start	End	Sequence			Ion	C. I. %		Modification					Rank	Result Type
							Seq.	Seq.				Score
		922.474		922.475	0.001	1	1018	1024	FDESRLR												Mascot
Project 1\Sample project20180209\R20180300260-C				922.475																of	151	Mascot	242
		922.474		922.475	0.001	1	1018	1024	FDESRLR												Mascot
		972.537		972.492	-0.0451	-46	1811	1818	SGFHRIQK												Mascot
		1033.57		1033.61	0.0413	40	1030	1038	MQVSLEKAK												Mascot
		1042.57		1042.51	-0.0646	-62	339	346	IFEFLFAR												Mascot
		1069.57		1069.54	-0.025	-23	186	194	INNFSALYK												Mascot
		1117.6		1117.64	0.0398	36	1180	1188	IWISEQVSR												Mascot
		1159.65		1159.58	-0.0746	-64	1500	1510	SLGVVQAQMVK												Mascot
		1260.61		1260.64	0.0301	24	51	61	NSEQEQEVGLK												Mascot
		1262.65		1262.65	-0.0024	-2	775	785	EVLMGEVSRSR												Mascot
		1282.69		1282.63	-0.0677	-53	906	916	IILNEGMLSHR												Mascot
		1306.67		1306.6	-0.0744	-57	2679	2688	QLTEFVEERR												Mascot
		1306.67		1306.6	-0.0744	-57	2679	2688	QLTEFVEERR												Mascot
		1322.63		1322.64	0.011	8	2318	2328	CSIEEELSEKR												Mascot
		1333.64		1333.7	0.0616	46	943	954	CEAVGRELEEAK												Mascot
		1340.61		1340.6	-0.0098	-7	1257	1268	ATCIAEMEDTIK						Oxidation (M)[7]						Mascot
		1340.61		1340.6	-0.0098	-7	1257	1268	ATCIAEMEDTIK			4	0		Oxidation (M)[7]						Mascot
		1342.7		1342.6	-0.0926	-69	674	684	QLEAEIEQLNR												Mascot
		1354.67		1354.67	-0.0001	0	1215	1225	IDMESMLKSLR						Oxidation (M)[3,6]						Mascot
		1362.69		1362.75	0.0686	50	2225	2236	LLQESASESKDR												Mascot
		1363.61		1363.66	0.0512	38	2804	2814	TPNIDFDEEQR												Mascot
		1394.76		1394.66	-0.1033	-74	2491	2502	HVQILEGDVKEK												Mascot
		1401.7		1401.75	0.0509	36	2792	2803	EELAYFRTSTGK												Mascot
		1410.64		1410.67	0.031	22	822	833	CSLESCLEENRK												Mascot
		1441.74		1441.76	0.0189	13	183	194	TDRINNFSALYK												Mascot
		1441.74		1441.76	0.0189	13	183	194	TDRINNFSALYK												Mascot
		1491.75		1491.79	0.0426	29	1729	1741	SCLENAWSEIIVK												Mascot
		1519.78		1519.78	0.0065	4	1851	1863	SNYMGHQLVVLMK												Mascot
		1605.77		1605.84	0.0716	45	2030	2042	CQALEAECDRLLK						Carbamidomethyl (C)[1,8]						Mascot
		1631.67		1631.81	0.1431	88	2142	2155	SIDSMGMLDVDCTR						Carbamidomethyl (C)[12], Oxidation (M)[5,7]						Mascot
		1645.78		1645.84	0.0633	38	2462	2475	NQMHNFKNADADLK												Mascot
		1719.85		1719.88	0.0366	21	2421	2435	SVEELECTINVLENK												Mascot
		1875.06		1874.94	-0.1207	-64	1871	1886	IFISSLLGQEELLKER												Mascot
		1922.92		1922.93	0.012	6	1257	1273	ATCIAEMEDTIKLAEER												Mascot
		1953.91		1954.01	0.0989	51	1616	1632	EADIMINELMIANETSK						Oxidation (M)[5,10]						Mascot
		2147.08		2147.07	-0.0105	-5	250	268	CLKQESAQSITWIGQPET												Mascot
									K
		2173.9		2174.05	0.1443	66	2638	2655	LDMTTCMSLFDDNHQMQ						Oxidation (M)[3]						Mascot
									K
Project 1\Sample project20180209\R20180300260-C																				of	152	242
		2210.09		2210.03	-0.0635	-29	1905	1922	DLESCILDEEIKEFTLQK						Carbamidomethyl (C)[5]						Mascot
		2223.07		2223.06	-0.0037	-2	1561	1579	LKAFEQNVFEAGSHWCQ												Mascot
									TK
		2238.1		2238.02	-0.0734	-33	710	729	MESLLGGSIPAETYLLEE						Oxidation (M)[1]						Mascot
									NR
		2411.11		2411.15	0.0477	20	813	832	TLAELEETKCSLESCLEE						Carbamidomethyl (C)[10,15]						Mascot
									NR
		2427.3		2427.15	-0.1504	-62	955	975	SIIEALESQQIISINEIEELR												Mascot
		2643.19		2643.39	0.1975	75	1658	1678	SLQNYNTLSCQQFQTLE						Carbamidomethyl (C)[10], Oxidation (M)[20]						Mascot
									EHMR
		2646.27		2646.34	0.0752	28	1349	1371	GICATLGKQLTEEQEYHH						Oxidation (M)[20]						Mascot
									SMQVK
		2646.27		2646.34	0.0752	28	1349	1371	GICATLGKQLTEEQEYHH						Oxidation (M)[20]						Mascot
									SMQVK
		2659.16		2659.35	0.199	75	1427	1448	EERWTGVNTHQENNVN						Oxidation (M)[17]						Mascot
									MDADQR
		2662.25		2662.36	0.1055	40	2533	2557	SLEAMAEQVRPEGHATY												Mascot
									ATNASSNK
		2668.32		2668.33	0.0164	6	1524	1545	HNQQNLQCLMNQVLTLQ						Carbamidomethyl (C)[8]						Mascot
									DTIEK
		2684.31		2684.3	-0.0095	-4	1524	1545	HNQQNLQCLMNQVLTLQ						Carbamidomethyl (C)[8], Oxidation (M)[10]						Mascot
									DTIEK
	8	PREDICTED: histidine kinase 3 [Cucumis sativus]										XP_011656812.1			113006	6.73		13	43	0	24	40.807
		Peptide Information
		Calc. Mass		Obsrv. Mass	± da	± ppm	Start	End	Sequence			Ion	C. I. %		Modification					Rank	Result Type
							Seq.	Seq.				Score
		1042.55		1042.51	-0.0389	-37	828	837	AGMLAASLHR						Oxidation (M)[3]						Mascot
		1126.45		1126.52	0.0725	64	88	97	EALGSMCDER						Oxidation (M)[6]						Mascot
		1126.45		1126.52	0.0725	64	88	97	EALGSMCDER			24	40.807		Oxidation (M)[6]						Mascot
		1282.73		1282.63	-0.0994	-77	797	808	LFLLTSSISSSK												Mascot
		1394.62		1394.66	0.0454	33	88	99	EALGSMCDERAR						Carbamidomethyl (C)[7]						Mascot
		1410.61		1410.67	0.0561	40	88	99	EALGSMCDERAR						Carbamidomethyl (C)[7], Oxidation (M)[6]						Mascot
		1434.74		1434.67	-0.0727	-51	574	586	NSTLSGYPVANRR												Mascot
		1491.82		1491.79	-0.0275	-18	716	728	GMRALVVDHQPIR												Mascot
		1764.05		1763.91	-0.1354	-77	849	864	NGELPVLSLRNLLLGR												Mascot
		2122.07		2122.05	-0.0223	-11	2	22	NWFINGGVMETKAGLLG						Oxidation (M)[9]						Mascot
									GGGK
		2149.08		2149.06	-0.0173	-8	877	897	IVAAGALQRYGADVVCE												Mascot
									NSGR
		2165.02		2165.05	0.0305	14	979	996	CGMDGYVSKPFEVERLY						Oxidation (M)[3]						Mascot
									R
		2200.18		2200.01	-0.1697	-77	455	475	TAQDSGKALVSLINEVLD												Mascot
									QAK
		2200.18		2200.01	-0.1697	-77	455	475	TAQDSGKALVSLINEVLD												Mascot
									QAK
		2210.13		2210.03	-0.1048	-47	959	978	VPILAMTADVIQATHEECL												Mascot
									R
		2645.23		2645.37	0.1391	53	937	958	INDGIQVGELSKEAYENT						Carbamidomethyl (C)[19]						Mascot
									CYWR
Project 1\Sample project20180209\R20180300260-C																				of	153	242
	9	PREDICTED: cysteine synthase-like isoform X1										XP_004135663.2			37943.8	4.97		11	43	0
		[Cucumis sativus]
		Peptide Information
		Calc. Mass		Obsrv. Mass	± da	± ppm	Start	End	Sequence			Ion	C. I. %		Modification					Rank	Result Type
							Seq.	Seq.				Score
		1042.45		1042.51	0.0564	54	346	354	QEALNMAYS						Oxidation (M)[6]						Mascot
		1282.57		1282.63	0.0605	47	69	79	LESMEPCSSVK						Carbamidomethyl (C)[7], Oxidation (M)[4]						Mascot
		1289.62		1289.61	-0.015	-12	1	11	MAQEMTPQPLK						Oxidation (M)[1]						Mascot
		1305.62		1305.63	0.0162	12	1	11	MAQEMTPQPLK						Oxidation (M)[1,5]						Mascot
		1308.7		1308.63	-0.0682	-52	57	68	IVDNCYAKIAAK												Mascot
		1350.65		1350.64	-0.0053	-4	82	93	IGLSMIEDAEEK						Oxidation (M)[5]						Mascot
		1473.71		1473.75	0.0315	21	151	163	IPDPEMSGEEILK						Oxidation (M)[6]						Mascot
		1491.79		1491.79	0.0029	2	27	39	NLTILMEDKCAIK												Mascot
		1605.78		1605.84	0.0651	41	80	93	DRIGLSMIEDAEEK												Mascot
		2137.3		2137.13	-0.1623	-76	290	312	LLALKEGLLVGISSGAAA												Mascot
									AAAIK
		2288.1		2288.12	0.0122	5	151	170	IPDPEMSGEEILKMAEEL												Mascot
									EK
		2628.4		2628.36	-0.0349	-13	140	163	ILALAFGAELRIPDPEMSG						Oxidation (M)[17]						Mascot
									EEILK
	10	PREDICTED: hypersensitive-induced response protein										XP_004148128.1			33569.2	5.22		10	42	0
		4 [Cucumis sativus]
		Peptide Information
		Calc. Mass		Obsrv. Mass	± da	± ppm	Start	End	Sequence			Ion	C. I. %		Modification					Rank	Result Type
							Seq.	Seq.				Score
		1117.54		1117.64	0.098	88	162	171	AMNEINAAQR												Mascot
		1260.72		1260.64	-0.079	-63	53	63	ISSLDVRIETK												Mascot
		1282.6		1282.63	0.0275	21	114	123	MNLDELFEQK						Oxidation (M)[1]						Mascot
		1289.64		1289.61	-0.0301	-23	161	171	RAMNEINAAQR						Oxidation (M)[3]						Mascot
		1333.6		1333.7	0.1044	78	278	290	NGMMEAAASAQPR												Mascot
		1531.81		1531.76	-0.0546	-36	257	270	NTTVFIPHGPGHVR												Mascot
		2233.15		2233.11	-0.0342	-15	250	270	DLGNSSKNTTVFIPHGPG												Mascot
									HVR
		2643.36		2643.39	0.0315	12	234	256	EVMDLILITQYFDTIKDLG												Mascot
									NSSK
		2645.26		2645.37	0.1091	41	2	25	GNTYCVLFGCVEQSSVG												Mascot
									VVERWGR
		2659.35		2659.35	0.0005	0	234	256	EVMDLILITQYFDTIKDLG						Oxidation (M)[3]						Mascot
									NSSK
		2718.28		2718.38	0.1016	37	278	302	NGMMEAAASAQPRVTN						Oxidation (M)[3,4]						Mascot
									DEVNINLLQ
Project 1\Sample project20180209\R20180300260-C																				of	154	242
Gel Idx/Pos			33/K6						Instr./Gel Origin		BA2151/Sample Project 20180209						Process Status			Analysis Succeeded
Plate [#] Name			[1] Sample Project 20180209						Instrument Sample Name								Spectra			11
Rank		Protein Name						Species				Accession No.			Protein MW		Protein	Pep.	Protein	Protein	Total Ion	Total Ion
																	PI	Count	Score	Score	Score	C. I. %
																				C. I. %
	1	PREDICTED: actin-7 [Cucumis sativus]										XP_004147353.1			41682.9	5.31		11	281	100	240	100
		Protein Group
		PREDICTED: actin-7 [Cucumis sativus]										XP_011657767.1			41682.9		5.3099
																	999427
																	7954
		actin [Cucumis sativus]										KGN62135.1			41682.9		5.3099
																	999427
																	7954
		hypothetical protein Csa_6G484600 [Cucumis sativus]										KGN48382.1			41682.9		5.3099
																	999427
																	7954
		Peptide Information
		Calc. Mass		Obsrv. Mass	± da	± ppm	Start	End	Sequence			Ion	C. I. %		Modification					Rank	Result Type
							Seq.	Seq.				Score
		976.448		976.473	0.0248	25	21	30	AGFAGDDAPR												Mascot
		976.448		976.473	0.0248	25	21	30	AGFAGDDAPR			34	94.171								Mascot
		1182.53		1182.59	0.0608	51	53	63	DAYVGDEAQSK												Mascot
		1338.63		1338.65	0.0243	18	53	64	DAYVGDEAQSKR												Mascot
		1445.67		1445.68	0.0174	12	362	374	GEYDESGPSIVHR												Mascot
		1445.67		1445.68	0.0174	12	362	374	GEYDESGPSIVHR			75	100								Mascot
		1525.76		1525.78	0.0212	14	315	328	MSKEITALAPSSMK						Oxidation (M)[1,13]						Mascot
		1525.76		1525.78	0.0212	14	315	328	MSKEITALAPSSMK						Oxidation (M)[1,13]						Mascot
		1774.9		1774.91	0.0134	8	241	256	NYELPDGQVITIGAER												Mascot
		1774.9		1774.91	0.0134	8	241	256	NYELPDGQVITIGAER			34	94.062								Mascot
		1855.93		1855.91	-0.0233	-13	218	233	LAYVALDYEQELETAK												Mascot
		1948.87		1948.89	0.0133	7	71	86	YPIEHGIVSNWDDMEK						Oxidation (M)[14]						Mascot
		1954.06		1954.07	0.0054	3	98	115	VAPEEHPVLLTEAPLNPK												Mascot
		1954.06		1954.07	0.0054	3	98	115	VAPEEHPVLLTEAPLNPK			98	100								Mascot
		1975.91		1976.04	0.1274	64	2	20	ADAEDIQPLVCDNGTGM												Mascot
									VK
		2199.08		2199.09	0.0102	5	294	314	DLYGNIVLSGGSTMFPGI						Oxidation (M)[14]						Mascot
									ADR
	2	hypothetical protein Csa_4G296030 [Cucumis sativus]										KGN54250.1			35583.9	5.28		9	165	100	131	100
		Peptide Information
		Calc. Mass		Obsrv. Mass	± da	± ppm	Start	End	Sequence			Ion	C. I. %		Modification					Rank	Result Type
							Seq.	Seq.				Score
		Calc. Mass		Obsrv. Mass	± da	± ppm			Sequence				C. I. %		Modification					Rank	Result Type
Project 1\Sample project20180209\R20180300260-C																				of	155	242
		976.448		976.473	0.0248	25	21	30	AGFAGDDAPR												Mascot
		976.448		976.473	0.0248	25	21	30	AGFAGDDAPR			34	94.171								Mascot
		1182.53		1182.59	0.0608	51	53	63	DAYVGDEAQSK												Mascot
		1338.63		1338.65	0.0243	18	53	64	DAYVGDEAQSKR												Mascot
		1774.91		1774.91	0.0026	1	259	274	CPEEITALAPSSMKIK						Carbamidomethyl (C)[1]						Mascot
		1774.91		1774.91	0.0026	1	259	274	CPEEITALAPSSMKIK						Carbamidomethyl (C)[1]						Mascot
		1779.88		1779.86	-0.0153	-9	257	272	FRCPEEITALAPSSMK												Mascot
		1852.89		1852.84	-0.049	-26	257	272	FRCPEEITALAPSSMK						Carbamidomethyl (C)[3], Oxidation (M)[15]						Mascot
		1948.87		1948.89	0.0133	7	71	86	YPIEHGIVSNWDDMEK						Oxidation (M)[14]						Mascot
		1954.06		1954.07	0.0054	3	98	115	VAPEEHPVLLTEAPLNPK												Mascot
		1954.06		1954.07	0.0054	3	98	115	VAPEEHPVLLTEAPLNPK			98	100								Mascot
		2091.93		2091.94	0.0056	3	2	20	ADNEDIQPLVCDNGTGM						Carbamidomethyl (C)[11], Oxidation (M)[17]						Mascot
									VK
		2238.97		2239.07	0.1011	45	1	20	MADNEDIQPLVCDNGTG						Carbamidomethyl (C)[12], Oxidation (M)[1,18]						Mascot
									MVK
	3	PREDICTED: actin-like [Cucumis sativus]										XP_011654369.1			37922.1	5.38		8	157	100	131	100
		Peptide Information
		Calc. Mass		Obsrv. Mass	± da	± ppm	Start	End	Sequence			Ion	C. I. %		Modification					Rank	Result Type
							Seq.	Seq.				Score
		976.448		976.473	0.0248	25	21	30	AGFAGDDAPR												Mascot
		976.448		976.473	0.0248	25	21	30	AGFAGDDAPR			34	94.171								Mascot
		1182.53		1182.59	0.0608	51	53	63	DAYVGDEAQSK												Mascot
		1338.63		1338.65	0.0243	18	53	64	DAYVGDEAQSKR												Mascot
		1525.76		1525.78	0.0212	14	281	294	MSKEITALAPSSMK						Oxidation (M)[1,13]						Mascot
		1525.76		1525.78	0.0212	14	281	294	MSKEITALAPSSMK						Oxidation (M)[1,13]						Mascot
		1948.87		1948.89	0.0133	7	71	86	YPIEHGIVSNWDDMEK						Oxidation (M)[14]						Mascot
		1954.06		1954.07	0.0054	3	98	115	VAPEEHPVLLTEAPLNPK												Mascot
		1954.06		1954.07	0.0054	3	98	115	VAPEEHPVLLTEAPLNPK			98	100								Mascot
		2091.93		2091.94	0.0056	3	2	20	ADNEDIQPLVCDNGTGM						Carbamidomethyl (C)[11], Oxidation (M)[17]						Mascot
									VK
		2238.97		2239.07	0.1011	45	1	20	MADNEDIQPLVCDNGTG						Carbamidomethyl (C)[12], Oxidation (M)[1,18]						Mascot
									MVK
	4	Actin 3 [Cucumis sativus]										KGN59299.1			41675.9	5.31		8	155	100	131	100
		Protein Group
		PREDICTED: actin [Cucumis sativus]										XP_004136568.1			41675.9		5.3099
																	999427
																	7954
		Peptide Information
							Start	End				Ion
Project 1\Sample project20180209\R20180300260-C		Calc. Mass		Obsrv. Mass	± da	± ppm			Sequence				C. I. %		Modification					Rank	156	Result Type	of	242
							Seq.	Seq.				Score
		976.448		976.473	0.0248	25	21	30	AGFAGDDAPR												Mascot
		976.448		976.473	0.0248	25	21	30	AGFAGDDAPR			34	94.171								Mascot
		1182.53		1182.59	0.0608	51	53	63	DAYVGDEAQSK												Mascot
		1338.63		1338.65	0.0243	18	53	64	DAYVGDEAQSKR												Mascot
		1525.76		1525.78	0.0212	14	315	328	MSKEITALAPSSMK						Oxidation (M)[1,13]						Mascot
		1525.76		1525.78	0.0212	14	315	328	MSKEITALAPSSMK						Oxidation (M)[1,13]						Mascot
		1948.87		1948.89	0.0133	7	71	86	YPIEHGIVSNWDDMEK						Oxidation (M)[14]						Mascot
		1954.06		1954.07	0.0054	3	98	115	VAPEEHPVLLTEAPLNPK												Mascot
		1954.06		1954.07	0.0054	3	98	115	VAPEEHPVLLTEAPLNPK			98	100								Mascot
		2007.9		2007.95	0.0483	24	2	20	ADSEDIQPLVCDNGTGM						Oxidation (M)[17]						Mascot
									VK
		2199.08		2199.09	0.0102	5	294	314	DLYGNIVLSGGSTMFPGI						Oxidation (M)[14]						Mascot
									ADR
	5	PREDICTED: actin-97-like [Cucumis sativus]										XP_004147692.1			41722.8	5.31		8	155	100	131	100
		Peptide Information
		Calc. Mass		Obsrv. Mass	± da	± ppm	Start	End	Sequence			Ion	C. I. %		Modification					Rank	Result Type
							Seq.	Seq.				Score
		976.448		976.473	0.0248	25	21	30	AGFAGDDAPR												Mascot
		976.448		976.473	0.0248	25	21	30	AGFAGDDAPR			34	94.171								Mascot
		1182.53		1182.59	0.0608	51	53	63	DAYVGDEAQSK												Mascot
		1338.63		1338.65	0.0243	18	53	64	DAYVGDEAQSKR												Mascot
		1561.83		1561.85	0.0295	19	186	198	DLTDNLMKILTER												Mascot
		1948.87		1948.89	0.0133	7	71	86	YPIEHGIVSNWDDMEK						Oxidation (M)[14]						Mascot
		1954.06		1954.07	0.0054	3	98	115	VAPEEHPVLLTEAPLNPK												Mascot
		1954.06		1954.07	0.0054	3	98	115	VAPEEHPVLLTEAPLNPK			98	100								Mascot
		2007.9		2007.95	0.0483	24	2	20	ADSEDIQPLVCDNGTGM						Oxidation (M)[17]						Mascot
									VK
		2199.08		2199.09	0.0102	5	294	314	DLYGNIVLSGGSTMFPGI						Oxidation (M)[14]						Mascot
									ADR
	6	hypothetical protein Csa_5G517100 [Cucumis sativus]										KGN51311.1			41712.8	5.31		7	150	100	131	100
		Peptide Information
		Calc. Mass		Obsrv. Mass	± da	± ppm	Start	End	Sequence			Ion	C. I. %		Modification					Rank	Result Type
							Seq.	Seq.				Score
		976.448		976.473	0.0248	25	21	30	AGFAGDDAPR												Mascot
		976.448		976.473	0.0248	25	21	30	AGFAGDDAPR			34	94.171								Mascot
		1182.53		1182.59	0.0608	51	53	63	DAYVGDEAQSK												Mascot
		1338.63		1338.65	0.0243	18	53	64	DAYVGDEAQSKR												Mascot
Project 1\Sample project20180209\R20180300260-C				1338.65																of	157	Mascot	242
		1561.83		1561.85	0.0295	19	186	198	DLTDNLMKILTER												Mascot
		1948.87		1948.89	0.0133	7	71	86	YPIEHGIVSNWDDMEK						Oxidation (M)[14]						Mascot
		1954.06		1954.07	0.0054	3	98	115	VAPEEHPVLLTEAPLNPK												Mascot
		1954.06		1954.07	0.0054	3	98	115	VAPEEHPVLLTEAPLNPK			98	100								Mascot
		1975.91		1976.04	0.1274	64	2	20	ADAEDIQPLVCDNGTGM												Mascot
									VK
	7	actin, partial [Cucumis sativus]										AAZ74666.1			29104.8	5.35		5	148	100	131	100
		Peptide Information
		Calc. Mass		Obsrv. Mass	± da	± ppm	Start	End	Sequence			Ion	C. I. %		Modification					Rank	Result Type
							Seq.	Seq.				Score
		1525.76		1525.78	0.0212	14	231	244	MSKEITALAPSSMK						Oxidation (M)[1,13]						Mascot
		1525.76		1525.78	0.0212	14	231	244	MSKEITALAPSSMK						Oxidation (M)[1,13]						Mascot
		1774.9		1774.91	0.0134	8	157	172	NYELPDGQVITIGAER												Mascot
		1774.9		1774.91	0.0134	8	157	172	NYELPDGQVITIGAER			34	94.062								Mascot
		1855.93		1855.91	-0.0233	-13	134	149	LAYVALDYEQELETAK												Mascot
		1954.06		1954.07	0.0054	3	14	31	VAPEEHPVLLTEAPLNPK												Mascot
		1954.06		1954.07	0.0054	3	14	31	VAPEEHPVLLTEAPLNPK			98	100								Mascot
		2199.08		2199.09	0.0102	5	210	230	DLYGNIVLSGGSTMFPGI						Oxidation (M)[14]						Mascot
									ADR
	8	hypothetical protein Csa_7G056470 [Cucumis sativus]										KGN43668.1			41695	5.23		6	146	100	131	100
		Protein Group
		PREDICTED: actin-like [Cucumis sativus]										XP_004136855.1			41695		5.23
																	190
																	7349
		Peptide Information
		Calc. Mass		Obsrv. Mass	± da	± ppm	Start	End	Sequence			Ion	C. I. %		Modification					Rank	Result Type
							Seq.	Seq.				Score
		976.448		976.473	0.0248	25	21	30	AGFAGDDAPR												Mascot
		976.448		976.473	0.0248	25	21	30	AGFAGDDAPR			34	94.171								Mascot
		1182.53		1182.59	0.0608	51	53	63	DAYVGDEAQSK												Mascot
		1338.63		1338.65	0.0243	18	53	64	DAYVGDEAQSKR												Mascot
		1525.76		1525.78	0.0212	14	315	328	MSKEITALAPSSMK						Oxidation (M)[1,13]						Mascot
		1525.76		1525.78	0.0212	14	315	328	MSKEITALAPSSMK						Oxidation (M)[1,13]						Mascot
		1948.87		1948.89	0.0133	7	71	86	YPIEHGIVSNWDDMEK						Oxidation (M)[14]						Mascot
		1954.06		1954.07	0.0054	3	98	115	VAPEEHPVLLTEAPLNPK												Mascot
		1954.06		1954.07	0.0054	3	98	115	VAPEEHPVLLTEAPLNPK			98	100								Mascot
	9	PREDICTED: actin-97 isoform X2 [Cucumis sativus]										XP_011655370.1			37093.6	5.38		6	114	100	98	100
Project 1\Sample project20180209\R20180300260-C																				of	158	242
		Peptide Information
		Calc. Mass		Obsrv. Mass	± da	± ppm	Start	End	Sequence			Ion	C. I. %		Modification					Rank	Result Type
							Seq.	Seq.				Score
		1182.53		1182.59	0.0608	51	8	18	DAYVGDEAQSK												Mascot
		1338.63		1338.65	0.0243	18	8	19	DAYVGDEAQSKR												Mascot
		1561.83		1561.85	0.0295	19	141	153	DLTDNLMKILTER												Mascot
		1782.83		1782.85	0.0174	10	2	18	VGMGQKDAYVGDEAQS												Mascot
									K
		1948.87		1948.89	0.0133	7	26	41	YPIEHGIVSNWDDMEK						Oxidation (M)[14]						Mascot
		1954.06		1954.07	0.0054	3	53	70	VAPEEHPVLLTEAPLNPK												Mascot
		1954.06		1954.07	0.0054	3	53	70	VAPEEHPVLLTEAPLNPK			98	100								Mascot
	10	PREDICTED: actin-82 isoform X1 [Cucumis sativus]										XP_011655368.1			41781.9	5.96		6	112	100	98	100
		Protein Group
		PREDICTED: actin-82 isoform X1 [Cucumis sativus]										XP_011655367.1			41781.9		5.96
																	381
																	4697
		PREDICTED: actin-82 isoform X1 [Cucumis sativus]										XP_011655369.1			41781.9		5.96
																	381
																	4697
		Peptide Information
		Calc. Mass		Obsrv. Mass	± da	± ppm	Start	End	Sequence			Ion	C. I. %		Modification					Rank	Result Type
							Seq.	Seq.				Score
		1182.53		1182.59	0.0608	51	8	18	DAYVGDEAQSK												Mascot
		1338.63		1338.65	0.0243	18	8	19	DAYVGDEAQSKR												Mascot
		1561.83		1561.85	0.0295	19	141	153	DLTDNLMKILTER												Mascot
		1782.83		1782.85	0.0174	10	2	18	VGMGQKDAYVGDEAQS												Mascot
									K
		1948.87		1948.89	0.0133	7	26	41	YPIEHGIVSNWDDMEK						Oxidation (M)[14]						Mascot
		1954.06		1954.07	0.0054	3	53	70	VAPEEHPVLLTEAPLNPK												Mascot
		1954.06		1954.07	0.0054	3	53	70	VAPEEHPVLLTEAPLNPK			98	100								Mascot
Project 1\Sample project20180209\R20180300260-C																				of	159	242
Gel Idx/Pos			34/K7						Instr./Gel Origin		BA2151/Sample Project 20180209						Process Status			Analysis Succeeded
Plate [#] Name			[1] Sample Project 20180209						Instrument Sample Name								Spectra			11
Rank		Protein Name						Species				Accession No.			Protein MW		Protein	Pep.	Protein	Protein	Total Ion	Total Ion
																	PI	Count	Score	Score	Score	C. I. %
																				C. I. %
	1	asparagine synthetase, partial [Cucumis sativus]										ABK55703.1			9807.9	7.08		7	42	0
		Peptide Information
		Calc. Mass		Obsrv. Mass	± da	± ppm	Start	End	Sequence			Ion	C. I. %		Modification					Rank	Result Type
							Seq.	Seq.				Score
		1127.56		1127.56	0.0049	4	59	67	APNKEEFHR												Mascot
		1137.52		1137.49	-0.0277	-24	75	83	ALHMYDCLR						Oxidation (M)[4]						Mascot
		1140.55		1140.59	0.034	30	21	30	ASTPMYLMAR												Mascot
		1194.54		1194.63	0.0866	72	75	83	ALHMYDCLR						Carbamidomethyl (C)[7], Oxidation (M)[4]						Mascot
		1284.64		1284.6	-0.0443	-34	21	31	ASTPMYLMARK						Oxidation (M)[5]						Mascot
		1322.6		1322.62	0.0258	20	75	85	ALHMYDCLRAN						Oxidation (M)[4]						Mascot
		2233.06		2233.16	0.0984	44	39	58	MVISGEGADEIFGGYLYF												Mascot
									HK
		2233.06		2233.16	0.0984	44	39	58	MVISGEGADEIFGGYLYF												Mascot
									HK
		2717.36		2717.12	-0.2446	-90	34	58	SLGVKMVISGEGADEIFG												Mascot
									GYLYFHK
	2	PREDICTED: glycine-rich RNA-binding protein										XP_004142412.1			31900	9.38		13	39	0
		RZ1C-like [Cucumis sativus]
		Protein Group
		PREDICTED: glycine-rich RNA-binding protein										XP_011655869.1			31900		9.38
		RZ1C-like [Cucumis sativus]															1144
																	4092
		Peptide Information
		Calc. Mass		Obsrv. Mass	± da	± ppm	Start	End	Sequence			Ion	C. I. %		Modification					Rank	Result Type
							Seq.	Seq.				Score
		811.369		811.301	-0.0681	-84	97	105	GGGYSTGGR												Mascot
		829.395		829.314	-0.0811	-98	236	241	DRGYYR												Mascot
		847.373		847.332	-0.0409	-48	135	143	DCPSVGGGR												Mascot
		880.427		880.34	-0.0873	-99	2	8	AGREEYR												Mascot
		910.438		910.36	-0.0779	-86	202	208	DRYVSDR												Mascot
		1060.5		1060.59	0.0954	90	135	145	DCPSVGGGRGR												Mascot
		1065.54		1065.54	0.0013	1	146	155	GGDSFLARSR												Mascot
		1140.51		1140.59	0.0778	68	117	125	SARQDECFK						Carbamidomethyl (C)[7]						Mascot
		1141.54		1141.57	0.0359	31	277	286	GGRPSSFDRY												Mascot
Project 1\Sample project20180209\R20180300260-C																				of	160	242
		1235.51		1235.57	0.0633	51	67	76	EMHGQEFGER						Oxidation (M)[2]						Mascot
		1302.66		1302.72	0.0571	44	49	59	GFGFITFSDRR												Mascot
		1323.68		1323.67	-0.0106	-8	22	32	QLENAFNRFGK												Mascot
		1355.69		1355.68	-0.0141	-10	266	276	NRPAPYDRPNR												Mascot
	3	hypothetical protein Csa_6G358700 [Cucumis sativus]										KGN47557.1			5410.5	5.15		6	39	0
		Peptide Information
		Calc. Mass		Obsrv. Mass	± da	± ppm	Start	End	Sequence			Ion	C. I. %		Modification					Rank	Result Type
							Seq.	Seq.				Score
		806.357		806.311	-0.0466	-58	13	19	RGGECER												Mascot
		1118.51		1118.54	0.0275	25	20	28	VGEIWEDDR												Mascot
		1193.56		1193.64	0.078	65	29	40	SGAGGVGIDWMK						Oxidation (M)[11]						Mascot
		1265.56		1265.66	0.1045	83	2	12	DHSLTGCEFTR												Mascot
		1322.58		1322.62	0.0443	33	2	12	DHSLTGCEFTR						Carbamidomethyl (C)[7]						Mascot
		1412.59		1412.61	0.0196	14	1	12	MDHSLTGCEFTR						Oxidation (M)[1]						Mascot
		1749.75		1749.89	0.1377	79	14	28	GGECERVGEIWEDDR												Mascot
	4	PREDICTED: histone-lysine N-methyltransferase, H3										XP_004134472.2			33054	5.18		11	38	0
		lysine-79 specific-like [Cucumis sativus]
		Peptide Information
		Calc. Mass		Obsrv. Mass	± da	± ppm	Start	End	Sequence			Ion	C. I. %		Modification					Rank	Result Type
							Seq.	Seq.				Score
		806.389		806.311	-0.0783	-97	259	265	EESEGKK												Mascot
		808.368		808.318	-0.0505	-62	295	301	NSTTEEK												Mascot
		834.384		834.322	-0.0619	-74	124	131	EVAGDSEK												Mascot
		836.399		836.322	-0.0777	-93	146	153	EVASSSEK												Mascot
		1042.58		1042.58	0.0033	3	241	249	LAEEPKVEK												Mascot
		1042.58		1042.58	0.0033	3	241	249	LAEEPKVEK												Mascot
		1200.65		1200.54	-0.1041	-87	84	93	IEPEVKTEQK												Mascot
		1204.58		1204.52	-0.0576	-48	39	50	TSTAHSSSADLK												Mascot
		1304.64		1304.69	0.0415	32	63	73	VESSENKVEQR												Mascot
		1355.74		1355.68	-0.0631	-47	78	89	IDDVAKIEPEVK												Mascot
		1749.81		1749.89	0.0738	42	286	301	ENGGDLEVKNSTTEEK												Mascot
		1986.97		1987.01	0.037	19	1	19	MGCGESKLAIDTADGILH												Mascot
									R
	5	PREDICTED: cytokinin riboside 5'-monophosphate										XP_004143250.1			23034.7	5.41		8	36	0
		phosphoribohydrolase LOG3 [Cucumis sativus]
		Peptide Information
Project 1\Sample project20180209\R20180300260-C																				of	161	242
		Calc. Mass		Obsrv. Mass	± da	± ppm	Start	End	Sequence			Ion	C. I. %		Modification					Rank	Result Type
							Seq.	Seq.				Score
		1042.61		1042.58	-0.0331	-32	172	181	EIILSAPTAK												Mascot
		1042.61		1042.58	-0.0331	-32	172	181	EIILSAPTAK												Mascot
		1069.43		1069.48	0.0522	49	1	8	MEVENEMR						Oxidation (M)[1,7]						Mascot
		1071.54		1071.46	-0.0716	-67	94	102	AVADMHQRK						Oxidation (M)[5]						Mascot
		1262.64		1262.63	-0.0094	-7	160	171	AVEEGFISPSAR												Mascot
		1265.58		1265.66	0.0834	66	2	11	EVENEMRQSK						Oxidation (M)[6]						Mascot
		1284.62		1284.6	-0.0192	-15	15	26	ICVFCGSSQGRK												Mascot
		1412.61		1412.61	-0.0015	-1	1	11	MEVENEMRQSK						Oxidation (M)[1,7]						Mascot
		1837.89		1838.02	0.1238	67	27	43	SSYQDAAIDLGNELVSR												Mascot
		1837.89		1838.02	0.1238	67	27	43	SSYQDAAIDLGNELVSR												Mascot
	6	hypothetical protein Csa_1G532280 [Cucumis sativus]										KGN65820.1			12406	8.79		9	35	0
		Protein Group
		PREDICTED: PHD finger-like domain-containing protein										XP_004145253.1			12406		8.7899
		5B [Cucumis sativus]															999618
																	5303
		Peptide Information
		Calc. Mass		Obsrv. Mass	± da	± ppm	Start	End	Sequence			Ion	C. I. %		Modification					Rank	Result Type
							Seq.	Seq.				Score
		847.373		847.332	-0.0409	-48	81	87	DRDGCPK						Carbamidomethyl (C)[5]						Mascot
		865.372		865.349	-0.0226	-26	74	80	ECTQQEK												Mascot
		1071.55		1071.46	-0.0822	-77	96	103	TDLFYERK												Mascot
		1137.53		1137.49	-0.0391	-34	4	12	HHPDLIMCR						Oxidation (M)[7]						Mascot
		1193.52		1193.64	0.1184	99	74	82	ECTQQEKDR						Carbamidomethyl (C)[2]						Mascot
		1194.55		1194.63	0.0753	63	4	12	HHPDLIMCR						Carbamidomethyl (C)[8], Oxidation (M)[7]						Mascot
		1265.62		1265.66	0.0384	30	4	13	HHPDLIMCRK						Oxidation (M)[7]						Mascot
		1284.71		1284.6	-0.1096	-85	14	25	QPGIAIGRLCEK												Mascot
		1320.67		1320.61	-0.0526	-40	2	12	AKHHPDLIMCR												Mascot
		1320.67		1320.61	-0.0526	-40	2	12	AKHHPDLIMCR												Mascot
		1322.65		1322.62	-0.0218	-16	4	13	HHPDLIMCRK						Carbamidomethyl (C)[8], Oxidation (M)[7]						Mascot
		1393.68		1393.75	0.0627	45	2	12	AKHHPDLIMCR						Carbamidomethyl (C)[10], Oxidation (M)[9]						Mascot
		3223.34		3223.32	-0.0193	-6	45	73	VCDECNYGSFQGRCVIC						Carbamidomethyl (C)[2,5]						Mascot
									GGVGISDAYYCK
	7	hypothetical protein Csa_5G622570 [Cucumis sativus]										KGN52242.1			27459.8	9.51		11	34	0
		Peptide Information
							Start	End				Ion
Project 1\Sample project20180209\R20180300260-C		Calc. Mass		Obsrv. Mass	± da	± ppm			Sequence				C. I. %		Modification					Rank	162	Result Type	of	242
							Seq.	Seq.				Score
		811.369		811.301	-0.0681	-84	59	67	GGGYSTGGR												Mascot
		829.395		829.314	-0.0811	-98	198	203	DRGYYR												Mascot
		847.373		847.332	-0.0409	-48	97	105	DCPSVGGGR												Mascot
		910.438		910.36	-0.0779	-86	164	170	DRYVSDR												Mascot
		1060.5		1060.59	0.0954	90	97	107	DCPSVGGGRGR												Mascot
		1065.54		1065.54	0.0013	1	108	117	GGDSFLARSR												Mascot
		1140.51		1140.59	0.0778	68	79	87	SARQDECFK						Carbamidomethyl (C)[7]						Mascot
		1141.54		1141.57	0.0359	31	239	248	GGRPSSFDRY												Mascot
		1235.51		1235.57	0.0633	51	29	38	EMHGQEFGER						Oxidation (M)[2]						Mascot
		1302.66		1302.72	0.0571	44	11	21	GFGFITFSDRR												Mascot
		1355.69		1355.68	-0.0141	-10	228	238	NRPAPYDRPNR												Mascot
	8	hypothetical protein Csa_3G690840 [Cucumis sativus]										KGN58587.1			49520.7	9.16		11	33	0
		Protein Group
		PREDICTED: polygalacturonase-like [Cucumis sativus]										XP_011651773.1			49520.7		9.1599
																	998474
																	1211
		Peptide Information
		Calc. Mass		Obsrv. Mass	± da	± ppm	Start	End	Sequence			Ion	C. I. %		Modification					Rank	Result Type
							Seq.	Seq.				Score
		813.378		813.304	-0.0741	-91	3	8	MHQQNR												Mascot
		820.351		820.311	-0.0393	-48	371	377	ESCPEQK												Mascot
		829.373		829.314	-0.0593	-71	3	8	MHQQNR						Oxidation (M)[1]						Mascot
		834.359		834.322	-0.0368	-44	90	97	GNGQDDTK												Mascot
		837.388		837.315	-0.0735	-88	105	111	EACSSRK						Carbamidomethyl (C)[3]						Mascot
		857.4		857.316	-0.0841	-98	71	79	GSSFSGSTK												Mascot
		951.414		951.481	0.067	70	186	192	WWQNSCK												Mascot
		1005.47		1005.41	-0.0589	-59	370	377	KESCPEQK						Carbamidomethyl (C)[4]						Mascot
		1054.5		1054.42	-0.0739	-70	335	344	TWQGGSGYAK												Mascot
		1193.69		1193.64	-0.0488	-41	378	388	SAVKVSNVVYK												Mascot
		1262.6		1262.63	0.0237	19	371	381	ESCPEQKSAVK						Carbamidomethyl (C)[3]						Mascot
		3312.56		3312.36	-0.2033	-61	286	318	NVQAMDITCGPGHGISIG												Mascot
									SLGADNSEAEVSNIR
	9	PREDICTED: pentatricopeptide repeat-containing										XP_011657320.1			71788.4	6.06		13	33	0
		protein At1g43980, mitochondrial isoform X1 [Cucumis
		sativus]
		Protein Group
Project 1\Sample project20180209\R20180300260-C																				of	163	242
		PREDICTED: pentatricopeptide repeat-containing										XP_011657319.1			71788.4		6.0599
		protein At1g43980, mitochondrial isoform X1 [Cucumis															999427
		sativus]															7954
		PREDICTED: pentatricopeptide repeat-containing										XP_011657318.1			71788.4		6.0599
		protein At1g43980, mitochondrial isoform X1 [Cucumis															999427
		sativus]															7954
		PREDICTED: pentatricopeptide repeat-containing										XP_011657317.1			71788.4		6.0599
		protein At1g43980, mitochondrial isoform X1 [Cucumis															999427
		sativus]															7954
		PREDICTED: pentatricopeptide repeat-containing										XP_011657316.1			71788.4		6.0599
		protein At1g43980, mitochondrial isoform X1 [Cucumis															999427
		sativus]															7954
		PREDICTED: pentatricopeptide repeat-containing										XP_011657315.1			71788.4		6.0599
		protein At1g43980, mitochondrial isoform X1 [Cucumis															999427
		sativus]															7954
		PREDICTED: pentatricopeptide repeat-containing										XP_004144299.1			71788.4		6.0599
		protein At1g43980, mitochondrial isoform X1 [Cucumis															999427
		sativus]															7954
		PREDICTED: pentatricopeptide repeat-containing										XP_011657322.1			71788.4		6.0599
		protein At1g43980, mitochondrial isoform X1 [Cucumis															999427
		sativus]															7954
		Peptide Information
		Calc. Mass		Obsrv. Mass	± da	± ppm	Start	End	Sequence			Ion	C. I. %		Modification					Rank	Result Type
							Seq.	Seq.				Score
		836.39		836.322	-0.0679	-81	95	102	FGDVDGAR												Mascot
		910.416		910.36	-0.0563	-62	539	545	VAEWMMK						Oxidation (M)[5]						Mascot
		951.445		951.481	0.0359	38	396	404	VGSIDDAMK						Oxidation (M)[8]						Mascot
		1054.44		1054.42	-0.0232	-22	565	572	CQWESMVR						Oxidation (M)[6]						Mascot
		1060.53		1060.59	0.0624	59	268	275	QIFAFCFK						Carbamidomethyl (C)[6]						Mascot
		1140.62		1140.59	-0.0313	-27	26	36	CLVLGSVHNAK												Mascot
		1143.56		1143.56	-0.0062	-5	103	111	HLFDVMPER												Mascot
		1204.58		1204.52	-0.0552	-46	475	484	MTYEHGVVPR						Oxidation (M)[1]						Mascot
		1265.61		1265.66	0.0496	39	565	574	CQWESMVRVK												Mascot
		1320.69		1320.61	-0.0769	-58	45	56	LGLDSNTFLANR												Mascot
		1320.69		1320.61	-0.0769	-58	45	56	LGLDSNTFLANR												Mascot
		1322.63		1322.62	-0.0106	-8	565	574	CQWESMVRVK						Carbamidomethyl (C)[1]						Mascot
		1393.72		1393.75	0.0236	17	535	545	IIEKVAEWMMK						Oxidation (M)[9]						Mascot
		1446.71		1446.74	0.032	22	331	341	DSMWLFVYTLR						Oxidation (M)[3]						Mascot
		3312.53		3312.36	-0.1706	-52	240	267	TTEHSPDQFTISMVISICC						Carbamidomethyl (C)[18,19,20], Oxidation						Mascot
									CLQELELGK						(M)[13]
	10	hypothetical protein Csa_2G060460 [Cucumis sativus]										KGN61165.1			17063.8	8.16		8	32	0
		Peptide Information
		Calc. Mass		Obsrv. Mass	± da	± ppm	Start	End	Sequence			Ion	C. I. %		Modification					Rank	Result Type
							Seq.	Seq.				Score
		Calc. Mass		Obsrv. Mass	± da	± ppm			Sequence				C. I. %		Modification					Rank	Result Type
Project 1\Sample project20180209\R20180300260-C																				of	164	242
		1119.55		1119.54	-0.0109	-10	86	94	LNTIIDCDR						Carbamidomethyl (C)[7]						Mascot
		1132.56		1132.48	-0.0786	-69	76	85	SCTMLTIAHR												Mascot
		1145.47		1145.55	0.0795	69	18	27	SACTTPCSYR						Carbamidomethyl (C)[3]						Mascot
		1252.56		1252.61	0.0552	44	1	11	MCSLCVVPCPK						Carbamidomethyl (C)[2], Oxidation (M)[1]						Mascot
		1507.81		1507.76	-0.0515	-34	28	40	FRVGQNFSVNLAR												Mascot
		1558.85		1558.8	-0.0475	-30	2	15	CSLCVVPCPKIVIK						Carbamidomethyl (C)[1]						Mascot
		1819.93		1819.75	-0.1812	-100	1	15	MCSLCVVPCPKIVIK						Carbamidomethyl (C)[2,5,9], Oxidation (M)[1]						Mascot
		2176.07		2176.15	0.0811	37	76	94	SCTMLTIAHRLNTIIDCDR												Mascot
		2233.09		2233.16	0.0733	33	76	94	SCTMLTIAHRLNTIIDCDR						Carbamidomethyl (C)[2]						Mascot
		2233.09		2233.16	0.0733	33	76	94	SCTMLTIAHRLNTIIDCDR						Carbamidomethyl (C)[2]						Mascot
Project 1\Sample project20180209\R20180300260-C																				of	165	242
Gel Idx/Pos			35/K8						Instr./Gel Origin		BA2151/Sample Project 20180209						Process Status		Analysis Succeeded
Plate [#] Name			[1] Sample Project 20180209						Instrument Sample Name								Spectra		11
Rank		Protein Name						Species				Accession No.			Protein MW	Protein	Pep.		Protein	Protein	Total Ion	Total Ion
																PI	Count		Score	Score	Score	C. I. %
																				C. I. %
	1	Keratin, type I cytoskeletal 10 OS=Homo sapiens										sp|P13645|K1C10			58791.7	5.13	20	120		100	23	0
		GN=KRT10 PE=1 SV=6										_HUMAN
		Peptide Information
		Calc. Mass		Obsrv. Mass	± da	± ppm	Start	End	Sequence			Ion	C. I. %		Modification					Rank	Result Type
							Seq.	Seq.				Score
		807.399		807.424	0.0249	31	229	235	LAADDFR												Mascot
		809.44		809.374	-0.0661	-82	157	163	LASYLDK												Mascot
		847.452		847.413	-0.0387	-46	363	369	SEITELR												Mascot
		993.5		993.523	0.0232	23	238	245	YENEVALR												Mascot
		995.52		995.535	0.015	15	178	184	IKEWYEK												Mascot
		1003.55		1003.55	0	0	363	370	SEITELRR												Mascot
		1048.58		1048.52	-0.0563	-54	229	237	LAADDFRLK												Mascot
		1106.53		1106.56	0.0335	30	148	156	VTMQNLNDR						Oxidation (M)[3]						Mascot
		1109.49		1109.53	0.0406	37	335	343	DAEAWFNEK												Mascot
		1118.51		1118.54	0.0305	27	185	194	HGNSHQGEPR												Mascot
		1118.51		1118.54	0.0305	27	185	194	HGNSHQGEPR			18	0								Mascot
		1185.52		1185.61	0.0917	77	568	580	SSSSGSVGESSSK												Mascot
		1201.62		1201.64	0.0227	19	246	256	QSVEADINGLR												Mascot
		1234.68		1234.7	0.0218	18	236	245	LKYENEVALR			23	0								Mascot
		1262.6		1262.63	0.0293	23	451	464	SLLEGEGSSGGGGR												Mascot
		1316.59		1316.61	0.0244	19	286	295	NHEEEMKDLR						Oxidation (M)[6]						Mascot
		1357.72		1357.73	0.0111	8	246	257	QSVEADINGLRR												Mascot
		1381.65		1381.66	0.0161	12	166	177	ALEESNYELEGK												Mascot
		1390.68		1390.71	0.031	22	387	399	QSLEASLAETEGR												Mascot
		1797.01		1796.96	-0.0508	-28	371	386	NVQALEIELQSQLALK												Mascot
		2176.1		2176.14	0.0449	21	238	256	YENEVALRQSVEADINGL												Mascot
									R
		2176.1		2176.14	0.0449	21	238	256	YENEVALRQSVEADINGL												Mascot
									R
	2	Keratin, type I cytoskeletal 10 OS=Rattus norvegicus										sp|Q6IFW6|K1C10			56470.5	5.1	18	89		99.933	23	0
		GN=Krt10 PE=3 SV=1										_RAT
		Peptide Information
							Start	End				Ion
Project 1\Sample project20180209\R20180300260-S		Calc. Mass		Obsrv. Mass	± da	± ppm			Sequence				C. I. %		Modification					Rank	176	Result Type	of	254
							Seq.	Seq.				Score
		807.399		807.424	0.0249	31	228	234	LAADDFR												Mascot
		826.413		826.414	0.0017	2	156	162	LASYMNK												Mascot
		847.452		847.413	-0.0387	-46	362	368	SEITELR												Mascot
		877.449		877.402	-0.0471	-54	490	497	GSNTNKTR												Mascot
		993.5		993.523	0.0232	23	237	244	YENEVALR												Mascot
		995.52		995.535	0.015	15	177	183	IKEWYEK												Mascot
		1003.55		1003.55	0	0	362	369	SEITELRR												Mascot
		1032.58		1032.48	-0.0951	-92	478	486	LTQTQGKTR												Mascot
		1048.58		1048.52	-0.0563	-54	228	236	LAADDFRLK												Mascot
		1106.53		1106.56	0.0335	30	147	155	VTMQNLNDR						Oxidation (M)[3]						Mascot
		1109.49		1109.53	0.0406	37	334	342	DAEAWFNEK												Mascot
		1119.51		1119.53	0.0198	18	17	31	SGGGGGGGGGGSSIR												Mascot
		1201.62		1201.64	0.0227	19	245	255	QSVEADINGLR												Mascot
		1234.68		1234.7	0.0218	18	235	244	LKYENEVALR			23	0								Mascot
		1357.72		1357.73	0.0111	8	245	256	QSVEADINGLRR												Mascot
		1390.68		1390.71	0.031	22	386	398	QSLEASLAETEGR												Mascot
		1520.69		1520.74	0.0552	36	179	190	EWYEKHGNSSQR												Mascot
		2176.1		2176.14	0.0449	21	237	255	YENEVALRQSVEADINGL												Mascot
									R
		2176.1		2176.14	0.0449	21	237	255	YENEVALRQSVEADINGL												Mascot
									R
	3	Keratin, type I cytoskeletal 10 OS=Canis lupus familiaris										sp|Q6EIZ0|K1C10			57676.1	5.09	16	71		95.479	23	0
		GN=KRT10 PE=2 SV=1										_CANLF
		Peptide Information
		Calc. Mass		Obsrv. Mass	± da	± ppm	Start	End	Sequence			Ion	C. I. %		Modification					Rank	Result Type
							Seq.	Seq.				Score
		807.399		807.424	0.0249	31	219	225	LAADDFR												Mascot
		809.44		809.374	-0.0661	-82	147	153	LASYLDK												Mascot
		847.452		847.413	-0.0387	-46	353	359	SEITELR												Mascot
		993.5		993.523	0.0232	23	228	235	YENEVALR												Mascot
		995.52		995.535	0.015	15	168	174	IKEWYEK												Mascot
		1003.55		1003.55	0	0	353	360	SEITELRR												Mascot
		1048.58		1048.52	-0.0563	-54	219	227	LAADDFRLK												Mascot
		1106.53		1106.56	0.0335	30	138	146	VTMQNLNDR						Oxidation (M)[3]						Mascot
		1109.56		1109.53	-0.0254	-23	175	184	HGNSSQRAPR												Mascot
		1185.52		1185.61	0.0917	77	552	564	SSSSGSVGESSSK												Mascot
Project 1\Sample project20180209\R20180300260-S																				of	177	254
		1201.62		1201.64	0.0227	19	236	246	QSVEADINGLR												Mascot
		1234.68		1234.7	0.0218	18	226	235	LKYENEVALR			23	0								Mascot
		1357.72		1357.73	0.0111	8	236	247	QSVEADINGLRR												Mascot
		1381.65		1381.66	0.0161	12	156	167	ALEESNYELEGK												Mascot
		1520.75		1520.74	-0.0023	-2	313	324	NQYEQLAEQNRK												Mascot
		2176.1		2176.14	0.0449	21	228	246	YENEVALRQSVEADINGL												Mascot
									R
		2176.1		2176.14	0.0449	21	228	246	YENEVALRQSVEADINGL												Mascot
									R
	4	Glutamyl-tRNA(Gln) amidotransferase subunit B,										sp|B0W3H3|GATB			59530.2	6.73	19	69		92.322
		mitochondrial OS=Culex quinquefasciatus										_CULQU
		GN=CPIJ001717 PE=3 SV=1
		Peptide Information
		Calc. Mass		Obsrv. Mass	± da	± ppm	Start	End	Sequence			Ion	C. I. %		Modification					Rank	Result Type
							Seq.	Seq.				Score
		805.387		805.324	-0.063	-78	226	232	MEEGALR												Mascot
		818.419		818.373	-0.0463	-57	475	480	IEQLCR						Carbamidomethyl (C)[5]						Mascot
		821.382		821.424	0.042	51	226	232	MEEGALR						Oxidation (M)[1]						Mascot
		832.435		832.353	-0.0812	-98	88	94	CVELGVR						Carbamidomethyl (C)[1]						Mascot
		834.45		834.379	-0.0708	-85	296	302	TIAMRDK												Mascot
		846.458		846.374	-0.0843	-100	18	24	HRSFATK												Mascot
		858.457		858.393	-0.0637	-74	380	387	SILDEPGK												Mascot
		877.489		877.402	-0.0875	-100	435	441	INQYLAR												Mascot
		1029.53		1029.48	-0.0534	-52	272	281	QIDVLDGGGR												Mascot
		1040.5		1040.48	-0.0151	-15	1	8	MSWNALFR						Oxidation (M)[1]						Mascot
		1049.56		1049.47	-0.0979	-93	2	9	SWNALFRR												Mascot
		1065.59		1065.53	-0.0657	-62	26	35	AANPVARPNR												Mascot
		1070.58		1070.47	-0.1059	-99	10	17	NLFIFNFR												Mascot
		1162.59		1162.56	-0.03	-26	511	520	LTEQKADMAR												Mascot
		1181.62		1181.6	-0.0206	-17	500	510	MLYALAGDIAK						Oxidation (M)[1]						Mascot
		1193.69		1193.64	-0.0481	-40	25	35	KAANPVARPNR												Mascot
		1262.68		1262.63	-0.0509	-40	516	526	ADMARTVELLK						Oxidation (M)[3]						Mascot
		1381.71		1381.66	-0.0427	-31	158	169	VHQLQLEQDSGK												Mascot
		1531.89		1531.75	-0.1351	-88	135	149	GGLLTFPVFVPGVTK												Mascot
		1796.91		1796.96	0.0536	30	226	241	MEEGALRVDANISVHR												Mascot
	5	Nebulin-related-anchoring protein OS=Homo sapiens										sp|Q86VF7|NRAP			196950	9.24	40	63		73.985
		GN=NRAP PE=1 SV=2										_HUMAN
		Peptide Information
Project 1\Sample project20180209\R20180300260-S																				of	178	254
		Calc. Mass		Obsrv. Mass	± da	± ppm	Start	End	Sequence			Ion	C. I. %		Modification					Rank	Result Type
							Seq.	Seq.				Score
		803.383		803.371	-0.0116	-14	2	8	NVQPCSR												Mascot
		808.362		808.384	0.0219	27	594	601	AMGTADSR												Mascot
		812.397		812.374	-0.0233	-29	556	562	GKGFEMK						Oxidation (M)[6]						Mascot
		817.405		817.352	-0.0531	-65	996	1002	EQGENIK												Mascot
		818.437		818.373	-0.064	-78	1657	1663	SDLNLTR												Mascot
		824.357		824.368	0.0112	14	594	601	AMGTADSR						Oxidation (M)[2]						Mascot
		827.437		827.382	-0.0553	-67	115	121	QPLANER												Mascot
		832.431		832.353	-0.0778	-93	1105	1111	KGFEHSK												Mascot
		834.418		834.379	-0.0384	-46	685	691	ADLAWMK												Mascot
		837.41		837.365	-0.0455	-54	1544	1550	EIASDFR												Mascot
		846.457		846.374	-0.083	-98	952	959	AGELISEK												Mascot
		856.482		856.418	-0.0636	-74	428	434	RTLHAMK												Mascot
		877.408		877.402	-0.0069	-8	1429	1436	SPQMESAK												Mascot
		886.438		886.403	-0.0345	-39	107	114	DKEGAPNR												Mascot
		906.479		906.42	-0.0595	-66	1553	1559	EAFLRDR												Mascot
		974.552		974.56	0.0084	9	952	960	AGELISEKK												Mascot
		993.478		993.523	0.0449	45	592	601	GKAMGTADSR												Mascot
		1007.51		1007.48	-0.0286	-28	1072	1080	MKGQMLGSR												Mascot
		1021.5		1021.51	0.0084	8	1429	1437	SPQMESAKK						Oxidation (M)[4]						Mascot
		1032.51		1032.48	-0.0222	-22	1262	1271	TNAANLSDAR												Mascot
		1033.56		1033.52	-0.032	-31	1388	1396	FTALPEDLK												Mascot
		1046.49		1046.59	0.0929	89	975	983	DTPEMVQAR												Mascot
		1048.57		1048.52	-0.0484	-46	563	572	LDAMSLLAAK						Oxidation (M)[4]						Mascot
		1049.49		1049.47	-0.0213	-20	97	104	SVFHWDMK												Mascot
		1065.48		1065.53	0.0432	41	97	104	SVFHWDMK						Oxidation (M)[7]						Mascot
		1070.56		1070.47	-0.0828	-77	1412	1420	YKSDLIGMK						Oxidation (M)[8]						Mascot
		1073.6		1073.52	-0.0745	-69	1045	1054	LDALPFQAAK												Mascot
		1075.6		1075.5	-0.095	-88	1437	1446	KAGELISETK												Mascot
		1107.46		1107.57	0.1041	94	410	417	ENYQNHMR						Oxidation (M)[7]						Mascot
		1109.6		1109.53	-0.0645	-58	1655	1663	YKSDLNLTR												Mascot
		1116.52		1116.5	-0.0208	-19	611	619	MSSEVEYKK						Oxidation (M)[1]						Mascot
		1127.6		1127.57	-0.0231	-20	961	969	YRQHPDALK												Mascot
		1164.57		1164.55	-0.0181	-16	1019	1028	LNAMNISETR						Oxidation (M)[4]						Mascot
		1194.58		1194.64	0.0536	45	51	60	KPYCHAHNPK												Mascot
Project 1\Sample project20180209\R20180300260-S																				of	179	254
		1252.62		1252.61	-0.0041	-3	643	653	AQTLASDLDYR												Mascot
		1302.68		1302.69	0.0081	6	325	335	AHELASDIKYR												Mascot
		1316.7		1316.61	-0.0814	-62	1646	1656	AHQLQSDVKYK												Mascot
		1320.59		1320.61	0.0277	21	410	419	ENYQNHMRGR						Oxidation (M)[7]						Mascot
		1320.59		1320.61	0.0277	21	410	419	ENYQNHMRGR						Oxidation (M)[7]						Mascot
		1360.62		1360.68	0.0518	38	1371	1382	NAQALASDHDYR												Mascot
		1796.9		1796.96	0.0608	34	307	323	GKGSFPAMITPAYQNAK						Oxidation (M)[8]						Mascot
		2089.04		2089.07	0.0264	13	656	672	LHEYTVLPEDMKTQWAK												Mascot
		2669.19		2669.3	0.1116	42	29	50	ACFHCEVCKMMLSVNNF						Carbamidomethyl (C)[2,5]						Mascot
									VSHQK
	6	Nebulin-related-anchoring protein OS=Mus musculus										sp|Q80XB4|NRAP			195633	9.34	41	63		71.475
		GN=Nrap PE=1 SV=3										_MOUSE
		Peptide Information
		Calc. Mass		Obsrv. Mass	± da	± ppm	Start	End	Sequence			Ion	C. I. %		Modification					Rank	Result Type
							Seq.	Seq.				Score
		800.405		800.352	-0.0534	-67	1203	1209	QHPGSFK												Mascot
		802.369		802.364	-0.0046	-6	1321	1327	NVSDDPR												Mascot
		803.389		803.371	-0.0181	-23	993	999	EQGENVK												Mascot
		808.431		808.384	-0.0475	-59	1035	1041	DGGYKLR												Mascot
		812.397		812.374	-0.0233	-29	553	559	GKGFEMK						Oxidation (M)[6]						Mascot
		818.437		818.373	-0.064	-78	1654	1660	SDLNLTR												Mascot
		821.368		821.424	0.0565	69	90	96	EDGEPFK												Mascot
		823.394		823.363	-0.0315	-38	1541	1547	DIASDFR												Mascot
		824.415		824.368	-0.0469	-57	616	622	KGFEESK												Mascot
		834.389		834.379	-0.0092	-11	2	8	NVQACSR						Carbamidomethyl (C)[5]						Mascot
		846.457		846.374	-0.083	-98	949	956	AGELISEK												Mascot
		906.479		906.42	-0.0595	-66	1550	1556	EAFLRDR												Mascot
		973.568		973.552	-0.0154	-16	705	713	KAGQLISEK												Mascot
		974.552		974.56	0.0084	9	949	957	AGELISEKK												Mascot
		993.49		993.523	0.033	33	331	337	YRQDFHK												Mascot
		995.504		995.535	0.0302	30	851	858	LQSDLEYK												Mascot
		1007.51		1007.48	-0.0286	-28	1069	1077	MKGQMLGSR												Mascot
		1015.5		1015.44	-0.0633	-62	97	104	SVLHWDMK												Mascot
		1021.5		1021.51	0.0084	8	79	89	SVAAMGGIDGK						Oxidation (M)[5]						Mascot
		1032.58		1032.48	-0.0912	-88	560	569	LDAMSLLAAK												Mascot
		1046.49		1046.59	0.0929	89	972	980	DTPEMVQAR												Mascot
		1048.57		1048.52	-0.0484	-46	560	569	LDAMSLLAAK						Oxidation (M)[4]						Mascot
Project 1\Sample project20180209\R20180300260-S																				of	180	254
		1053.46		1053.53	0.0714	68	226	234	YTEDGGQQR												Mascot
		1073.6		1073.52	-0.0745	-69	1042	1051	LDALPFQAAK												Mascot
		1106.47		1106.56	0.091	82	415	424	GHYDGVGMDR												Mascot
		1107.57		1107.57	-0.0004	0	534	543	ANAELFSEVK												Mascot
		1109.6		1109.53	-0.0645	-58	1652	1660	YKSDLNLTR												Mascot
		1116.52		1116.5	-0.0208	-19	608	616	MSSEVEYKK						Oxidation (M)[1]						Mascot
		1119.57		1119.53	-0.0359	-32	1201	1209	YRQHPGSFK												Mascot
		1127.6		1127.57	-0.0231	-20	958	966	YRQHPDALK												Mascot
		1164.57		1164.55	-0.0181	-16	1016	1025	LNAMNISETR						Oxidation (M)[4]						Mascot
		1194.58		1194.64	0.0536	45	51	60	KPYCHAHNPK												Mascot
		1252.65		1252.61	-0.0405	-32	1435	1445	AGDLISETKYR												Mascot
		1262.57		1262.63	0.0569	45	415	425	GHYDGVGMDRR												Mascot
		1278.68		1278.64	-0.0409	-32	706	716	AGQLISEKNYR												Mascot
		1308.68		1308.68	0.0015	1	773	784	ANAAQLSETLYK												Mascot
		1316.7		1316.61	-0.0814	-62	1643	1653	AHQLQSDVKYK												Mascot
		1320.69		1320.61	-0.0768	-58	181	192	AANQLASQVQYK												Mascot
		1320.69		1320.61	-0.0768	-58	181	192	AANQLASQVQYK												Mascot
		1796.9		1796.96	0.0608	34	304	320	GKGSFPAMITPAYQNAK						Oxidation (M)[8]						Mascot
		2089.04		2089.07	0.0256	12	1328	1344	LLHCLRMGQLQSENQYR												Mascot
		2250.99		2250.99	-0.0049	-2	19	37	ISCIDQTWHKACFHCEVC												Mascot
									K
		2669.19		2669.3	0.1116	42	29	50	ACFHCEVCKMMLSVNNF						Carbamidomethyl (C)[2,5]						Mascot
									VSHQK
	7	Keratin, type I cytoskeletal 15 OS=Mus musculus										sp|Q61414|K1C15			49107.1	4.79	16	62		64.906
		GN=Krt15 PE=1 SV=2										_MOUSE
		Peptide Information
		Calc. Mass		Obsrv. Mass	± da	± ppm	Start	End	Sequence			Ion	C. I. %		Modification					Rank	Result Type
							Seq.	Seq.				Score
		807.399		807.424	0.0249	31	179	185	LAADDFR												Mascot
		809.44		809.374	-0.0661	-82	109	115	LASYLDK												Mascot
		847.452		847.413	-0.0387	-46	313	319	TEITDLR												Mascot
		857.411		857.385	-0.0263	-31	137	144	QSPASPDR												Mascot
		1003.55		1003.55	0	0	313	320	TEITDLRR												Mascot
		1021.5		1021.51	0.0084	8	152	159	TMEEIRDK												Mascot
		1037.49		1037.55	0.0525	51	152	159	TMEEIRDK						Oxidation (M)[2]						Mascot
		1037.53		1037.55	0.0195	19	188	195	YENELTLR												Mascot
		1048.58		1048.52	-0.0563	-54	179	187	LAADDFRLK												Mascot
		1073.6		1073.52	-0.0705	-66	160	169	ILAATIDNSR												Mascot
Project 1\Sample project20180209\R20180300260-S				1073.52																of	181	Mascot	254
		1106.53		1106.56	0.0335	30	100	108	VTMQNLNDR						Oxidation (M)[3]						Mascot
		1171.61		1171.64	0.0313	27	196	206	QGVEADINGLR												Mascot
		1185.7		1185.61	-0.0805	-68	207	216	RVLDELTLAR												Mascot
		1278.71		1278.64	-0.066	-52	186	195	LKYENELTLR												Mascot
		1316.72		1316.61	-0.1025	-78	158	169	DKILAATIDNSR												Mascot
		1390.66		1390.71	0.0488	35	337	349	AGLENSLAEVECR												Mascot
		2233.12		2233.16	0.0433	19	2	23	ATTFLQTSSTFGGSSTRG												Mascot
									ASLR
		2233.12		2233.16	0.0433	19	2	23	ATTFLQTSSTFGGSSTRG												Mascot
									ASLR
	8	Histidine--tRNA ligase OS=Alkaliphilus oremlandii										sp|A8MGM7|SYH_			47226.9	5.96	17	60		49.274
		(strain OhILAs) GN=hisS PE=3 SV=1										ALKOO
		Peptide Information
		Calc. Mass		Obsrv. Mass	± da	± ppm	Start	End	Sequence			Ion	C. I. %		Modification					Rank	Result Type
							Seq.	Seq.				Score
		807.472		807.424	-0.0479	-59	364	370	SVKAQFK												Mascot
		817.424		817.352	-0.0717	-88	163	170	INSVGCPK												Mascot
		834.425		834.379	-0.0456	-55	277	285	KGTVCGGGR												Mascot
		837.421		837.365	-0.0567	-68	351	358	RAGFSGDK												Mascot
		883.409		883.378	-0.0308	-35	171	177	CRAEYNK												Mascot
		891.447		891.421	-0.0258	-29	277	285	KGTVCGGGR						Carbamidomethyl (C)[5]						Mascot
		897.447		897.394	-0.0526	-59	34	40	FGFEEIR												Mascot
		976.496		976.448	-0.0481	-49	113	120	YERPQAGR												Mascot
		1021.52		1021.51	-0.0134	-13	11	19	DVLPSEAYK												Mascot
		1048.63		1048.52	-0.1039	-99	178	186	VLRAFLSSR												Mascot
		1053.55		1053.53	-0.0166	-16	33	40	RFGFEEIR												Mascot
		1119.55		1119.53	-0.0193	-17	53	63	GVGDTTDVVEK												Mascot
		1164.58		1164.55	-0.0341	-29	20	28	WHYVEGVFK												Mascot
		1308.67		1308.68	0.0127	10	265	276	TAFEIITEEAGK												Mascot
		1360.63		1360.68	0.0443	33	64	74	EMYTFLDRGGR						Oxidation (M)[2]						Mascot
		1436.76		1436.72	-0.0387	-27	265	277	TAFEIITEEAGKK												Mascot
		1796.82		1796.96	0.1441	80	187	200	LDQLCGTCQNRFER						Carbamidomethyl (C)[5,8]						Mascot
		2484.15		2484.21	0.0562	23	286	309	YDKLVEDCGGPSTPGVG												Mascot
									FGMGIER
	9	Unconventional myosin-Id OS=Mus musculus										sp|Q5SYD0|MYO1			116007	9.45	28	58		11.849
		GN=Myo1d PE=1 SV=1										D_MOUSE
		Peptide Information
							Start	End				Ion
Project 1\Sample project20180209\R20180300260-S		Calc. Mass		Obsrv. Mass	± da	± ppm			Sequence				C. I. %		Modification					Rank	182	Result Type	of	254
							Seq.	Seq.				Score
		809.382		809.374	-0.0079	-10	489	495	KTCASDK						Carbamidomethyl (C)[3]						Mascot
		812.433		812.374	-0.0597	-73	892	897	QYKVMK						Oxidation (M)[5]						Mascot
		817.424		817.352	-0.0717	-88	589	595	CIKPNDK												Mascot
		820.446		820.375	-0.0711	-87	711	717	GTLARMR						Oxidation (M)[6]						Mascot
		821.452		821.424	-0.0274	-33	876	882	AIFVTDR												Mascot
		826.409		826.414	0.005	6	583	588	EPYYVR												Mascot
		827.391		827.382	-0.009	-11	482	488	HGHFSSR												Mascot
		844.489		844.466	-0.0225	-27	129	135	AEIERVK												Mascot
		846.447		846.374	-0.0731	-86	755	761	DYGKHVK												Mascot
		877.387		877.402	0.0143	16	545	551	NMWPEGK						Oxidation (M)[2]						Mascot
		883.409		883.378	-0.0309	-35	752	758	NMRDYGK												Mascot
		951.456		951.433	-0.0238	-25	977	984	CTVSVETR						Carbamidomethyl (C)[1]						Mascot
		958.558		958.483	-0.075	-78	708	715	VWRGTLAR												Mascot
		974.505		974.56	0.0546	56	738	745	SYIHEVAR												Mascot
		1013.49		1013.43	-0.0633	-62	525	532	DTLFQDFK												Mascot
		1026.49		1026.51	0.0187	18	887	894	MDPTKQYK						Oxidation (M)[1]						Mascot
		1037.56		1037.55	-0.0145	-14	351	358	LFCWIVTR												Mascot
		1037.56		1037.55	-0.0145	-14	351	358	LFCWIVTR												Mascot
		1048.51		1048.52	0.0164	16	367	375	NYDTTIHGK												Mascot
		1106.51		1106.56	0.048	43	597	605	SPQIFDDER												Mascot
		1107.59		1107.57	-0.0224	-20	802	811	AKVAAMEMLK						Oxidation (M)[6]						Mascot
		1109.49		1109.53	0.0447	40	418	425	QEQEEYQR												Mascot
		1125.59		1125.52	-0.0693	-62	479	488	LGKHGHFSSR												Mascot
		1201.67		1201.64	-0.0289	-24	736	745	VKSYIHEVAR												Mascot
		1234.61		1234.7	0.0946	77	596	605	KSPQIFDDER			18	0								Mascot
		1252.6		1252.61	0.0136	11	141	152	SNCVLEAFGNAK												Mascot
		1308.7		1308.68	-0.0171	-13	308	318	ADMVEKALLYR												Mascot
		1320.69		1320.61	-0.0768	-58	872	882	VEDRAIFVTDR												Mascot
		1320.69		1320.61	-0.0768	-58	872	882	VEDRAIFVTDR												Mascot
		1475.82		1475.78	-0.0396	-27	683	694	TPRTLFTLEELR												Mascot
	10	DNA mismatch repair protein MutL OS=Chlorobium										sp|B3EHI9|MUTL_			72006.3	5.66	15	58		3.344
		limicola (strain DSM 245 / NBRC 103803 / 6330)										CHLL2
		GN=mutL PE=3 SV=1
		Peptide Information
		Calc. Mass		Obsrv. Mass	± da	± ppm	Start	End	Sequence			Ion	C. I. %		Modification					Rank	Result Type
							Seq.	Seq.				Score
		Calc. Mass		Obsrv. Mass	± da	± ppm			Sequence				C. I. %		Modification					Rank	Result Type
Project 1\Sample project20180209\R20180300260-S																				of	183	254
		810.385		810.369	-0.016	-20	389	395	EHGPQSR												Mascot
		824.39		824.368	-0.0218	-26	163	169	SNATEFR												Mascot
		832.434		832.353	-0.0811	-97	578	585	NAIMAGQK												Mascot
		877.445		877.402	-0.0432	-49	586	592	LSLEEMR												Mascot
		974.567		974.56	-0.0069	-7	115	123	QAFSPLALK												Mascot
		1003.52		1003.55	0.029	29	617	624	LMLDQLDR												Mascot
		1013.51		1013.43	-0.082	-81	315	322	NMFYPVVK						Oxidation (M)[2]						Mascot
		1019.52		1019.53	0.0151	15	617	624	LMLDQLDR						Oxidation (M)[2]						Mascot
		1019.52		1019.53	0.0151	15	617	624	LMLDQLDR						Oxidation (M)[2]						Mascot
		1037.5		1037.55	0.0446	43	307	314	FEDERSVR												Mascot
		1037.5		1037.55	0.0446	43	307	314	FEDERSVR			19	0								Mascot
		1106.53		1106.56	0.0335	30	57	66	IIDNGTGMNR						Oxidation (M)[8]						Mascot
		1164.59		1164.55	-0.04	-34	303	311	LEVKFEDER												Mascot
		1357.71		1357.73	0.0149	11	529	540	TVMIEGIPQDVR												Mascot
		1381.72		1381.66	-0.058	-42	513	523	DDLYRLGFNLR												Mascot
		1796.91		1796.96	0.0509	28	81	96	ISVVDDLDTLMSLGFR						Oxidation (M)[11]						Mascot
		2176.05		2176.14	0.0957	44	57	75	IIDNGTGMNREDALLCVE						Carbamidomethyl (C)[16]						Mascot
									R
		2176.05		2176.14	0.0957	44	57	75	IIDNGTGMNREDALLCVE						Carbamidomethyl (C)[16]						Mascot
									R
		2484.18		2484.21	0.0271	11	367	388	MATTAELYTDYRQHSLP												Mascot
									QSSGK
Project 1\Sample project20180209\R20180300260-S																				of	184	254
Gel Idx/Pos			36/K9						Instr./Gel Origin		BA2151/Sample Project 20180209						Process Status			Analysis Succeeded
Plate [#] Name			[1] Sample Project 20180209						Instrument Sample Name								Spectra			11
Rank		Protein Name						Species				Accession No.			Protein MW		Protein	Pep.	Protein	Protein	Total Ion	Total Ion
																	PI	Count	Score	Score	Score	C. I. %
																				C. I. %
	1	hypothetical protein Csa_4G285740 [Cucumis sativus]										KGN54098.1			34822.4	6.43		8	261	100	218	100
		Protein Group
		PREDICTED: peroxidase 2 [Cucumis sativus]										XP_004142149.1			34822.4		6.4299
																	998283
																	3862
		Peptide Information
		Calc. Mass		Obsrv. Mass	± da	± ppm	Start	End	Sequence			Ion	C. I. %		Modification					Rank	Result Type
							Seq.	Seq.				Score
		815.351		815.37	0.0192	24	197	202	CQFFDR												Mascot
		872.372		872.376	0.0038	4	197	202	CQFFDR						Carbamidomethyl (C)[1]						Mascot
		1028.47		1028.51	0.0345	34	197	203	CQFFDRR						Carbamidomethyl (C)[1]						Mascot
		1243.66		1243.68	0.0148	12	43	53	VVQQALVSDER												Mascot
		1243.66		1243.68	0.0148	12	43	53	VVQQALVSDER			18	0								Mascot
		1461.72		1461.73	0.0087	6	230	242	DTFVNLDPTTPNK												Mascot
		1851.91		1851.9	-0.0083	-4	230	245	DTFVNLDPTTPNKFDK												Mascot
		1851.91		1851.9	-0.0083	-4	230	245	DTFVNLDPTTPNKFDK			93	100								Mascot
		1945.99		1945.98	-0.0058	-3	176	194	VDLDSTDLVALSGAHTFG												Mascot
									K
		1945.99		1945.98	-0.0058	-3	176	194	VDLDSTDLVALSGAHTFG			106	100								Mascot
									K
		2364.18		2364.17	-0.0173	-7	173	194	FDRVDLDSTDLVALSGAH												Mascot
									TFGK
		3195.54		3195.55	0.0046	1	246	274	NYYTNLQSNTGLLTSDQ												Mascot
									VLHSTPGEDTVK
		3195.54		3195.55	0.0046	1	246	274	NYYTNLQSNTGLLTSDQ			19	0								Mascot
									VLHSTPGEDTVK
	2	peroxidase (CuPer2), partial [Cucumis sativus]										AAA33121.1			31836.8	6.08		7	241	100	199	100
		Protein Group
		RecName: Full=Peroxidase 2; AltName: Full=CUP2										sp|P19135.1|PER2			31836.8		6.0799
												_CUCSA					999237
																	605
		Peptide Information
		Calc. Mass		Obsrv. Mass	± da	± ppm	Start	End	Sequence			Ion	C. I. %		Modification					Rank	Result Type
							Seq.	Seq.				Score
		815.351		815.37	0.0192	24	171	176	CQFFDR												Mascot
		872.372		872.376	0.0038	4	171	176	CQFFDR						Carbamidomethyl (C)[1]						Mascot
Project 1\Sample project20180209\R20180300260-C																				of	173	242
		1028.47		1028.51	0.0345	34	171	177	CQFFDRR						Carbamidomethyl (C)[1]						Mascot
		1243.66		1243.68	0.0148	12	17	27	VVQQALVSDER												Mascot
		1243.66		1243.68	0.0148	12	17	27	VVQQALVSDER			18	0								Mascot
		1461.72		1461.73	0.0087	6	204	216	DTFVNLDPTTPNK												Mascot
		1851.91		1851.9	-0.0083	-4	204	219	DTFVNLDPTTPNKFDK												Mascot
		1851.91		1851.9	-0.0083	-4	204	219	DTFVNLDPTTPNKFDK			93	100								Mascot
		1945.99		1945.98	-0.0058	-3	150	168	VDLDSTDLVALSGAHTFG												Mascot
									K
		1945.99		1945.98	-0.0058	-3	150	168	VDLDSTDLVALSGAHTFG			106	100								Mascot
									K
		2364.18		2364.17	-0.0173	-7	147	168	FDRVDLDSTDLVALSGAH												Mascot
									TFGK
	3	Malate dehydrogenase, mitochondrial [Cucumis sativus]										KGN53596.1			36180.1	8.52		7	112	100	91	100
		Protein Group
		PREDICTED: malate dehydrogenase, mitochondrial										XP_004137217.1			36180.1		8.52
		[Cucumis sativus]															4577
																	6367
		Peptide Information
		Calc. Mass		Obsrv. Mass	± da	± ppm	Start	End	Sequence			Ion	C. I. %		Modification					Rank	Result Type
							Seq.	Seq.				Score
		911.447		911.417	-0.0294	-32	168	175	AGTYDEKK												Mascot
		1258.71		1258.62	-0.0877	-70	329	339	LMPELKASIEK												Mascot
		1318.7		1318.7	0.004	3	121	132	DDLFNINAGIVK												Mascot
		1527.7		1527.8	0.1002	66	85	98	SEVTGYMGEEQLGK												Mascot
		1543.69		1543.74	0.0482	31	85	98	SEVTGYMGEEQLGK						Oxidation (M)[7]						Mascot
		1592.9		1592.91	0.0056	4	99	114	ALEGSDVVIIPAGVPR												Mascot
		1592.9		1592.91	0.0056	4	99	114	ALEGSDVVIIPAGVPR			91	100								Mascot
		2210.16		2210.15	-0.0088	-4	63	84	LALYDIGATPGVAADVGH												Mascot
									VNTR
		2210.16		2210.15	-0.0088	-4	63	84	LALYDIGATPGVAADVGH												Mascot
									VNTR
		2217.1		2217.11	0.0091	4	252	274	AGKGSATLSMAYAGALF												Mascot
									ADACLK
		2233.1		2233.14	0.0379	17	252	274	AGKGSATLSMAYAGALF						Oxidation (M)[10]						Mascot
									ADACLK
		2233.1		2233.14	0.0379	17	252	274	AGKGSATLSMAYAGALF						Oxidation (M)[10]						Mascot
									ADACLK
		2290.12		2290.06	-0.0591	-26	252	274	AGKGSATLSMAYAGALF						Carbamidomethyl (C)[21], Oxidation (M)[10]						Mascot
									ADACLK
	4	hypothetical protein Csa_5G604110 [Cucumis sativus]										KGN51866.1			56708.6	9.11		14	53	71.56
		Protein Group
		PREDICTED: uncharacterized protein LOC101205876										XP_011655660.1			56708.6		9.1099
		isoform X2 [Cucumis sativus]															996566
																	7725
Project 1\Sample project20180209\R20180300260-C																				of	174	242
		Peptide Information
		Calc. Mass		Obsrv. Mass	± da	± ppm	Start	End	Sequence			Ion	C. I. %		Modification					Rank	Result Type
							Seq.	Seq.				Score
		819.39		819.366	-0.0234	-29	388	393	WAHYSR												Mascot
		855.439		855.37	-0.0697	-81	263	269	LKSCYGK						Carbamidomethyl (C)[4]						Mascot
		877.445		877.382	-0.0629	-72	496	503	DLAKQCLS												Mascot
		974.49		974.5	0.0098	10	437	445	GNGVEELTR												Mascot
		982.487		982.45	-0.0372	-38	162	171	SISALSCSSK												Mascot
		1873.86		1873.89	0.03	16	100	115	DGDQVKLMSWCGSYLR						Oxidation (M)[8]						Mascot
		2176.18		2176.13	-0.0476	-22	473	492	LQLPPNNAIMHVVAVLES						Oxidation (M)[10]						Mascot
									SK
		2210.05		2210.15	0.102	46	106	124	LMSWCGSYLRGNGVMP												Mascot
									PWR
		2210.05		2210.15	0.102	46	106	124	LMSWCGSYLRGNGVMP												Mascot
									PWR
		2217.05		2217.11	0.064	29	426	445	DIMEGSSFTFKGNGVEEL												Mascot
									TR
		2233.04		2233.14	0.0928	42	426	445	DIMEGSSFTFKGNGVEEL						Oxidation (M)[3]						Mascot
									TR
		2233.04		2233.14	0.0928	42	426	445	DIMEGSSFTFKGNGVEEL						Oxidation (M)[3]						Mascot
									TR
		2281.1		2281.08	-0.0178	-8	86	105	HAAAWSSLEWEPVRDG												Mascot
									DQVK
		2283.06		2283.01	-0.0495	-22	106	124	LMSWCGSYLRGNGVMP						Carbamidomethyl (C)[5], Oxidation (M)[2]						Mascot
									PWR
		2299.06		2299.04	-0.0178	-8	106	124	LMSWCGSYLRGNGVMP						Carbamidomethyl (C)[5], Oxidation (M)[2,15]						Mascot
									PWR
		2364.15		2364.17	0.0183	8	265	285	SCYGKYLTASNQPFLLG						Carbamidomethyl (C)[2]						Mascot
									MTGR
		2370.07		2370.19	0.1181	50	219	238	SHHNKYLVADDDQDSVN												Mascot
									QER
		2735.36		2735.28	-0.0805	-29	31	55	QTSHTSATGTIWAIEFVE												Mascot
									GKTDSIR
		2753.38		2753.24	-0.147	-53	139	160	GWILWDVEPVVEIPKYCL						Carbamidomethyl (C)[17], Oxidation (M)[20]						Mascot
									FMSR
		2753.38		2753.24	-0.147	-53	139	160	GWILWDVEPVVEIPKYCL						Carbamidomethyl (C)[17], Oxidation (M)[20]						Mascot
									FMSR
	5	PREDICTED: uncharacterized protein LOC101205876										XP_011655659.1			61292.9	8.89		13	44	0
[truncated: 3,830 more rows]

## Sheet: K13-B16
Table S4 The basic information of DEPs identified by MALDI-TOF/TOF-MS/MS (continued).
Gel Idx/Pos			51/K13						Instr./Gel Origin		BA2151/Sample Project 20180209						Process Status			Analysis Succeeded
Plate [#] Name			[1] Sample Project 20180209						Instrument Sample Name								Spectra			11
Rank		Protein Name						Species				Accession No.			Protein MW		Protein	Pep.	Protein	Protein	Total Ion	Total Ion
																	PI	Count	Score	Score	Score	C. I. %
																				C. I. %
	1	hypothetical protein Csa_3G902910 [Cucumis sativus]										KGN60400.1			48515.4	4.83		21	895	100	778	100
		Protein Group
		PREDICTED: acetylornithine deacetylase-like [Cucumis										XP_004148484.1			48515.4		4.8299
		sativus]															999237
																	605
		Peptide Information
		Calc. Mass		Obsrv. Mass	± da	± ppm	Start	End	Sequence			Ion	C. I. %		Modification					Rank	Result Type
							Seq.	Seq.				Score
		845.473		845.507	0.0341	40	9	16	GTIGELQK												Mascot
		922.463		922.476	0.0134	15	336	343	YTLPDGTR												Mascot
		922.463		922.476	0.0134	15	336	343	YTLPDGTR			40	98.598								Mascot
		950.483		950.502	0.0192	20	435	442	IISQFEDV												Mascot
		1033.59		1033.6	0.0102	10	17	25	ESYIPLLAK												Mascot
		1126.5		1126.52	0.0226	20	72	80	VSYDDKDER												Mascot
		1126.5		1126.52	0.0226	20	72	80	VSYDDKDER			52	99.909								Mascot
		1306.62		1306.61	-0.0086	-7	252	261	FYEDFPVHPR												Mascot
		1306.62		1306.61	-0.0086	-7	252	261	FYEDFPVHPR			81	100								Mascot
		1354.65		1354.67	0.0209	15	117	128	FDPFSLSIEGDK												Mascot
		1401.74		1401.75	0.015	11	81	93	GHLIITYPGTDSK												Mascot
		1423.76		1423.73	-0.0246	-17	431	442	VFARIISQFEDV												Mascot
		1497.78		1497.8	0.0123	8	300	312	LTPFYEVSDVISK												Mascot
		1497.78		1497.8	0.0123	8	300	312	LTPFYEVSDVISK			60	99.987								Mascot
		1515.84		1515.8	-0.0334	-22	2	16	GSTPSIKGTIGELQK												Mascot
		1529.83		1529.81	-0.027	-18	81	94	GHLIITYPGTDSKK												Mascot
		1623.84		1623.85	0.0116	7	117	130	FDPFSLSIEGDKLR												Mascot
		1623.84		1623.85	0.0116	7	117	130	FDPFSLSIEGDKLR			97	100								Mascot
		1801.92		1801.95	0.0267	15	133	149	GTTDCLGHVALLTELMK												Mascot
		1858.94		1858.96	0.0193	10	133	149	GTTDCLGHVALLTELMK						Carbamidomethyl (C)[5]						Mascot
		1874.94		1874.94	0.0081	4	133	149	GTTDCLGHVALLTELMK						Carbamidomethyl (C)[5], Oxidation (M)[16]						Mascot
		2003.03		2003.04	0.0092	5	133	150	GTTDCLGHVALLTELMKK						Carbamidomethyl (C)[5], Oxidation (M)[16]						Mascot
		2136.14		2136.14	-0.0088	-4	51	70	HVLDALNPYSTNNGGPLII												Mascot
									K
		2147.06		2147.07	0.0149	7	348	367	VEFGNPISGIACDVHSIGF						Carbamidomethyl (C)[12]						Mascot
Project 1\Sample project20180209\R20180300260-C				2147.07																of	204	Mascot	242
									K
		2147.06		2147.07	0.0149	7	348	367	VEFGNPISGIACDVHSIGF			78	100		Carbamidomethyl (C)[12]						Mascot
									K
		2166.03		2166.04	0.0044	2	313	330	IEEYIAYTNAHVEELESR												Mascot
		2166.03		2166.04	0.0044	2	313	330	IEEYIAYTNAHVEELESR			153	100								Mascot
		2411.14		2411.17	0.0261	11	95	116	VISFVGSHMDVVPANAH												Mascot
									DDSWK
		2427.14		2427.16	0.0173	7	95	116	VISFVGSHMDVVPANAH						Oxidation (M)[9]						Mascot
									DDSWK
		2646.34		2646.35	0.013	5	26	50	LIGEAESVQNNPPDGLIPI												Mascot
									EDNVGR
		2646.34		2646.35	0.013	5	26	50	LIGEAESVQNNPPDGLIPI			216	100								Mascot
									EDNVGR
		2743.53		2743.49	-0.0403	-15	368	393	ILAQATMDVLGEVKPFSIT						Oxidation (M)[7]						Mascot
									GSLPLVK
	2	hypothetical protein Csa_2G237130 [Cucumis sativus]										KGN61743.1			334024	5.11		49	60	95.388
		Peptide Information
		Calc. Mass		Obsrv. Mass	± da	± ppm	Start	End	Sequence			Ion	C. I. %		Modification					Rank	Result Type
							Seq.	Seq.				Score
		922.474		922.476	0.0022	2	1018	1024	FDESRLR												Mascot
		922.474		922.476	0.0022	2	1018	1024	FDESRLR												Mascot
		972.537		972.48	-0.0575	-59	1811	1818	SGFHRIQK												Mascot
		982.458		982.503	0.0445	45	1215	1222	IDMESMLK						Oxidation (M)[3]						Mascot
		1033.57		1033.6	0.032	31	1030	1038	MQVSLEKAK												Mascot
		1042.57		1042.51	-0.0622	-60	339	346	IFEFLFAR												Mascot
		1069.57		1069.53	-0.036	-34	186	194	INNFSALYK												Mascot
		1107.59		1107.57	-0.0227	-20	2558	2566	TDKYATRPR												Mascot
		1117.6		1117.65	0.0474	42	1180	1188	IWISEQVSR												Mascot
		1119.52		1119.53	0.0132	12	1206	1214	CLEDANNKR						Carbamidomethyl (C)[1]						Mascot
		1150.57		1150.58	0.0019	2	2679	2687	QLTEFVEER												Mascot
		1159.65		1159.58	-0.07	-60	1500	1510	SLGVVQAQMVK												Mascot
		1193.58		1193.64	0.0641	54	1985	1994	LNESNMCVRK												Mascot
		1260.61		1260.64	0.0328	26	51	61	NSEQEQEVGLK												Mascot
		1262.65		1262.65	-0.0033	-3	775	785	EVLMGEVSRSR												Mascot
		1282.69		1282.63	-0.0632	-49	906	916	IILNEGMLSHR												Mascot
		1306.67		1306.61	-0.062	-47	2679	2688	QLTEFVEERR												Mascot
		1306.67		1306.61	-0.062	-47	2679	2688	QLTEFVEERR												Mascot
		1316.63		1316.6	-0.0362	-27	84	96	TPEKHGGGGFSSR												Mascot
		1320.63		1320.61	-0.014	-11	2367	2377	DQLQMELCNVK												Mascot
		1322.63		1322.64	0.0114	9	2318	2328	CSIEEELSEKR												Mascot
		1340.61		1340.69	0.0835	62	1257	1268	ATCIAEMEDTIK						Oxidation (M)[7]						Mascot
Project 1\Sample project20180209\R20180300260-C				1340.69																of	205	Mascot	242
		1343.72		1343.68	-0.0342	-25	2410	2420	EKEAEVQLLER												Mascot
		1354.67		1354.67	0.003	2	1215	1225	IDMESMLKSLR						Oxidation (M)[3,6]						Mascot
		1360.75		1360.64	-0.1092	-80	2213	2224	DEVLAGLLFDLR												Mascot
		1363.61		1363.68	0.0634	46	2804	2814	TPNIDFDEEQR												Mascot
		1394.76		1394.68	-0.0844	-61	2491	2502	HVQILEGDVKEK												Mascot
		1401.7		1401.75	0.0514	37	2792	2803	EELAYFRTSTGK												Mascot
		1423.74		1423.73	-0.0106	-7	2561	2573	YATRPRGSGSPFK												Mascot
		1441.74		1441.77	0.022	15	183	194	TDRINNFSALYK												Mascot
		1441.74		1441.77	0.022	15	183	194	TDRINNFSALYK												Mascot
		1450.64		1450.74	0.0994	69	1549	1560	QSENVMESFSHR												Mascot
		1491.75		1491.8	0.0459	31	1729	1741	SCLENAWSEIIVK												Mascot
		1496.78		1496.76	-0.0116	-8	170	182	SVSKPPHSVCRSR						Carbamidomethyl (C)[10]						Mascot
		1519.78		1519.78	0.0005	0	1851	1863	SNYMGHQLVVLMK												Mascot
		1605.77		1605.84	0.0633	39	2030	2042	CQALEAECDRLLK						Carbamidomethyl (C)[1,8]						Mascot
		1614.76		1614.79	0.0273	17	2121	2133	LQYFDENMNGVLR						Oxidation (M)[8]						Mascot
		1719.85		1719.89	0.041	24	2421	2435	SVEELECTINVLENK												Mascot
		1798.82		1798.94	0.1212	67	1820	1835	EEEAGEMSSKLNAFEK												Mascot
		1875.06		1874.94	-0.1154	-62	1871	1886	IFISSLLGQEELLKER												Mascot
		1953.91		1954.07	0.1565	80	1616	1632	EADIMINELMIANETSK						Oxidation (M)[5,10]						Mascot
		2129.03		2129	-0.0351	-16	2279	2296	MDIIYDLELNLSKESDSK						Oxidation (M)[1]						Mascot
		2147.08		2147.07	-0.0061	-3	250	268	CLKQESAQSITWIGQPET												Mascot
									K
		2147.08		2147.07	-0.0061	-3	250	268	CLKQESAQSITWIGQPET												Mascot
									K
		2170.03		2170.06	0.0354	16	269	286	FTFDHVACETVDQEILFR												Mascot
		2204.1		2204.03	-0.0716	-32	250	268	CLKQESAQSITWIGQPET						Carbamidomethyl (C)[1]						Mascot
									K
		2214.93		2215.07	0.1414	64	2638	2655	LDMTTCMSLFDDNHQMQ						Carbamidomethyl (C)[6]						Mascot
									K
		2223.07		2223.08	0.0119	5	1561	1579	LKAFEQNVFEAGSHWCQ												Mascot
									TK
		2411.11		2411.17	0.0647	27	813	832	TLAELEETKCSLESCLEE						Carbamidomethyl (C)[10,15]						Mascot
									NR
		2427.3		2427.16	-0.1404	-58	955	975	SIIEALESQQIISINEIEELR												Mascot
		2643.19		2643.33	0.1387	52	1658	1678	SLQNYNTLSCQQFQTLE						Carbamidomethyl (C)[10], Oxidation (M)[20]						Mascot
									EHMR
		2646.27		2646.35	0.0848	32	1349	1371	GICATLGKQLTEEQEYHH						Oxidation (M)[20]						Mascot
									SMQVK
		2646.27		2646.35	0.0848	32	1349	1371	GICATLGKQLTEEQEYHH						Oxidation (M)[20]						Mascot
									SMQVK
		2668.32		2668.33	0.0122	5	1524	1545	HNQQNLQCLMNQVLTLQ						Carbamidomethyl (C)[8]						Mascot
									DTIEK
		2684.31		2684.31	-0.0005	0	1524	1545	HNQQNLQCLMNQVLTLQ						Carbamidomethyl (C)[8], Oxidation (M)[10]						Mascot
									DTIEK
		2872.3		2872.44	0.1443	50	2632	2655	DLLGVKLDMTTCMSLFD						Carbamidomethyl (C)[12], Oxidation (M)[9,13]						Mascot
Project 1\Sample project20180209\R20180300260-C				2872.44																of	206	Mascot	242
									DNHQMQK
	3	PREDICTED: phragmoplast orienting kinesin 2										XP_011649204.1			335444	5.11		49	60	94.193
		[Cucumis sativus]
		Peptide Information
		Calc. Mass		Obsrv. Mass	± da	± ppm	Start	End	Sequence			Ion	C. I. %		Modification					Rank	Result Type
							Seq.	Seq.				Score
		922.474		922.476	0.0022	2	1018	1024	FDESRLR												Mascot
		922.474		922.476	0.0022	2	1018	1024	FDESRLR												Mascot
		972.537		972.48	-0.0575	-59	1811	1818	SGFHRIQK												Mascot
		982.458		982.503	0.0445	45	1215	1222	IDMESMLK						Oxidation (M)[3]						Mascot
		1033.57		1033.6	0.032	31	1030	1038	MQVSLEKAK												Mascot
		1042.57		1042.51	-0.0622	-60	339	346	IFEFLFAR												Mascot
		1069.57		1069.53	-0.036	-34	186	194	INNFSALYK												Mascot
		1107.59		1107.57	-0.0227	-20	2558	2566	TDKYATRPR												Mascot
		1117.6		1117.65	0.0474	42	1180	1188	IWISEQVSR												Mascot
		1119.52		1119.53	0.0132	12	1206	1214	CLEDANNKR						Carbamidomethyl (C)[1]						Mascot
		1150.57		1150.58	0.0019	2	2679	2687	QLTEFVEER												Mascot
		1159.65		1159.58	-0.07	-60	1500	1510	SLGVVQAQMVK												Mascot
		1193.58		1193.64	0.0641	54	1985	1994	LNESNMCVRK												Mascot
		1260.61		1260.64	0.0328	26	51	61	NSEQEQEVGLK												Mascot
		1262.65		1262.65	-0.0033	-3	775	785	EVLMGEVSRSR												Mascot
		1282.69		1282.63	-0.0632	-49	906	916	IILNEGMLSHR												Mascot
		1306.67		1306.61	-0.062	-47	2679	2688	QLTEFVEERR												Mascot
		1306.67		1306.61	-0.062	-47	2679	2688	QLTEFVEERR												Mascot
		1316.63		1316.6	-0.0362	-27	84	96	TPEKHGGGGFSSR												Mascot
		1320.63		1320.61	-0.014	-11	2367	2377	DQLQMELCNVK												Mascot
		1322.63		1322.64	0.0114	9	2318	2328	CSIEEELSEKR												Mascot
		1340.61		1340.69	0.0835	62	1257	1268	ATCIAEMEDTIK						Oxidation (M)[7]						Mascot
		1343.72		1343.68	-0.0342	-25	2410	2420	EKEAEVQLLER												Mascot
		1354.67		1354.67	0.003	2	1215	1225	IDMESMLKSLR						Oxidation (M)[3,6]						Mascot
		1360.75		1360.64	-0.1092	-80	2213	2224	DEVLAGLLFDLR												Mascot
		1363.61		1363.68	0.0634	46	2804	2814	TPNIDFDEEQR												Mascot
		1394.76		1394.68	-0.0844	-61	2491	2502	HVQILEGDVKEK												Mascot
		1401.7		1401.75	0.0514	37	2792	2803	EELAYFRTSTGK												Mascot
		1423.74		1423.73	-0.0106	-7	2561	2573	YATRPRGSGSPFK												Mascot
		1441.74		1441.77	0.022	15	183	194	TDRINNFSALYK												Mascot
		1441.74		1441.77	0.022	15	183	194	TDRINNFSALYK												Mascot
Project 1\Sample project20180209\R20180300260-C				1441.77																of	207	Mascot	242
		1450.75		1450.74	-0.0164	-11	2869	2880	ISSVERELQDFK												Mascot
		1491.75		1491.8	0.0459	31	1729	1741	SCLENAWSEIIVK												Mascot
		1496.78		1496.76	-0.0116	-8	170	182	SVSKPPHSVCRSR						Carbamidomethyl (C)[10]						Mascot
		1519.78		1519.78	0.0005	0	1851	1863	SNYMGHQLVVLMK												Mascot
		1605.77		1605.84	0.0633	39	2030	2042	CQALEAECDRLLK						Carbamidomethyl (C)[1,8]						Mascot
		1614.76		1614.79	0.0273	17	2121	2133	LQYFDENMNGVLR						Oxidation (M)[8]						Mascot
		1719.85		1719.89	0.041	24	2421	2435	SVEELECTINVLENK												Mascot
		1798.82		1798.94	0.1212	67	1820	1835	EEEAGEMSSKLNAFEK												Mascot
		1875.06		1874.94	-0.1154	-62	1871	1886	IFISSLLGQEELLKER												Mascot
		1953.91		1954.07	0.1565	80	1616	1632	EADIMINELMIANETSK						Oxidation (M)[5,10]						Mascot
		2129.03		2129	-0.0351	-16	2279	2296	MDIIYDLELNLSKESDSK						Oxidation (M)[1]						Mascot
		2147.08		2147.07	-0.0061	-3	250	268	CLKQESAQSITWIGQPET												Mascot
									K
		2147.08		2147.07	-0.0061	-3	250	268	CLKQESAQSITWIGQPET												Mascot
									K
		2170.03		2170.06	0.0354	16	269	286	FTFDHVACETVDQEILFR												Mascot
		2204.1		2204.03	-0.0716	-32	250	268	CLKQESAQSITWIGQPET						Carbamidomethyl (C)[1]						Mascot
									K
		2214.93		2215.07	0.1414	64	2638	2655	LDMTTCMSLFDDNHQMQ						Carbamidomethyl (C)[6]						Mascot
									K
		2223.07		2223.08	0.0119	5	1561	1579	LKAFEQNVFEAGSHWCQ												Mascot
									TK
		2411.11		2411.17	0.0647	27	813	832	TLAELEETKCSLESCLEE						Carbamidomethyl (C)[10,15]						Mascot
									NR
		2427.3		2427.16	-0.1404	-58	955	975	SIIEALESQQIISINEIEELR												Mascot
		2643.19		2643.33	0.1387	52	1658	1678	SLQNYNTLSCQQFQTLE						Carbamidomethyl (C)[10], Oxidation (M)[20]						Mascot
									EHMR
		2646.27		2646.35	0.0848	32	1349	1371	GICATLGKQLTEEQEYHH						Oxidation (M)[20]						Mascot
									SMQVK
		2646.27		2646.35	0.0848	32	1349	1371	GICATLGKQLTEEQEYHH						Oxidation (M)[20]						Mascot
									SMQVK
		2668.32		2668.33	0.0122	5	1524	1545	HNQQNLQCLMNQVLTLQ						Carbamidomethyl (C)[8]						Mascot
									DTIEK
		2684.31		2684.31	-0.0005	0	1524	1545	HNQQNLQCLMNQVLTLQ						Carbamidomethyl (C)[8], Oxidation (M)[10]						Mascot
									DTIEK
		2872.3		2872.44	0.1443	50	2632	2655	DLLGVKLDMTTCMSLFD						Carbamidomethyl (C)[12], Oxidation (M)[9,13]						Mascot
									DNHQMQK
	4	PREDICTED: cysteine synthase-like isoform X1										XP_004135663.2			37943.8	4.97		13	58	91.211
		[Cucumis sativus]
		Peptide Information
		Calc. Mass		Obsrv. Mass	± da	± ppm	Start	End	Sequence			Ion	C. I. %		Modification					Rank	Result Type
							Seq.	Seq.				Score
		982.466		982.503	0.0366	37	57	64	IVDNCYAK						Carbamidomethyl (C)[5]						Mascot
		1042.45		1042.51	0.0588	56	346	354	QEALNMAYS						Oxidation (M)[6]						Mascot
		1282.57		1282.63	0.065	51	69	79	LESMEPCSSVK						Carbamidomethyl (C)[7], Oxidation (M)[4]						Mascot
Project 1\Sample project20180209\R20180300260-C																				of	208	242
		1289.62		1289.62	-0.001	-1	1	11	MAQEMTPQPLK						Oxidation (M)[1]						Mascot
		1305.62		1305.65	0.0347	27	1	11	MAQEMTPQPLK						Oxidation (M)[1,5]						Mascot
		1308.7		1308.64	-0.0582	-44	57	68	IVDNCYAKIAAK												Mascot
		1350.65		1350.68	0.0296	22	82	93	IGLSMIEDAEEK						Oxidation (M)[5]						Mascot
		1491.79		1491.8	0.0062	4	27	39	NLTILMEDKCAIK												Mascot
		1496.67		1496.76	0.0915	61	69	81	LESMEPCSSVKDR						Oxidation (M)[4]						Mascot
		1605.78		1605.84	0.0568	35	80	93	DRIGLSMIEDAEEK												Mascot
		2137.3		2137.14	-0.1516	-71	290	312	LLALKEGLLVGISSGAAA												Mascot
									AAAIK
		2288.1		2288.12	0.0205	9	151	170	IPDPEMSGEEILKMAEEL												Mascot
									EK
		2628.4		2628.37	-0.0249	-9	140	163	ILALAFGAELRIPDPEMSG						Oxidation (M)[17]						Mascot
									EEILK
		2743.33		2743.49	0.1636	60	12	35	SNNYSPAMISTSIERNLTI						Oxidation (M)[8]						Mascot
									LMEDK
	5	hypothetical protein Csa_7G302370 [Cucumis sativus]										KGN44473.1			35034.4	8.46		13	53	73.458
		Peptide Information
		Calc. Mass		Obsrv. Mass	± da	± ppm	Start	End	Sequence			Ion	C. I. %		Modification					Rank	Result Type
							Seq.	Seq.				Score
		845.426		845.507	0.0804	95	61	66	NWQELR												Mascot
		917.509		917.512	0.0032	3	87	93	TQLWLEK												Mascot
		922.481		922.476	-0.0052	-6	157	164	MVYGLPSR												Mascot
		922.481		922.476	-0.0052	-6	157	164	MVYGLPSR												Mascot
		1042.48		1042.51	0.029	28	7	14	QSMFNCKK						Carbamidomethyl (C)[6]						Mascot
		1118.63		1118.57	-0.0572	-51	291	299	LLLREFDGR												Mascot
		1159.47		1159.58	0.1145	99	171	179	CPFFNGDMR						Carbamidomethyl (C)[1], Oxidation (M)[8]						Mascot
		1623.76		1623.85	0.0876	54	272	284	HELCSYIVCESKR						Carbamidomethyl (C)[4]						Mascot
		1623.76		1623.85	0.0876	54	272	284	HELCSYIVCESKR						Carbamidomethyl (C)[4]						Mascot
		1741.84		1741.86	0.0229	13	165	179	GVLEIKCPFFNGDMR						Oxidation (M)[14]						Mascot
		1798.86		1798.94	0.076	42	165	179	GVLEIKCPFFNGDMR						Carbamidomethyl (C)[7], Oxidation (M)[14]						Mascot
		1874.84		1874.94	0.1029	55	139	156	ANSEDDWLAASPDGAID												Mascot
									K
		2128.96		2129	0.0352	17	94	112	LGAIDQFCGNLATCWSN						Carbamidomethyl (C)[8]						Mascot
									MK
		2136.95		2137.14	0.1953	91	205	221	DWMDFYVWTPNGSSLF						Oxidation (M)[3]						Mascot
									R
		2150.04		2150.08	0.0344	16	187	204	VPLYCIPQAQGLMEIMDR						Carbamidomethyl (C)[5], Oxidation (M)[13]						Mascot
		2166.04		2166.04	0	0	187	204	VPLYCIPQAQGLMEIMDR						Carbamidomethyl (C)[5], Oxidation (M)[13,16]						Mascot
		2166.04		2166.04	0	0	187	204	VPLYCIPQAQGLMEIMDR						Carbamidomethyl (C)[5], Oxidation (M)[13,16]						Mascot
		2204.09		2204.03	-0.065	-29	265	283	SLRPSPRHELCSYIVCES												Mascot
									K
	6	PREDICTED: actin-related protein 2/3 complex subunit										XP_011651240.1			17899.3	6.74		10	52	69.526
Project 1\Sample project20180209\R20180300260-C																				of	209	242
		4 isoform X2 [Cucumis sativus]
		Protein Group
		PREDICTED: actin-related protein 2/3 complex subunit										XP_011651241.1			17899.3		6.7399
		4 isoform X2 [Cucumis sativus]															997711
																	1816
		hypothetical protein Csa_3G200200 [Cucumis sativus]										KGN57509.1			17899.3		6.7399
																	997711
																	1816
		Peptide Information
		Calc. Mass		Obsrv. Mass	± da	± ppm	Start	End	Sequence			Ion	C. I. %		Modification					Rank	Result Type
							Seq.	Seq.				Score
		1069.6		1069.53	-0.0658	-62	73	80	FLRFLSMR												Mascot
		1305.68		1305.65	-0.0306	-23	44	54	CLIETSINSLR						Carbamidomethyl (C)[1]						Mascot
		1308.76		1308.64	-0.1164	-89	142	152	LVATEFLKQFI												Mascot
		1401.76		1401.75	-0.0061	-4	61	72	QADELENILTKK												Mascot
		1731.75		1731.87	0.1188	69	2	15	TSYVCNFPCQEVER						Carbamidomethyl (C)[5]						Mascot
		1741.87		1741.86	-0.0087	-5	114	127	LIDFIVQFMEDIDK						Oxidation (M)[9]						Mascot
		2643.26		2643.33	0.073	28	90	111	KPLQGYDISFLITNYHCE												Mascot
									DMQK
		2646.46		2646.35	-0.1147	-43	16	38	HNKPEVELKTSSELLLNPI												Mascot
									LICR
		2646.46		2646.35	-0.1147	-43	16	38	HNKPEVELKTSSELLLNPI												Mascot
									LICR
		2863.35		2863.3	-0.0513	-18	2	24	TSYVCNFPCQEVERHNK						Carbamidomethyl (C)[5,9]						Mascot
									PEVELK
		2872.38		2872.44	0.0672	23	89	111	RKPLQGYDISFLITNYHC						Carbamidomethyl (C)[18], Oxidation (M)[21]						Mascot
									EDMQK
	7	hypothetical protein Csa_6G526350 [Cucumis sativus]										KGN49501.1			223064	8.17		22	47	1.389	29	83.298
		Protein Group
		PREDICTED: protein MOR1 [Cucumis sativus]										XP_011658336.1			223064		8.17
																	762
																	9395
		Peptide Information
		Calc. Mass		Obsrv. Mass	± da	± ppm	Start	End	Sequence			Ion	C. I. %		Modification					Rank	Result Type
							Seq.	Seq.				Score
		917.549		917.512	-0.0365	-40	1603	1610	ALNVLMLK						Oxidation (M)[6]						Mascot
		1042.61		1042.51	-0.098	-94	475	483	LVGMRPLEK												Mascot
		1118.66		1118.57	-0.0824	-74	72	81	ALDALIAYLR												Mascot
		1126.56		1126.52	-0.0403	-36	1183	1190	YFREDLQR												Mascot
		1126.56		1126.52	-0.0403	-36	1183	1190	YFREDLQR												Mascot
		1150.62		1150.58	-0.0458	-40	1382	1391	YVGKLTDAQR												Mascot
		1159.65		1159.58	-0.0666	-57	997	1005	DLLEWLSRK												Mascot
Project 1\Sample project20180209\R20180300260-C																				of	210	242
		1193.56		1193.64	0.0786	66	318	328	IAPGDFSEVCR												Mascot
		1262.64		1262.65	0.0079	6	1036	1046	AAESCITEILR						Carbamidomethyl (C)[5]						Mascot
		1304.69		1304.66	-0.0259	-20	1199	1209	KQVDGIEMLQK						Oxidation (M)[8]						Mascot
		1316.7		1316.6	-0.101	-77	1699	1710	AGADDKPLRMVK						Oxidation (M)[10]						Mascot
		1363.64		1363.68	0.0336	25	1452	1462	KNYGSELHMER												Mascot
		1441.8		1441.77	-0.0355	-25	893	906	IQPTGTSDLLGALR												Mascot
		1441.8		1441.77	-0.0355	-25	893	906	IQPTGTSDLLGALR			29	83.298								Mascot
		1445.79		1445.72	-0.0695	-48	190	201	GLTLELCRWIGK						Carbamidomethyl (C)[7]						Mascot
		1453.79		1453.76	-0.0282	-19	1305	1316	MFPYILEGLRSK												Mascot
		1741.83		1741.86	0.0304	17	172	185	MLPELFDHQDQNVR												Mascot
		1979.03		1979	-0.0308	-16	144	162	AVVPAIDVMFQALSDFGA												Mascot
									K
		2112		2112	0.0046	2	445	462	EYVPIFMESLNDGTPEVR						Oxidation (M)[7]						Mascot
		2120.12		2120.07	-0.0508	-24	977	995	MIPYMILALVDNKVSAEG												Mascot
									R
		2136.12		2136.14	0.0169	8	977	995	MIPYMILALVDNKVSAEG						Oxidation (M)[1]						Mascot
									R
		2163.09		2163.06	-0.032	-15	832	852	TVRAEELTSSTSVSGTDG												Mascot
									LPR
		2170.17		2170.06	-0.1062	-49	1679	1696	ILQSIHLYLQNLGMEEIR												Mascot
		2194.16		2194.1	-0.0671	-31	800	819	GFLSDVKPALLTAIDTEFE												Mascot
									K
		2300.27		2300.17	-0.1023	-44	1572	1590	EKTLDSLITELLLWLLDER												Mascot
	8	hypothetical protein Csa_7G388360 [Cucumis sativus]										KGN44803.1			140978	8.58		23	47	0
		Protein Group
		PREDICTED: uncharacterized protein LOC101209468										XP_011659296.1			140978		8.5799
		[Cucumis sativus]															999237
																	605
		Peptide Information
		Calc. Mass		Obsrv. Mass	± da	± ppm	Start	End	Sequence			Ion	C. I. %		Modification					Rank	Result Type
							Seq.	Seq.				Score
		917.549		917.512	-0.0365	-40	212	219	IVVSPMKK						Oxidation (M)[6]						Mascot
		950.415		950.502	0.0872	92	644	651	FEMHAGSR						Oxidation (M)[3]						Mascot
		1107.56		1107.57	0.003	3	504	512	MRGIIENMK						Oxidation (M)[1]						Mascot
		1282.62		1282.63	0.0096	7	117	127	FMANKLQGSDR						Oxidation (M)[2]						Mascot
		1318.66		1318.64	-0.0204	-15	321	332	SNVPTDRLSSDK												Mascot
		1363.62		1363.68	0.0522	38	1094	1106	ANNEDFAGNNLGK												Mascot
		1370.68		1370.58	-0.0982	-72	801	810	CQMLHERLQR						Carbamidomethyl (C)[1]						Mascot
		1445.64		1445.72	0.0839	58	1111	1123	FENSLNSTCLSCK												Mascot
		1450.71		1450.74	0.0279	19	1	13	MEEEAGAEKLLSK						Oxidation (M)[1]						Mascot
		1462.69		1462.82	0.1276	87	80	93	GSGQNAEVENRSSK												Mascot
Project 1\Sample project20180209\R20180300260-C				1462.82																of	211	Mascot	242
		1519.72		1519.78	0.0516	34	1094	1107	ANNEDFAGNNLGKR												Mascot
		1614.82		1614.79	-0.0302	-19	56	69	ELPELEIQKGCEAR												Mascot
		1623.85		1623.85	0.0009	1	988	1001	MSLLVFPGVEMLQK						Oxidation (M)[1,11]						Mascot
		1623.85		1623.85	0.0009	1	988	1001	MSLLVFPGVEMLQK						Oxidation (M)[1,11]						Mascot
		1719.95		1719.89	-0.0657	-38	987	1001	KMSLLVFPGVEMLQK												Mascot
		1731.85		1731.87	0.0171	10	230	243	LESEKNHQFVCELR												Mascot
		1741.73		1741.86	0.1346	77	730	743	FPSGPWHCLYCSCK						Carbamidomethyl (C)[8,11]						Mascot
		1874.86		1874.94	0.0809	43	1006	1022	DHLPMECTTLGEGSISK						Carbamidomethyl (C)[7]						Mascot
		2111.92		2112	0.0767	36	535	552	AMLHQDVHNSDCNNSLE						Carbamidomethyl (C)[12]						Mascot
									K
		2128.97		2129	0.0225	11	1127	1146	EAGQHQTTSLGSTISDPE												Mascot
									DR
		2136.07		2136.14	0.0706	33	871	889	SGINLIHNILYNCGSNFTR												Mascot
		2150		2150.08	0.0747	35	625	643	LTRDGIHCSCCDEVITISK						Carbamidomethyl (C)[8]						Mascot
		2198.99		2199.07	0.0806	37	534	552	KAMLHQDVHNSDCNNSL						Oxidation (M)[3]						Mascot
									EK
		2872.19		2872.44	0.2539	88	137	161	VECDSVAASEENNNNME						Carbamidomethyl (C)[3], Oxidation (M)[16]						Mascot
									VQNCRSTR
	9	PREDICTED: uncharacterized protein LOC101215512										XP_011659114.1			34174	8.62		12	47	0
		[Cucumis sativus]
		Protein Group
		PREDICTED: uncharacterized protein LOC101215512										XP_011659115.1			34174		8.6199
		[Cucumis sativus]															998855
																	5908
		Peptide Information
		Calc. Mass		Obsrv. Mass	± da	± ppm	Start	End	Sequence			Ion	C. I. %		Modification					Rank	Result Type
							Seq.	Seq.				Score
		845.426		845.507	0.0804	95	53	58	NWQELR												Mascot
		917.509		917.512	0.0032	3	79	85	TQLWLEK												Mascot
		922.481		922.476	-0.0052	-6	149	156	MVYGLPSR												Mascot
		922.481		922.476	-0.0052	-6	149	156	MVYGLPSR												Mascot
		1118.63		1118.57	-0.0572	-51	283	291	LLLREFDGR												Mascot
		1159.47		1159.58	0.1145	99	163	171	CPFFNGDMR						Carbamidomethyl (C)[1], Oxidation (M)[8]						Mascot
		1623.76		1623.85	0.0876	54	264	276	HELCSYIVCESKR						Carbamidomethyl (C)[4]						Mascot
		1623.76		1623.85	0.0876	54	264	276	HELCSYIVCESKR						Carbamidomethyl (C)[4]						Mascot
		1741.84		1741.86	0.0229	13	157	171	GVLEIKCPFFNGDMR						Oxidation (M)[14]						Mascot
		1798.86		1798.94	0.076	42	157	171	GVLEIKCPFFNGDMR						Carbamidomethyl (C)[7], Oxidation (M)[14]						Mascot
		1874.84		1874.94	0.1029	55	131	148	ANSEDDWLAASPDGAID												Mascot
									K
		2128.96		2129	0.0352	17	86	104	LGAIDQFCGNLATCWSN						Carbamidomethyl (C)[8]						Mascot
									MK
		2136.95		2137.14	0.1953	91	197	213	DWMDFYVWTPNGSSLF						Oxidation (M)[3]						Mascot
Project 1\Sample project20180209\R20180300260-C				2137.14																of	212	Mascot	242
									R
		2150.04		2150.08	0.0344	16	179	196	VPLYCIPQAQGLMEIMDR						Carbamidomethyl (C)[5], Oxidation (M)[13]						Mascot
		2166.04		2166.04	0	0	179	196	VPLYCIPQAQGLMEIMDR						Carbamidomethyl (C)[5], Oxidation (M)[13,16]						Mascot
		2166.04		2166.04	0	0	179	196	VPLYCIPQAQGLMEIMDR						Carbamidomethyl (C)[5], Oxidation (M)[13,16]						Mascot
		2204.09		2204.03	-0.065	-29	257	275	SLRPSPRHELCSYIVCES												Mascot
									K
	10	hypothetical protein Csa_6G119952 [Cucumis sativus]										KGN46666.1			11239.4	6.05		6	46	0	11	0
		Peptide Information
		Calc. Mass		Obsrv. Mass	± da	± ppm	Start	End	Sequence			Ion	C. I. %		Modification					Rank	Result Type
							Seq.	Seq.				Score
		1042.55		1042.51	-0.0429	-41	11	20	GEADLSVPVR												Mascot
		1159.6		1159.58	-0.0199	-17	2	10	IFFVSMLMR						Oxidation (M)[6]						Mascot
		1306.64		1306.61	-0.0227	-17	1	10	MIFFVSMLMR						Oxidation (M)[1,7]						Mascot
		1306.64		1306.61	-0.0227	-17	1	10	MIFFVSMLMR			11	0		Oxidation (M)[1,7]						Mascot
		1322.63		1322.64	0.0064	5	1	10	MIFFVSMLMR						Oxidation (M)[1,7,9]						Mascot
		1441.79		1441.77	-0.0256	-18	91	102	SQVQQVRLISHF												Mascot
		1441.79		1441.77	-0.0256	-18	91	102	SQVQQVRLISHF												Mascot
		2199.13		2199.07	-0.0578	-26	2	20	IFFVSMLMRGEADLSVPV						Oxidation (M)[6,8]						Mascot
									R
		2684.25		2684.31	0.0647	24	68	90	IQSLCPTISGNVCCTEAQ						Carbamidomethyl (C)[5,13,14]						Mascot
									FETLR
Project 1\Sample project20180209\R20180300260-C																				of	213	242
Gel Idx/Pos			52/K14						Instr./Gel Origin		BA2151/Sample Project 20180209						Process Status			Analysis Succeeded
Plate [#] Name			[1] Sample Project 20180209						Instrument Sample Name								Spectra			11
Rank		Protein Name						Species				Accession No.			Protein MW		Protein	Pep.	Protein	Protein	Total Ion	Total Ion
																	PI	Count	Score	Score	Score	C. I. %
																				C. I. %
	1	hypothetical protein Csa_3G664560 [Cucumis sativus]										KGN58532.1			28288.2	5.47		6	286	100	266	100
		Protein Group
		PREDICTED: chlorophyll a-b binding protein of LHCII										XP_004148579.1			28288.2		5.4699
		type 1-like [Cucumis sativus]															997901
																	9165
		Peptide Information
		Calc. Mass		Obsrv. Mass	± da	± ppm	Start	End	Sequence			Ion	C. I. %		Modification					Rank	Result Type
							Seq.	Seq.				Score
		982.532		982.562	0.0309	31	96	103	ELEVIHSR												Mascot
		982.532		982.562	0.0309	31	96	103	ELEVIHSR			58	99.975								Mascot
		1252.68		1252.69	0.0109	9	94	103	NRELEVIHSR												Mascot
		1381.73		1381.69	-0.0383	-28	121	132	NGVKFGEAVWFK												Mascot
		1554.78		1554.81	0.0279	18	57	70	YLGPFSGEPPSYLK												Mascot
		1554.78		1554.81	0.0279	18	57	70	YLGPFSGEPPSYLK			102	100								Mascot
		1719.81		1719.85	0.0402	23	38	54	SGKPAASSGSPWYGPD												Mascot
									R
		1719.81		1719.85	0.0402	23	38	54	SGKPAASSGSPWYGPD												Mascot
									R
		2431.07		2431.11	0.0337	14	71	93	GEFPGDYGWDTAGLSAD												Mascot
									PETFAK
		2431.07		2431.11	0.0337	14	71	93	GEFPGDYGWDTAGLSAD			106	100								Mascot
									PETFAK
	2	hypothetical protein Csa_4G046840 [Cucumis sativus]										KGN53321.1			34633.3	5.62		12	251	100	193	100
		Protein Group
		PREDICTED: putative glucose-6-phosphate										XP_004146510.1			34633.3		5.6199
		1-epimerase [Cucumis sativus]															998855
																	5908
		Peptide Information
		Calc. Mass		Obsrv. Mass	± da	± ppm	Start	End	Sequence			Ion	C. I. %		Modification					Rank	Result Type
							Seq.	Seq.				Score
		1003.6		1003.58	-0.0283	-28	171	179	SLSTELIIK												Mascot
		1081.5		1081.54	0.0371	34	285	293	DFVCVENAK						Carbamidomethyl (C)[4]						Mascot
		1350.68		1350.65	-0.0315	-23	285	295	DFVCVENAKIR						Carbamidomethyl (C)[4]						Mascot
		1531.7		1531.81	0.1019	67	153	164	SMWDFSFHALYK												Mascot
		1533.84		1533.88	0.0344	22	84	96	DLLFVRPDAVFNK												Mascot
		1533.84		1533.88	0.0344	22	84	96	DLLFVRPDAVFNK			15	0								Mascot
Project 1\Sample project20180209\R20180300260-C				1533.88																of	214	Mascot	242
		1900.94		1900.98	0.0408	21	297	312	VQLEPDQSWTATQELR												Mascot
		1911.93		1911.96	0.0293	15	36	54	GDFATLGVSFTEGEGSL												Mascot
									PK
		1911.93		1911.96	0.0293	15	36	54	GDFATLGVSFTEGEGSL			82	100								Mascot
									PK
		2023.99		2024.02	0.0252	12	213	230	TLNKDPDPTNPLEGVEE												Mascot
									R
		2023.99		2024.02	0.0252	12	213	230	TLNKDPDPTNPLEGVEE			96	100								Mascot
									R
		2029.03		2029.07	0.0302	15	296	312	KVQLEPDQSWTATQELR												Mascot
		2521.21		2521.24	0.0283	11	124	146	NVDWSVFDSESVEGNPG												Mascot
									VTLELK
		2617.26		2617.31	0.0471	18	55	78	VVLTSPSGSEADVYLYG						Carbamidomethyl (C)[19]						Mascot
									GCITSWR
		3244.49		3244.56	0.0715	22	124	152	NVDWSVFDSESVEGNPG												Mascot
									VTLELKDDSYSR
	3	Chlorophyll A/B binding protein [Cucumis sativus]										KGN65549.1			28248.2	5.29		6	76	99.884	58	99.975
		Protein Group
		PREDICTED: chlorophyll a-b binding protein of LHCII										XP_004147416.1			28248.2		5.2899
		type 1-like [Cucumis sativus]															999618
																	5303
		Peptide Information
		Calc. Mass		Obsrv. Mass	± da	± ppm	Start	End	Sequence			Ion	C. I. %		Modification					Rank	Result Type
							Seq.	Seq.				Score
		982.532		982.562	0.0309	31	96	103	ELEVIHSR												Mascot
		982.532		982.562	0.0309	31	96	103	ELEVIHSR			58	99.975								Mascot
		1252.68		1252.69	0.0109	9	94	103	NRELEVIHSR												Mascot
		1381.73		1381.69	-0.0383	-28	121	132	NGVKFGEAVWFK												Mascot
		1394.63		1394.7	0.0658	47	42	54	SVSSGSPWYGPDR												Mascot
		1404.71		1404.69	-0.0189	-13	20	32	LTPSSPELFGNSR												Mascot
		1900.95		1900.98	0.03	16	1	19	MAASSMALSSPSFAGKV						Oxidation (M)[1,6]						Mascot
									VK
	4	hypothetical protein Csa_6G522680 [Cucumis sativus]										KGN49374.1			28168.1	5.14		5	72	99.658	58	99.975
		Protein Group
		PREDICTED: chlorophyll a-b binding protein of LHCII										XP_011658281.1			28168.1		5.1399
		type I, chloroplastic [Cucumis sativus]															998664
																	856
		Peptide Information
		Calc. Mass		Obsrv. Mass	± da	± ppm	Start	End	Sequence			Ion	C. I. %		Modification					Rank	Result Type
							Seq.	Seq.				Score
		982.532		982.562	0.0309	31	96	103	ELEVIHSR												Mascot
		982.532		982.562	0.0309	31	96	103	ELEVIHSR			58	99.975								Mascot
		1252.68		1252.69	0.0109	9	94	103	NRELEVIHSR												Mascot
Project 1\Sample project20180209\R20180300260-C																				of	215	242
		1381.73		1381.69	-0.0383	-28	121	132	NGVKFGEAVWFK												Mascot
		1394.63		1394.7	0.0658	47	42	54	SVSSGSPWYGPDR												Mascot
		1719.89		1719.85	-0.0457	-27	2	19	AASTMALSSPTLAGQAV						Oxidation (M)[5]						Mascot
									K
		1719.89		1719.85	-0.0457	-27	2	19	AASTMALSSPTLAGQAV						Oxidation (M)[5]						Mascot
									K
	5	chloroplast chlorophyll a/b-binding protein, partial										ABK55666.1			14532.3	4.46		3	69	99.286	58	99.975
		[Cucumis sativus]
		Peptide Information
		Calc. Mass		Obsrv. Mass	± da	± ppm	Start	End	Sequence			Ion	C. I. %		Modification					Rank	Result Type
							Seq.	Seq.				Score
		982.532		982.562	0.0309	31	23	30	ELEVIHSR												Mascot
		982.532		982.562	0.0309	31	23	30	ELEVIHSR			58	99.975								Mascot
		1252.68		1252.69	0.0109	9	21	30	NRELEVIHSR												Mascot
		1381.73		1381.69	-0.0383	-28	48	59	NGVKFGEAVWFK												Mascot
	6	chlorophyll a/b-binding protein, partial [Cucumis sativus]										AAA33124.1			27217.7	5.14		4	68	99.101	58	99.975
		Protein Group
		RecName: Full=Chlorophyll a-b binding protein of LHCII										sp|P08221.1|CB21			27217.7		5.1399
		type I, chloroplastic; Short=CAB; Short=LHCP; Flags:										_CUCSA					998664
		Precursor															856
		Peptide Information
		Calc. Mass		Obsrv. Mass	± da	± ppm	Start	End	Sequence			Ion	C. I. %		Modification					Rank	Result Type
							Seq.	Seq.				Score
		982.532		982.562	0.0309	31	86	93	ELEVIHSR												Mascot
		982.532		982.562	0.0309	31	86	93	ELEVIHSR			58	99.975								Mascot
		1252.68		1252.69	0.0109	9	84	93	NRELEVIHSR												Mascot
		1381.73		1381.69	-0.0383	-28	111	122	NGVKFGEAVWFK												Mascot
		1394.63		1394.7	0.0658	47	32	44	SVSSGSPWYGPDR												Mascot
	7	hypothetical protein Csa_6G522690 [Cucumis sativus]										KGN49375.1			28125.1	5.14		4	67	99.036	58	99.975
		Protein Group
		PREDICTED: chlorophyll a-b binding protein of LHCII										XP_004134608.2			28125.1		5.1399
		type I, chloroplastic-like [Cucumis sativus]															998664
																	856
		Peptide Information
		Calc. Mass		Obsrv. Mass	± da	± ppm	Start	End	Sequence			Ion	C. I. %		Modification					Rank	Result Type
							Seq.	Seq.				Score
		982.532		982.562	0.0309	31	96	103	ELEVIHSR												Mascot
		982.532		982.562	0.0309	31	96	103	ELEVIHSR			58	99.975								Mascot
Project 1\Sample project20180209\R20180300260-C																				of	216	242
		1252.68		1252.69	0.0109	9	94	103	NRELEVIHSR												Mascot
		1381.73		1381.69	-0.0383	-28	121	132	NGVKFGEAVWFK												Mascot
		1394.63		1394.7	0.0658	47	42	54	SVSSGSPWYGPDR												Mascot
	8	Chlorophyll A/B binding protein [Cucumis sativus]										KGN43422.1			28517.4	5.46		3	65	98.437	58	99.975
		Protein Group
		PREDICTED: chlorophyll a-b binding protein 151,										XP_004144543.1			28517.4		5.46
		chloroplastic [Cucumis sativus]															381
																	4697
		Peptide Information
		Calc. Mass		Obsrv. Mass	± da	± ppm	Start	End	Sequence			Ion	C. I. %		Modification					Rank	Result Type
							Seq.	Seq.				Score
		982.532		982.562	0.0309	31	96	103	ELEVIHSR												Mascot
		982.532		982.562	0.0309	31	96	103	ELEVIHSR			58	99.975								Mascot
		1252.68		1252.69	0.0109	9	94	103	NRELEVIHSR												Mascot
		2233.19		2233.18	-0.0066	-3	104	124	WAMLGALGCVFPELLAK						Oxidation (M)[3]						Mascot
									NGVK
	9	hypothetical protein Csa_6G139750 [Cucumis sativus]										KGN46826.1			28336.2	5.15		3	64	98.077	58	99.975
		Protein Group
		PREDICTED: chlorophyll a-b binding protein of LHCII										XP_004145734.1			28336.2		5.15
		type 1-like [Cucumis sativus]															953
																	6743
		Peptide Information
		Calc. Mass		Obsrv. Mass	± da	± ppm	Start	End	Sequence			Ion	C. I. %		Modification					Rank	Result Type
							Seq.	Seq.				Score
		982.532		982.562	0.0309	31	98	105	ELEVIHSR												Mascot
		982.532		982.562	0.0309	31	98	105	ELEVIHSR			58	99.975								Mascot
		1252.68		1252.69	0.0109	9	96	105	NRELEVIHSR												Mascot
		1381.73		1381.69	-0.0383	-28	123	134	NGVKFGEAVWFK												Mascot
	10	hypothetical protein Csa_2G020940 [Cucumis sativus]										KGN60871.1			135991	7.93		25	64	97.741
		Protein Group
		PREDICTED: TMV resistance protein N-like [Cucumis										XP_011648798.1			135991		7.9299
		sativus]															998283
																	3862
		Peptide Information
		Calc. Mass		Obsrv. Mass	± da	± ppm	Start	End	Sequence			Ion	C. I. %		Modification					Rank	Result Type
							Seq.	Seq.				Score
		807.366		807.423	0.0567	70	980	987	NLDASGCK												Mascot
		864.388		864.413	0.0247	29	980	987	NLDASGCK						Carbamidomethyl (C)[7]						Mascot
Project 1\Sample project20180209\R20180300260-C																				of	217	242
		870.541		870.582	0.041	47	1176	1183	KSAVQIPK												Mascot
		886.46		886.49	0.03	34	567	573	AFFRSMK												Mascot
		897.425		897.42	-0.005	-6	467	473	YNNCAKK						Carbamidomethyl (C)[4]						Mascot
		951.519		951.503	-0.016	-17	1078	1084	LRCLFSR						Carbamidomethyl (C)[3]						Mascot
		977.447		977.515	0.0684	70	634	640	RLEDCER						Carbamidomethyl (C)[5]						Mascot
		1006.52		1006.48	-0.0443	-44	44	52	GVNVFIDDK												Mascot
		1118.57		1118.55	-0.017	-15	944	953	FSSLPSCLHK												Mascot
		1137.58		1137.58	0.0021	2	56	65	GEQISESLFK												Mascot
		1171.67		1171.62	-0.044	-38	163	172	EADLIRDLVK												Mascot
		1193.58		1193.63	0.0521	44	428	437	FENSLNNDIK												Mascot
		1262.67		1262.64	-0.0346	-27	42	52	QKGVNVFIDDK												Mascot
		1332.69		1332.59	-0.0965	-72	417	427	GQTEWRSILDK												Mascot
		1341.7		1341.7	0.0019	1	1080	1090	CLFSRSFLPSK						Carbamidomethyl (C)[1]						Mascot
		1393.72		1393.76	0.0345	25	1164	1175	DLDFEDLKASLK												Mascot
		1404.74		1404.69	-0.044	-31	643	654	HVDLSYSTLLEK												Mascot
		1452.74		1452.73	-0.0064	-4	714	725	ILNLSYCQELEK												Mascot
		1554.78		1554.81	0.0351	23	954	966	FMSLSNLELRNCK												Mascot
		1554.78		1554.81	0.0351	23	954	966	FMSLSNLELRNCK												Mascot
		1695.94		1695.88	-0.053	-31	401	416	GHPLALVVLGSFLCNR												Mascot
		2374.17		2374.18	0.0114	5	864	883	FEMFPHKWVPTIQPVCS						Oxidation (M)[3]						Mascot
									PSK
		2422.27		2422.23	-0.0417	-17	923	943	FLEILCDVAPFLSDLRLSE												Mascot
									NK
		2431.19		2431.11	-0.0876	-36	864	883	FEMFPHKWVPTIQPVCS						Carbamidomethyl (C)[16], Oxidation (M)[3]						Mascot
									PSK
		2431.19		2431.11	-0.0876	-36	864	883	FEMFPHKWVPTIQPVCS						Carbamidomethyl (C)[16], Oxidation (M)[3]						Mascot
									PSK
		2453.29		2453.11	-0.1738	-71	401	422	GHPLALVVLGSFLCNRG												Mascot
									QTEWR
		2617.23		2617.31	0.0762	29	1091	1112	SEYMWLVTISLACSLEVN						Oxidation (M)[4]						Mascot
									DWNK
		2649.22		2649.29	0.0701	26	347	369	NSHLLSSHGFDEMHNIQ												Mascot
									GLNQDR
		3276.6		3276.55	-0.0415	-13	1085	1112	SFLPSKSEYMWLVTISLA						Oxidation (M)[10]						Mascot
									CSLEVNDWNK
Project 1\Sample project20180209\R20180300260-C																				of	218	242
Gel Idx/Pos			53/K15						Instr./Gel Origin		BA2151/Sample Project 20180209						Process Status			Analysis Succeeded
Plate [#] Name			[1] Sample Project 20180209						Instrument Sample Name								Spectra			11
Rank		Protein Name						Species				Accession No.			Protein MW		Protein	Pep.	Protein	Protein	Total Ion	Total Ion
																	PI	Count	Score	Score	Score	C. I. %
																				C. I. %
	1	hypothetical protein Csa_1G015760 [Cucumis sativus]										KGN63784.1			46659.1	5.97		10	41	0
		Protein Group
		PREDICTED: uncharacterized protein LOC101222225										XP_004138336.1			46659.1		5.9699
		[Cucumis sativus]															997901
																	9165
		Peptide Information
		Calc. Mass		Obsrv. Mass	± da	± ppm	Start	End	Sequence			Ion	C. I. %		Modification					Rank	Result Type
							Seq.	Seq.				Score
		803.489		803.417	-0.0716	-89	367	372	VIPRYR												Mascot
		827.364		827.364	0.0005	1	1	6	MEKMEK						Oxidation (M)[1,4]						Mascot
		911.432		911.386	-0.0459	-50	7	13	MICESKK						Carbamidomethyl (C)[3], Oxidation (M)[1]						Mascot
		982.433		982.485	0.0521	53	205	212	GMEMDVLR						Oxidation (M)[2,4]						Mascot
		1094.53		1094.58	0.0441	40	204	212	KGMEMDVLR						Oxidation (M)[3]						Mascot
		1098.5		1098.54	0.0442	40	4	12	MEKMICESK												Mascot
		1127.66		1127.59	-0.0687	-61	33	42	LVISNLPICR												Mascot
		1225.61		1225.61	0.0032	3	342	351	ETILCMVNFR												Mascot
		1613.77		1613.84	0.0708	44	352	363	FFCFYNSIFGRR						Carbamidomethyl (C)[3]						Mascot
		1791.69		1791.79	0.0981	55	86	100	VNCNATMQCMDFDSR			17	13.098		Carbamidomethyl (C)[3]						Mascot
	2	hypothetical protein Csa_2G431070 [Cucumis sativus]										KGN63337.1			50788.2	6.48		12	38	0
		Protein Group
		PREDICTED: benzyl alcohol O-benzoyltransferase-like										XP_004151058.1			50788.2		6.48
		[Cucumis sativus]															190
																	7349
		Peptide Information
		Calc. Mass		Obsrv. Mass	± da	± ppm	Start	End	Sequence			Ion	C. I. %		Modification					Rank	Result Type
							Seq.	Seq.				Score
		809.384		809.307	-0.0767	-95	207	212	VTCHHR						Carbamidomethyl (C)[3]						Mascot
		834.377		834.393	0.0156	19	55	62	MAGTDPAR						Oxidation (M)[1]						Mascot
		1006.55		1006.49	-0.0562	-56	152	160	CGGFILALR						Carbamidomethyl (C)[1]						Mascot
		1085.48		1085.52	0.0365	34	336	344	ADVTEEYMK												Mascot
		1094.63		1094.58	-0.0543	-50	197	206	ALLNARDPPK												Mascot
		1101.48		1101.48	0.0078	7	336	344	ADVTEEYMK						Oxidation (M)[8]						Mascot
Project 1\Sample project20180209\R20180300260-C																				of	219	242
		1118.64		1118.53	-0.1053	-94	284	293	VLCIVNSRSK												Mascot
		1129.65		1129.57	-0.0738	-65	433	442	ELDALLKAEK												Mascot
		1134.63		1134.54	-0.0855	-75	2	11	ASSLVFQVQR												Mascot
		1174.62		1174.62	-0.0082	-7	55	65	MAGTDPARVIK						Oxidation (M)[1]						Mascot
		1265.67		1265.65	-0.0156	-12	1	11	MASSLVFQVQR												Mascot
		1338.68		1338.71	0.0301	22	222	233	GTIIPLDDMAHR												Mascot
		2089.1		2089.11	0.0105	5	345	362	SVADLMMIKGRPHFTVV						Oxidation (M)[6,7]						Mascot
									R
	3	DNA replication licensing factor MCM5, partial [Cucumis										AKU77321.1			24283.7	9.27		9	37	0
		sativus]
		Peptide Information
		Calc. Mass		Obsrv. Mass	± da	± ppm	Start	End	Sequence			Ion	C. I. %		Modification					Rank	Result Type
							Seq.	Seq.				Score
		824.372		824.356	-0.0158	-19	105	110	TQCYPR						Carbamidomethyl (C)[3]						Mascot
		828.494		828.462	-0.0321	-39	149	155	QLEAIVR												Mascot
		834.425		834.393	-0.032	-38	126	131	IRQDMR						Oxidation (M)[5]						Mascot
		845.397		845.383	-0.0148	-18	99	104	YIQYCR												Mascot
		974.505		974.585	0.0794	81	92	98	EENWLKR												Mascot
		974.505		974.585	0.0794	81	92	98	EENWLKR												Mascot
		1006.56		1006.49	-0.0661	-66	156	164	LSEALAKMK						Oxidation (M)[8]						Mascot
		1171.54		1171.64	0.0963	82	59	67	DIRMYSQDK						Oxidation (M)[4]						Mascot
		1768.92		1768.89	-0.032	-18	132	148	QQANETGEAAAIPITVR												Mascot
		2299.15		2299.17	0.0286	12	128	148	QDMRQQANETGEAAAIPI												Mascot
									TVR
	4	Zonadhesin [Cucumis sativus]										KGN62131.1			36685.6	4.48		10	36	0
		Protein Group
		PREDICTED: neurofilament medium polypeptide-like										XP_004147382.1			36685.6		4.48
		[Cucumis sativus]															190
																	7349
		Peptide Information
		Calc. Mass		Obsrv. Mass	± da	± ppm	Start	End	Sequence			Ion	C. I. %		Modification					Rank	Result Type
							Seq.	Seq.				Score
		805.394		805.355	-0.0388	-48	297	303	TETETPK												Mascot
		828.482		828.462	-0.0208	-25	259	265	VPEKVEK												Mascot
		832.434		832.354	-0.0806	-97	2	9	GACATKPK						Carbamidomethyl (C)[3]						Mascot
		1033.47		1033.47	0.0064	6	60	68	EVVDVDDDK												Mascot
		1085.6		1085.52	-0.0766	-71	210	218	SEIPNERIK												Mascot
		1118.62		1118.53	-0.0907	-81	200	209	APHPVVEIEK												Mascot
Project 1\Sample project20180209\R20180300260-C																				of	220	242
		1131.55		1131.52	-0.0309	-27	114	123	APQTEVETEK												Mascot
		1265.64		1265.65	0.0143	11	10	22	ADGALAPAPEPEK												Mascot
		1320.59		1320.65	0.0551	42	45	57	AVEVSGEGDQSDK												Mascot
		1768.95		1768.89	-0.0646	-37	124	139	CIEEPEAKVPQTVVVK												Mascot
	5	PREDICTED: calcium-binding mitochondrial carrier										XP_004140204.2			62307.3	6.39		13	36	0
		protein SCaMC-1-like isoform X1 [Cucumis sativus]
		Peptide Information
		Calc. Mass		Obsrv. Mass	± da	± ppm	Start	End	Sequence			Ion	C. I. %		Modification					Rank	Result Type
							Seq.	Seq.				Score
		800.462		800.416	-0.0462	-58	331	338	GNGLNVVK												Mascot
		803.43		803.417	-0.0127	-16	551	556	KWLELD												Mascot
		826.417		826.385	-0.0312	-38	364	371	HDIGTAGR												Mascot
		827.372		827.364	-0.0074	-9	166	171	RYMDDK												Mascot
		843.366		843.342	-0.0249	-30	166	171	RYMDDK						Oxidation (M)[3]						Mascot
		846.447		846.455	0.0082	10	319	324	IWKEDR												Mascot
		850.503		850.432	-0.0709	-83	143	149	YAKDLLK												Mascot
		964.44		964.446	0.0051	5	355	363	SMIANGEDK												Mascot
		1094.52		1094.58	0.0547	50	347	354	FYTYEMLK												Mascot
		1098.53		1098.54	0.0106	10	159	166	VDYNEFRR												Mascot
		1108.55		1108.53	-0.0209	-19	415	423	DIWVHEGPR												Mascot
		1174.55		1174.62	0.071	60	74	83	RPSNCCNPVK						Carbamidomethyl (C)[5]						Mascot
		1686.83		1686.88	0.0515	31	1	15	MHDLNSSPLAYSVPR												Mascot
		2175.99		2176.2	0.2041	94	494	513	MQAQSSNKGAAYQGMS												Mascot
									DVFR
	6	PREDICTED: FIP1[V]-like protein isoform X1 [Cucumis										XP_004146694.1			158215	5.23		22	34	0
		sativus]
		Protein Group
		PREDICTED: FIP1[V]-like protein isoform X2 [Cucumis										XP_011655917.1			157952		5.2199
		sativus]															997901
																	9165
		Peptide Information
		Calc. Mass		Obsrv. Mass	± da	± ppm	Start	End	Sequence			Ion	C. I. %		Modification					Rank	Result Type
							Seq.	Seq.				Score
		806.335		806.34	0.0053	7	1295	1301	NPDDSMK												Mascot
		807.349		807.357	0.0081	10	229	235	GPMAMER						Oxidation (M)[3]						Mascot
		814.369		814.332	-0.0365	-45	1086	1093	SGHGAEEK												Mascot
		820.416		820.362	-0.0542	-66	966	972	DDSLKSR												Mascot
		822.33		822.298	-0.0314	-38	1295	1301	NPDDSMK						Oxidation (M)[6]						Mascot
Project 1\Sample project20180209\R20180300260-C				822.298																of	221	Mascot	242
		824.39		824.356	-0.0336	-41	945	951	LDNGSYR												Mascot
		828.498		828.462	-0.0361	-44	65	71	VPLQFPK												Mascot
		834.403		834.393	-0.0095	-11	142	148	DVNLMDK												Mascot
		850.398		850.432	0.0348	41	142	148	DVNLMDK						Oxidation (M)[5]						Mascot
		883.346		883.383	0.0367	42	1129	1135	MEEESSR						Oxidation (M)[1]						Mascot
		886.442		886.387	-0.0544	-61	858	864	KDAYAYR												Mascot
		907.455		907.402	-0.0537	-59	443	450	LEATMQSK												Mascot
		923.45		923.403	-0.0472	-51	443	450	LEATMQSK						Oxidation (M)[5]						Mascot
		964.427		964.446	0.019	20	197	204	MNDASRDR												Mascot
		1013.52		1013.45	-0.0699	-69	350	358	GDWRPTGPK												Mascot
		1056.56		1056.48	-0.0789	-75	1258	1265	LERWTSHK												Mascot
		1071.47		1071.49	0.0146	14	898	905	DDDPYYRK												Mascot
		1091.52		1091.51	-0.0174	-16	952	961	AHYDKGASSR												Mascot
		1112.54		1112.55	0.0072	6	1116	1124	DVRHSEQNK												Mascot
		1225.51		1225.61	0.0986	80	611	621	TSMNSPSDNTR						Oxidation (M)[3]						Mascot
		1232.62		1232.65	0.0297	24	1365	1375	KMESEPLPSSK												Mascot
		1338.67		1338.71	0.0475	35	1059	1068	EDWHRPKQSR												Mascot
		1791.84		1791.79	-0.051	-28	806	819	WQDGVEEEVFQNRR												Mascot
		2089.04		2089.11	0.0781	37	768	786	LSPIVEALMLKEDGDEDS												Mascot
									K
		3312.51		3312.42	-0.0894	-27	366	396	GFHSGFGMPGWSNNMG						Oxidation (M)[8]						Mascot
									GRSFGGLEFTLPSHK
	7	PREDICTED: regulator of nonsense transcripts 1										XP_011659750.1			92139.3	8.1		11	34	0
		homolog [Cucumis sativus]
		Peptide Information
		Calc. Mass		Obsrv. Mass	± da	± ppm	Start	End	Sequence			Ion	C. I. %		Modification					Rank	Result Type
							Seq.	Seq.				Score
		834.472		834.393	-0.0789	-95	40	46	EIKPYGK												Mascot
		836.382		836.342	-0.0395	-47	804	811	DLANVMSS												Mascot
		989.52		989.466	-0.0532	-54	483	490	LPQTSCKR						Carbamidomethyl (C)[6]						Mascot
		1094.61		1094.58	-0.0319	-29	439	447	LFSTKLEEK												Mascot
		1131.61		1131.52	-0.0859	-76	30	39	SPCVEVISIK						Carbamidomethyl (C)[3]						Mascot
		1134.57		1134.54	-0.0301	-27	444	452	LEEKEEVMK												Mascot
		1139.49		1139.52	0.0247	22	127	135	DFEIPMDEK						Oxidation (M)[6]						Mascot
		1320.64		1320.65	0.0034	3	648	658	EEKDGITQSWK												Mascot
		1791.91		1791.79	-0.1193	-67	267	283	VLTCAPTNTAIMQVASR			16	0		Oxidation (M)[12]						Mascot
		1849.82		1849.93	0.1058	57	103	118	GNNLEEEFLSDNDPTR												Mascot
Project 1\Sample project20180209\R20180300260-C																				of	222	242
		3223.55		3223.37	-0.1734	-54	765	792	YCLWILGNFTTLSNSDSI												Mascot
									WGELVFDAMK
	8	PREDICTED: putative disease resistance protein RGA1										XP_011659434.1			145715	7.31		15	33	0
		isoform X1 [Cucumis sativus]
		Peptide Information
		Calc. Mass		Obsrv. Mass	± da	± ppm	Start	End	Sequence			Ion	C. I. %		Modification					Rank	Result Type
							Seq.	Seq.				Score
		803.487		803.417	-0.0702	-87	245	251	ILESITK												Mascot
		872.52		872.451	-0.0694	-80	1114	1120	LQIQDKK												Mascot
		989.545		989.466	-0.0783	-79	841	848	LRIESMPK						Oxidation (M)[6]						Mascot
		1011.53		1011.44	-0.0875	-87	110	118	SNQIAFGFK												Mascot
		1033.48		1033.47	-0.0097	-9	1231	1238	CCALYIYK						Carbamidomethyl (C)[1]						Mascot
		1053.57		1053.57	-0.0064	-6	726	733	LELHWDIK												Mascot
		1069.51		1069.49	-0.0247	-23	487	494	WGDLKYCK						Carbamidomethyl (C)[7]						Mascot
		1094.67		1094.58	-0.0947	-87	376	384	VVGRLLYFK												Mascot
		1126.57		1126.57	-0.0012	-1	295	305	RFLMGGASGSK						Oxidation (M)[4]						Mascot
		1320.61		1320.65	0.0349	26	425	435	QCFTYCALFPK												Mascot
		1613.73		1613.84	0.1044	65	578	590	TLNLDRCCCHPPK						Carbamidomethyl (C)[7,8]						Mascot
		1686.85		1686.88	0.025	15	447	460	QWMAQGFIQAHNKK												Mascot
		1791.94		1791.79	-0.1548	-86	544	559	SSIEVTSLRTLDIDSR			16	0								Mascot
		1849.94		1849.93	-0.0146	-8	208	223	TALAQTVYNDEKINNR												Mascot
		2299.25		2299.17	-0.0759	-33	38	58	LQNTLSAIKAVLLDAEEQ												Mascot
									QSK
	9	hypothetical protein Csa_1G515490 [Cucumis sativus]										KGN65720.1			17319	9.91		4	33	0	17	13.098
		Peptide Information
		Calc. Mass		Obsrv. Mass	± da	± ppm	Start	End	Sequence			Ion	C. I. %		Modification					Rank	Result Type
							Seq.	Seq.				Score
		824.42		824.356	-0.0641	-78	44	49	FFAFHR												Mascot
		826.431		826.385	-0.0459	-56	129	134	MMIFLR						Oxidation (M)[1]						Mascot
		1320.72		1320.65	-0.0702	-53	117	128	IAIMMLKGGGWK						Oxidation (M)[4]						Mascot
		1791.88		1791.79	-0.0922	-51	27	41	AGFILHCVSHRHDSR			17	13.098		Carbamidomethyl (C)[7]						Mascot
	10	hypothetical protein Csa_4G001730 [Cucumis sativus]										KGN52806.1			55084.2	8.78		8	33	0
		Protein Group
		PREDICTED: capsanthin/capsorubin synthase,										XP_011652931.1			55084.2		8.7799
		chromoplast-like [Cucumis sativus]															997329
																	7119
		Peptide Information
							Start	End				Ion
Project 1\Sample project20180209\R20180300260-C		Calc. Mass		Obsrv. Mass	± da	± ppm			Sequence				C. I. %		Modification					Rank	223	Result Type	of	242
							Seq.	Seq.				Score
		982.448		982.485	0.0368	37	245	251	MVLMDWR						Oxidation (M)[1,4]						Mascot
		1009.47		1009.39	-0.0786	-78	161	168	LMEECISK						Carbamidomethyl (C)[5]						Mascot
		1085.58		1085.52	-0.0662	-61	324	334	CVIPMGGALPK												Mascot
		1101.58		1101.48	-0.0949	-86	324	334	CVIPMGGALPK						Oxidation (M)[5]						Mascot
		1118.62		1118.53	-0.0907	-81	84	94	VAEQLGGFGIK												Mascot
		1243.57		1243.66	0.0915	74	159	168	MKLMEECISK						Oxidation (M)[1,4]						Mascot
		1338.69		1338.71	0.0235	18	199	211	SNLVIDASGFTSK												Mascot
		1791.92		1791.79	-0.1278	-71	56	69	LDLPLFHPYYDRSR			16	100								Mascot
		1849.93		1849.93	-0.0042	-2	1	16	MANSQILLSPFSCLPR						Carbamidomethyl (C)[13], Oxidation (M)[1]						Mascot
Project 1\Sample project20180209\R20180300260-C																				of	224	242
Gel Idx/Pos			54/K16						Instr./Gel Origin		BA2151/Sample Project 20180209						Process Status			Analysis Succeeded
Plate [#] Name			[1] Sample Project 20180209						Instrument Sample Name								Spectra			11
Rank		Protein Name						Species				Accession No.			Protein MW		Protein	Pep.	Protein	Protein	Total Ion	Total Ion
																	PI	Count	Score	Score	Score	C. I. %
																				C. I. %
	1	hypothetical protein Csa_1G066520 [Cucumis sativus]										KGN64583.1			56264.1	9.16		10	43	0
		Protein Group
		PREDICTED: BTB/POZ domain-containing protein										XP_004145160.1			56264.1		9.1599
		At3g22104-like [Cucumis sativus]															998474
																	1211
		Peptide Information
		Calc. Mass		Obsrv. Mass	± da	± ppm	Start	End	Sequence			Ion	C. I. %		Modification					Rank	Result Type
							Seq.	Seq.				Score
		1437.71		1437.75	0.0406	28	473	484	DESHESKSHIIR												Mascot
		1592.88		1592.81	-0.0693	-44	412	425	LSNETLKHLAQNPK												Mascot
		1783.93		1783.97	0.0436	24	403	418	ICSALNYSKLSNETLK												Mascot
		1791.84		1791.92	0.075	42	439	453	QDSPIDLFCHTMISK						Carbamidomethyl (C)[9]						Mascot
		2063.03		2063.14	0.1131	55	436	453	ISKQDSPIDLFCHTMISK												Mascot
		2176.09		2176.16	0.0754	35	439	456	QDSPIDLFCHTMISKVLR						Carbamidomethyl (C)[9], Oxidation (M)[12]						Mascot
		2222.21		2222.29	0.0857	39	44	64	GLKIVLHGFPGGPEGFEQ												Mascot
									IAR
		2251.98		2252.1	0.1143	51	152	171	LGFTSYESTCSSFSTSTS						Carbamidomethyl (C)[10]						Mascot
									FR
		2387.06		2387.11	0.0496	21	1	21	MGVCCDLEVDVNGEATF						Carbamidomethyl (C)[4,5], Oxidation (M)[1]						Mascot
									LVDK
		2486.14		2486.11	-0.0269	-11	1	22	MGVCCDLEVDVNGEATF						Carbamidomethyl (C)[4], Oxidation (M)[1]						Mascot
									LVDKR
	2	PREDICTED: conserved oligomeric Golgi complex										XP_004138387.1			83608.9	5.92		10	34	0
		subunit 2 isoform X2 [Cucumis sativus]
		Protein Group
		PREDICTED: conserved oligomeric Golgi complex										XP_011656445.1			83636.9		5.92
		subunit 2 isoform X1 [Cucumis sativus]															762
																	9395
		hypothetical protein Csa_6G014670 [Cucumis sativus]										KGN45847.1			83608.9		5.92
																	762
																	9395
		Peptide Information
		Calc. Mass		Obsrv. Mass	± da	± ppm	Start	End	Sequence			Ion	C. I. %		Modification					Rank	Result Type
							Seq.	Seq.				Score
		887.52		887.569	0.0497	56	351	358	EVLSAIQK												Mascot
		981.507		981.477	-0.0302	-31	573	580	SLYNLMPK						Oxidation (M)[6]						Mascot
		1069.5		1069.43	-0.0664	-62	318	325	QYIDKDCK						Carbamidomethyl (C)[7]						Mascot
Project 1\Sample project20180209\R20180300260-C				1069.43																of	225	Mascot	242
		1071.6		1071.55	-0.0461	-43	609	617	MTNKPLPVR						Oxidation (M)[1]						Mascot
		1122.55		1122.57	0.0263	23	197	205	ETQSMLLER						Oxidation (M)[5]						Mascot
		1744.84		1744.98	0.1365	78	708	721	ICMQLFLDIQEYGR						Oxidation (M)[3]						Mascot
		1898.1		1898	-0.1005	-53	581	598	VIGAIVASLVEKSVEDLR												Mascot
		2066.02		2066.09	0.0715	35	215	231	FYIAHAQNLPFIQNMDK						Oxidation (M)[15]						Mascot
		2222.12		2222.29	0.1763	79	215	232	FYIAHAQNLPFIQNMDKR						Oxidation (M)[15]						Mascot
		2698.43		2698.31	-0.1131	-42	422	448	LQEIAGALDSSLSAPILTP												Mascot
									VQTSSSGR
	3	PREDICTED: conserved oligomeric Golgi complex										XP_011656447.1			70608.2	6		9	33	0
		subunit 2 isoform X4 [Cucumis sativus]
		Peptide Information
		Calc. Mass		Obsrv. Mass	± da	± ppm	Start	End	Sequence			Ion	C. I. %		Modification					Rank	Result Type
							Seq.	Seq.				Score
		887.52		887.569	0.0497	56	351	358	EVLSAIQK												Mascot
		981.507		981.477	-0.0302	-31	573	580	SLYNLMPK						Oxidation (M)[6]						Mascot
		1069.5		1069.43	-0.0664	-62	318	325	QYIDKDCK						Carbamidomethyl (C)[7]						Mascot
		1071.6		1071.55	-0.0461	-43	609	617	MTNKPLPVR						Oxidation (M)[1]						Mascot
		1122.55		1122.57	0.0263	23	197	205	ETQSMLLER						Oxidation (M)[5]						Mascot
		1898.1		1898	-0.1005	-53	581	598	VIGAIVASLVEKSVEDLR												Mascot
		2066.02		2066.09	0.0715	35	215	231	FYIAHAQNLPFIQNMDK						Oxidation (M)[15]						Mascot
		2222.12		2222.29	0.1763	79	215	232	FYIAHAQNLPFIQNMDKR						Oxidation (M)[15]						Mascot
		2698.43		2698.31	-0.1131	-42	422	448	LQEIAGALDSSLSAPILTP												Mascot
									VQTSSSGR
	4	hypothetical protein Csa_2G233010 [Cucumis sativus]										KGN61722.1			169668	5.79		14	33	0
		Protein Group
		PREDICTED: uncharacterized protein LOC101208726										XP_011649197.1			169668		5.7899
		isoform X2 [Cucumis sativus]															999618
																	5303
		Peptide Information
		Calc. Mass		Obsrv. Mass	± da	± ppm	Start	End	Sequence			Ion	C. I. %		Modification					Rank	Result Type
							Seq.	Seq.				Score
		887.556		887.569	0.0134	15	305	312	VSSQILLK												Mascot
		981.503		981.477	-0.0262	-27	527	535	GKSMLSQSK						Oxidation (M)[4]						Mascot
		1122.47		1122.57	0.1056	94	375	384	VCDICGDAGR						Carbamidomethyl (C)[2,5]						Mascot
		1343.65		1343.69	0.0356	26	899	910	TELSSERAHEGK												Mascot
		1592.79		1592.81	0.0185	12	1265	1278	VDFSSTEEMPPLIK												Mascot
		1783.85		1783.97	0.1189	67	1151	1166	CANGEIFPCYSPKLGK						Carbamidomethyl (C)[1]						Mascot
		1791.92		1791.92	-0.0043	-2	1263	1278	AKVDFSSTEEMPPLIK												Mascot
Project 1\Sample project20180209\R20180300260-C				1791.92																of	226	Mascot	242
		1897.86		1898	0.1395	74	193	211	NVSSGSASVDSLCREGS												Mascot
									DK
		1910.85		1910.85	0.0008	0	1421	1436	VCDVNVIPEDFEMAEK						Carbamidomethyl (C)[2], Oxidation (M)[13]						Mascot
		2065.95		2066.09	0.1416	69	375	393	VCDICGDAGREDLLAICS						Carbamidomethyl (C)[2]						Mascot
									R
		2252.08		2252.1	0.0166	7	756	775	EEPLSSSLTVERVSYNDN												Mascot
									GR
		2284.07		2284.18	0.1027	45	1265	1284	VDFSSTEEMPPLIKTTDD												Mascot
									MK
		2300.07		2300.19	0.124	54	1265	1284	VDFSSTEEMPPLIKTTDD						Oxidation (M)[9]						Mascot
									MK
		2387.02		2387.11	0.0813	34	385	405	EDLLAICSRCTDGAEHTY												Mascot
									CMR
		2698.2		2698.31	0.1118	41	161	187	GAEGHDDNISCVSGSSD												Mascot
									ANIAVVSHEK
	5	PREDICTED: B3 domain-containing protein REM8-like										XP_004148067.1			29898.1	9.23		6	32	0
		[Cucumis sativus]
		Peptide Information
		Calc. Mass		Obsrv. Mass	± da	± ppm	Start	End	Sequence			Ion	C. I. %		Modification					Rank	Result Type
							Seq.	Seq.				Score
		1071.6		1071.55	-0.0527	-49	35	43	DQKLEIPTK												Mascot
		1486.7		1486.71	0.0177	12	2	13	DSFNYWTNNVVK												Mascot
		2211.95		2212.11	0.1602	72	183	202	AMASASAFQSMTLNPSF						Carbamidomethyl (C)[19], Oxidation (M)[2,11]						Mascot
									MCK
		2252.11		2252.1	-0.0136	-6	233	252	VGDFCVFEMIGLSSTRIS						Oxidation (M)[9]						Mascot
									FK
		2294.15		2294.08	-0.0703	-31	123	142	TATEIEYPIKIICLDDAEEK												Mascot
		2456.07		2455.89	-0.1768	-72	181	202	ERAMASASAFQSMTLNP						Oxidation (M)[4,13,20]						Mascot
									SFMCK
	6	PREDICTED: uncharacterized protein LOC101208726										XP_011649196.1			175050	5.69		14	32	0
		isoform X1 [Cucumis sativus]
		Peptide Information
		Calc. Mass		Obsrv. Mass	± da	± ppm	Start	End	Sequence			Ion	C. I. %		Modification					Rank	Result Type
							Seq.	Seq.				Score
		887.556		887.569	0.0134	15	355	362	VSSQILLK												Mascot
		981.503		981.477	-0.0262	-27	577	585	GKSMLSQSK						Oxidation (M)[4]						Mascot
		1122.47		1122.57	0.1056	94	425	434	VCDICGDAGR						Carbamidomethyl (C)[2,5]						Mascot
		1343.65		1343.69	0.0356	26	949	960	TELSSERAHEGK												Mascot
		1592.79		1592.81	0.0185	12	1315	1328	VDFSSTEEMPPLIK												Mascot
		1783.85		1783.97	0.1189	67	1201	1216	CANGEIFPCYSPKLGK						Carbamidomethyl (C)[1]						Mascot
		1791.92		1791.92	-0.0043	-2	1313	1328	AKVDFSSTEEMPPLIK												Mascot
		1897.86		1898	0.1395	74	243	261	NVSSGSASVDSLCREGS												Mascot
									DK
		1910.85		1910.85	0.0008	0	1471	1486	VCDVNVIPEDFEMAEK						Carbamidomethyl (C)[2], Oxidation (M)[13]						Mascot
Project 1\Sample project20180209\R20180300260-C																				of	227	242
		2065.95		2066.09	0.1416	69	425	443	VCDICGDAGREDLLAICS						Carbamidomethyl (C)[2]						Mascot
									R
		2252.08		2252.1	0.0166	7	806	825	EEPLSSSLTVERVSYNDN												Mascot
									GR
		2284.07		2284.18	0.1027	45	1315	1334	VDFSSTEEMPPLIKTTDD												Mascot
									MK
		2300.07		2300.19	0.124	54	1315	1334	VDFSSTEEMPPLIKTTDD						Oxidation (M)[9]						Mascot
									MK
		2387.02		2387.11	0.0813	34	435	455	EDLLAICSRCTDGAEHTY												Mascot
									CMR
		2698.2		2698.31	0.1118	41	211	237	GAEGHDDNISCVSGSSD												Mascot
									ANIAVVSHEK
	7	PREDICTED: conserved oligomeric Golgi complex										XP_011656446.1			76819.3	6.48		9	31	0
		subunit 2 isoform X3 [Cucumis sativus]
		Peptide Information
		Calc. Mass		Obsrv. Mass	± da	± ppm	Start	End	Sequence			Ion	C. I. %		Modification					Rank	Result Type
							Seq.	Seq.				Score
		887.52		887.569	0.0497	56	351	358	EVLSAIQK												Mascot
		981.507		981.477	-0.0302	-31	573	580	SLYNLMPK						Oxidation (M)[6]						Mascot
		1069.5		1069.43	-0.0664	-62	318	325	QYIDKDCK						Carbamidomethyl (C)[7]						Mascot
		1071.6		1071.55	-0.0461	-43	609	617	MTNKPLPVR						Oxidation (M)[1]						Mascot
		1122.55		1122.57	0.0263	23	197	205	ETQSMLLER						Oxidation (M)[5]						Mascot
		1898.1		1898	-0.1005	-53	581	598	VIGAIVASLVEKSVEDLR												Mascot
		2066.02		2066.09	0.0715	35	215	231	FYIAHAQNLPFIQNMDK						Oxidation (M)[15]						Mascot
		2222.12		2222.29	0.1763	79	215	232	FYIAHAQNLPFIQNMDKR						Oxidation (M)[15]						Mascot
		2698.43		2698.31	-0.1131	-42	422	448	LQEIAGALDSSLSAPILTP												Mascot
									VQTSSSGR
	8	hypothetical protein Csa_1G635930 [Cucumis sativus]										KGN66593.1			45086.5	6.16		8	30	0
		Protein Group
		PREDICTED: E3 ubiquitin-protein ligase PUB23-like										XP_004139144.2			45086.5		6.1599
		[Cucumis sativus]															998474
																	1211
		Peptide Information
		Calc. Mass		Obsrv. Mass	± da	± ppm	Start	End	Sequence			Ion	C. I. %		Modification					Rank	Result Type
							Seq.	Seq.				Score
		860.447		860.364	-0.0837	-97	326	333	VSNLGNEK												Mascot
		1066.54		1066.44	-0.096	-90	113	121	SSMLECLKR												Mascot
		1399.78		1399.73	-0.0423	-30	382	392	EILHLLQCVFK						Carbamidomethyl (C)[8]						Mascot
		1437.72		1437.75	0.0267	19	21	33	DPVTISTGITYDR												Mascot
		2177.1		2177.19	0.0901	41	2	20	AEIEVPSDFLCPISLQLMR						Oxidation (M)[18]						Mascot
		2284.25		2284.18	-0.0733	-32	267	287	AVKHGVVFCVVELLLNST						Carbamidomethyl (C)[9]						Mascot
									NGK
		2486.17		2486.11	-0.0606	-24	299	321	LCECAEGRAELLQHGGG						Carbamidomethyl (C)[2,4], Oxidation (M)[18]						Mascot
Project 1\Sample project20180209\R20180300260-C				2486.11																of	228	Mascot	242
									MAVVGR
		2910.42		2910.58	0.1643	56	337	363	ILYNVCKNNVGNCGVAE						Carbamidomethyl (C)[6], Oxidation (M)[19]						Mascot
									EMVEVGVVGK
	9	hypothetical protein Csa_7G007310 [Cucumis sativus]										KGN43182.1			12748.5	5.02		4	29	0
		Peptide Information
		Calc. Mass		Obsrv. Mass	± da	± ppm	Start	End	Sequence			Ion	C. I. %		Modification					Rank	Result Type
							Seq.	Seq.				Score
		1343.76		1343.69	-0.0736	-55	25	38	SASGVQALLKGNAK												Mascot
		1720.85		1720.86	0.0088	5	88	103	EDAAFICVEATDVIPK												Mascot
		1783.95		1783.97	0.0205	11	104	119	GGFAFEVGKVNLYVQR												Mascot
		2090.05		2090.04	-0.0139	-7	1	17	MARTDPSIYIHCLDLIR						Carbamidomethyl (C)[12], Oxidation (M)[1]						Mascot
	10	PREDICTED: uncharacterized protein LOC105436051										XP_011658561.1			12994.6	4.84		4	29	0
		[Cucumis sativus]
		Peptide Information
		Calc. Mass		Obsrv. Mass	± da	± ppm	Start	End	Sequence			Ion	C. I. %		Modification					Rank	Result Type
							Seq.	Seq.				Score
		1343.76		1343.69	-0.0736	-55	27	40	SASGVQALLKGNAK												Mascot
		1720.85		1720.86	0.0088	5	90	105	EDAAFICVEATDVIPK												Mascot
		1783.95		1783.97	0.0205	11	106	121	GGFAFEVGKVNLYVQR												Mascot
		2336.12		2335.89	-0.2246	-96	1	19	MDMARTDPSIYIHCLDLIR						Carbamidomethyl (C)[14], Oxidation (M)[1]						Mascot
Project 1\Sample project20180209\R20180300260-C																				of	229	242
Gel Idx/Pos			55/K17						Instr./Gel Origin		BA2151/Sample Project 20180209						Process Status			Analysis Succeeded
Plate [#] Name			[1] Sample Project 20180209						Instrument Sample Name								Spectra			11
Rank		Protein Name						Species				Accession No.			Protein MW		Protein	Pep.	Protein	Protein	Total Ion	Total Ion
																	PI	Count	Score	Score	Score	C. I. %
																				C. I. %
	1	hypothetical protein Csa_7G448880 [Cucumis sativus]										KGN45477.1			27278.9	5.74		13	109	100	39	98.628
		Protein Group
		PREDICTED: proteasome subunit alpha type-6										XP_004141710.1			27278.9		5.7399
		[Cucumis sativus]															997711
																	1816
		Peptide Information
		Calc. Mass		Obsrv. Mass	± da	± ppm	Start	End	Sequence			Ion	C. I. %		Modification					Rank	Result Type
							Seq.	Seq.				Score
		836.39		836.444	0.0544	65	96	102	NEAAEFR												Mascot
		848.426		848.477	0.0513	60	222	228	SDNPIFR												Mascot
		1011.46		1011.47	0.0131	13	2	11	SRGSGGGYDR												Mascot
		1035.51		1035.53	0.0122	12	46	54	DSVCVVTQK						Carbamidomethyl (C)[4]						Mascot
		1072.6		1072.66	0.0568	53	212	221	ATEIEVGVVR												Mascot
		1072.6		1072.66	0.0568	53	212	221	ATEIEVGVVR			12	0								Mascot
		1144.6		1144.62	0.0205	18	22	30	LFQVEYAFK												Mascot
		1144.6		1144.62	0.0205	18	22	30	LFQVEYAFK												Mascot
		1156.61		1156.67	0.0588	51	12	21	HITIFSPEGR												Mascot
		1156.61		1156.67	0.0588	51	12	21	HITIFSPEGR												Mascot
		1248.64		1248.7	0.0649	52	44	54	GRDSVCVVTQK						Carbamidomethyl (C)[6]						Mascot
		1272.56		1272.61	0.0495	39	154	164	CDPAGHFFGHK						Carbamidomethyl (C)[1]						Mascot
		1348.71		1348.7	-0.0084	-6	172	182	EQEAINFLEKK												Mascot
		1434.8		1434.85	0.0592	41	75	88	YLGLLATGITADAR												Mascot
		1675.8		1675.87	0.0647	39	103	116	FQYGYEMPVDVLAK						Oxidation (M)[7]						Mascot
		1675.8		1675.87	0.0647	39	103	116	FQYGYEMPVDVLAK			27	75.713		Oxidation (M)[7]						Mascot
		2057		2057.06	0.0608	30	229	246	VLTTEEVDEHLTAISERD												Mascot
	2	hypothetical protein Csa_1G535790 [Cucumis sativus]										KGN65875.1			34077.9	9.01		11	42	0
		Protein Group
		PREDICTED: transcription termination factor 3,										XP_004154376.1			34077.9		9.01
		mitochondrial [Cucumis sativus]															2288
																	8184
		Peptide Information
		Calc. Mass		Obsrv. Mass	± da	± ppm	Start	End	Sequence			Ion	C. I. %		Modification					Rank	Result Type
							Seq.	Seq.				Score
		Calc. Mass		Obsrv. Mass	± da	± ppm			Sequence				C. I. %		Modification					Rank	Result Type
Project 1\Sample project20180209\R20180300260-C																				of	230	242
		811.384		811.338	-0.0457	-56	112	118	IFGMCPK						Oxidation (M)[4]						Mascot
		852.411		852.37	-0.0408	-48	112	118	IFGMCPK						Carbamidomethyl (C)[5]						Mascot
		858.461		858.382	-0.0794	-92	149	155	AINKCPR						Carbamidomethyl (C)[5]						Mascot
		867.421		867.377	-0.0434	-50	290	296	TTDVEFR												Mascot
		889.453		889.388	-0.0643	-72	141	147	IPDQNFR												Mascot
		1011.5		1011.47	-0.026	-26	272	280	YVETVESGK												Mascot
		1017.55		1017.48	-0.0651	-64	141	148	IPDQNFRK												Mascot
		1085.56		1085.49	-0.0698	-64	205	213	YLESLGFTR												Mascot
		1272.61		1272.61	-0.0042	-3	108	118	DFAKIFGMCPK						Oxidation (M)[8]						Mascot
		1316.6		1316.6	0.0009	1	239	248	FEYFSVEMHK												Mascot
		1326.74		1326.63	-0.1097	-83	203	213	LKYLESLGFTR												Mascot
		1434.73		1434.85	0.1212	84	64	76	ILCLEIMGVDSGK						Carbamidomethyl (C)[3]						Mascot
	3	hypothetical protein Csa_1G096360 [Cucumis sativus]										KGN64778.1			21057.9	9.36		8	38	0
		Peptide Information
		Calc. Mass		Obsrv. Mass	± da	± ppm	Start	End	Sequence			Ion	C. I. %		Modification					Rank	Result Type
							Seq.	Seq.				Score
		831.395		831.349	-0.0464	-56	115	121	NEPTTNR												Mascot
		914.48		914.394	-0.0859	-94	158	165	RSSQPPSR												Mascot
		1027.44		1027.46	0.0223	22	183	192	DCTSGIFVAD												Mascot
		1035.54		1035.53	-0.0176	-17	1	9	MSLLNRACK												Mascot
		1100.58		1100.58	0.0004	0	113	121	LRNEPTTNR												Mascot
		1126.63		1126.55	-0.0825	-73	159	168	SSQPPSRVLR												Mascot
		1166.58		1166.62	0.0348	30	74	84	SMSSSLTAINR												Mascot
		1182.58		1182.6	0.0171	14	74	84	SMSSSLTAINR						Oxidation (M)[2]						Mascot
		1258.64		1258.61	-0.0318	-25	173	182	DRLNLDEEVR												Mascot
	4	hypothetical protein Csa_6G483380 [Cucumis sativus]										KGN48356.1			13554.3	10.42		8	38	0
		Peptide Information
		Calc. Mass		Obsrv. Mass	± da	± ppm	Start	End	Sequence			Ion	C. I. %		Modification					Rank	Result Type
							Seq.	Seq.				Score
		805.441		805.471	0.0297	37	96	102	ESILTSR												Mascot
		833.436		833.436	0	0	53	59	SNEKVEK												Mascot
		1006.49		1006.43	-0.064	-64	2	12	SLSAGGTGSNR												Mascot
		1069.59		1069.5	-0.0909	-85	103	111	ETLKPPEQK												Mascot
		1107.56		1107.56	-0.0013	-1	78	86	ITDSLRSCR						Carbamidomethyl (C)[8]						Mascot
Project 1\Sample project20180209\R20180300260-C																				of	231	242
		1153.53		1153.57	0.0442	38	1	12	MSLSAGGTGSNR						Oxidation (M)[1]						Mascot
		1235.66		1235.61	-0.0538	-44	92	102	TNSKESILTSR												Mascot
		1293.63		1293.58	-0.0563	-44	1	13	MSLSAGGTGSNRR												Mascot
		1309.63		1309.55	-0.0786	-60	1	13	MSLSAGGTGSNRR						Oxidation (M)[1]						Mascot
	5	hypothetical protein Csa_5G002560 [Cucumis sativus]										KGN49561.1			6488.2	4.95		5	37	0
		Peptide Information
		Calc. Mass		Obsrv. Mass	± da	± ppm	Start	End	Sequence			Ion	C. I. %		Modification					Rank	Result Type
							Seq.	Seq.				Score
		852.428		852.37	-0.0585	-69	3	10	IAPYCASK												Mascot
		875.462		875.384	-0.0779	-89	11	18	WGVEGLSK												Mascot
		1037.54		1037.5	-0.0435	-42	2	10	KIAPYCASK						Carbamidomethyl (C)[6]						Mascot
		1168.59		1168.66	0.0738	63	1	10	MKIAPYCASK						Carbamidomethyl (C)[7]						Mascot
		1184.58		1184.66	0.0824	70	1	10	MKIAPYCASK						Carbamidomethyl (C)[7], Oxidation (M)[1]						Mascot
		1258.72		1258.61	-0.1086	-86	11	22	WGVEGLSKAIAK												Mascot
	6	hypothetical protein Csa_6G106790 [Cucumis sativus]										KGN46527.1			67908.9	8.91		13	33	0
		Protein Group
		PREDICTED: CDPK-related kinase 3 [Cucumis sativus]										XP_004140506.1			67908.9		8.9099
																	998474
																	1211
		Peptide Information
		Calc. Mass		Obsrv. Mass	± da	± ppm	Start	End	Sequence			Ion	C. I. %		Modification					Rank	Result Type
							Seq.	Seq.				Score
		802.322		802.376	0.0538	67	1	7	MGQCYGK						Oxidation (M)[1]						Mascot
		809.415		809.343	-0.0719	-89	366	372	TESGIFR												Mascot
		811.314		811.338	0.0246	30	298	304	SEDADMK						Oxidation (M)[6]						Mascot
		859.344		859.315	-0.0286	-33	1	7	MGQCYGK						Carbamidomethyl (C)[4], Oxidation (M)[1]						Mascot
		919.484		919.416	-0.0685	-74	55	63	TTTATTPAR												Mascot
		960.49		960.426	-0.0636	-66	579	586	EWIRGDGK												Mascot
		1010.54		1010.53	-0.0119	-12	94	102	ASTPGRFFK												Mascot
		1054.56		1054.46	-0.1016	-96	439	447	SYLQATPFK												Mascot
		1126.59		1126.55	-0.0388	-34	153	162	NFGAKYELGK												Mascot
		1166.52		1166.62	0.0963	83	493	502	NATDAMRESR						Oxidation (M)[6]						Mascot
		1235.63		1235.61	-0.0247	-20	197	207	MTTAISIEDVR												Mascot
		1248.71		1248.7	-0.0044	-4	366	376	TESGIFRAVLR												Mascot
		1434.76		1434.85	0.0923	64	195	207	AKMTTAISIEDVR												Mascot
		1747.9		1748.01	0.11	63	122	136	FGYTKPKEGPIPEER												Mascot
Project 1\Sample project20180209\R20180300260-C																				of	232	242
	7	PREDICTED: serine/threonine-protein kinase HT1-like										XP_011650963.1			43075.6	8.37		11	33	0
		[Cucumis sativus]
		Protein Group
		PREDICTED: serine/threonine-protein kinase HT1-like										XP_011650962.1			43075.6		8.3699
		[Cucumis sativus]															998855
																	5908
		PREDICTED: serine/threonine-protein kinase HT1-like										XP_011650961.1			43075.6		8.3699
		[Cucumis sativus]															998855
																	5908
		PREDICTED: serine/threonine-protein kinase HT1-like										XP_011650960.1			43075.6		8.3699
		[Cucumis sativus]															998855
																	5908
		PREDICTED: serine/threonine-protein kinase HT1-like										XP_011650964.1			43075.6		8.3699
		[Cucumis sativus]															998855
																	5908
		PREDICTED: serine/threonine-protein kinase HT1-like										XP_004134436.1			43075.6		8.3699
		[Cucumis sativus]															998855
																	5908
		hypothetical protein Csa_3G146410 [Cucumis sativus]										KGN56955.1			43075.6		8.3699
																	998855
																	5908
		Peptide Information
		Calc. Mass		Obsrv. Mass	± da	± ppm	Start	End	Sequence			Ion	C. I. %		Modification					Rank	Result Type
							Seq.	Seq.				Score
		805.412		805.471	0.0587	73	43	49	ADMIDLK												Mascot
		848.462		848.477	0.0149	18	243	250	IADFGVAR												Mascot
		1007.51		1007.44	-0.0665	-66	355	363	MLEAIDTSK												Mascot
		1012.57		1012.48	-0.0868	-86	58	65	HLSRVWSK												Mascot
		1019.42		1019.45	0.0266	26	338	345	CWDANPEK						Carbamidomethyl (C)[1]						Mascot
		1085.49		1085.49	0.0021	2	375	383	CFCLGPFGK						Carbamidomethyl (C)[1,3]						Mascot
		1132.53		1132.52	-0.0082	-7	364	374	GGGMINPDDIK						Oxidation (M)[4]						Mascot
		1147.52		1147.57	0.048	42	337	345	KCWDANPEK						Carbamidomethyl (C)[2]						Mascot
		1168.59		1168.66	0.0699	60	346	354	RPEMHEVVR						Oxidation (M)[4]						Mascot
		1184.74		1184.66	-0.0736	-62	203	213	AVVKLALDLSR												Mascot
		1348.63		1348.7	0.0708	52	162	173	IPMDGQNSFPSR												Mascot
	8	hypothetical protein Csa_4G006260 [Cucumis sativus]										KGN52919.1			50381.7	9.66		13	32	0	7	0
		Protein Group
		PREDICTED: uncharacterized protein LOC101212028										XP_004152189.1			50381.7		9.6599
		[Cucumis sativus]															998474
																	1211
		Peptide Information
		Calc. Mass		Obsrv. Mass	± da	± ppm	Start	End	Sequence			Ion	C. I. %		Modification					Rank	Result Type
							Seq.	Seq.				Score
Project 1\Sample project20180209\R20180300260-C																				of	233	242
		805.529		805.471	-0.0583	-72	420	425	LLKYLR												Mascot
		840.395		840.344	-0.0516	-61	302	308	ASLMQMK						Oxidation (M)[4,6]						Mascot
		848.491		848.477	-0.0136	-16	360	366	MKIELAK						Oxidation (M)[1]						Mascot
		1007.52		1007.44	-0.0817	-81	163	171	IGMPFDSIK												Mascot
		1017.55		1017.48	-0.0685	-67	409	417	GLLGMVQQR						Oxidation (M)[5]						Mascot
		1035.53		1035.53	-0.0069	-7	103	110	NLSEFRNR												Mascot
		1045.64		1045.62	-0.0203	-19	2	10	ALQLTFKPK												Mascot
		1070.55		1070.48	-0.068	-64	132	140	GISFQDLYK												Mascot
		1235.52		1235.61	0.0804	65	244	253	MYSYDELGNK						Oxidation (M)[1]						Mascot
		1255.55		1255.59	0.0462	37	282	291	TMEEKETESR						Oxidation (M)[2]						Mascot
		1255.55		1255.59	0.0462	37	282	291	TMEEKETESR			7	0		Oxidation (M)[2]						Mascot
		1333.55		1333.53	-0.0249	-19	371	382	FKMSESDCGSAR						Oxidation (M)[3]						Mascot
		1539.71		1539.83	0.1189	77	302	314	ASLMQMKISDDER						Oxidation (M)[4]						Mascot
		2056.99		2057.06	0.0698	34	426	442	RTDWDSYCMILNTLGLR												Mascot
	9	hypothetical protein Csa_5G139930 [Cucumis sativus]										KGN49916.1			18489.6	5.01		7	32	0
		Peptide Information
		Calc. Mass		Obsrv. Mass	± da	± ppm	Start	End	Sequence			Ion	C. I. %		Modification					Rank	Result Type
							Seq.	Seq.				Score
		833.488		833.436	-0.0516	-62	7	13	YGQKPIK												Mascot
		1012.43		1012.48	0.052	51	24	33	CSSSKGCGAR						Carbamidomethyl (C)[1]						Mascot
		1061.54		1061.49	-0.0596	-56	63	72	NSLAGSSRNR												Mascot
		1069.45		1069.5	0.0466	44	24	33	CSSSKGCGAR						Carbamidomethyl (C)[1,7]						Mascot
		1107.49		1107.56	0.0675	61	20	28	NYYRCSSSK												Mascot
		1272.61		1272.61	-0.0047	-4	14	23	GSPYPRNYYR												Mascot
		1326.63		1326.63	-0.0006	0	153	164	DEIYVGFDGVGR												Mascot
		1539.76		1539.83	0.0779	51	153	166	DEIYVGFDGVGRGR												Mascot
	10	hypothetical protein Csa_2G297260 [Cucumis sativus]										KGN62102.1			9837.8	5.44		5	31	0
		Peptide Information
		Calc. Mass		Obsrv. Mass	± da	± ppm	Start	End	Sequence			Ion	C. I. %		Modification					Rank	Result Type
							Seq.	Seq.				Score
		809.372		809.343	-0.0285	-35	1	7	MAMLPCK						Oxidation (M)[1]						Mascot
		836.418		836.444	0.0258	31	32	39	SVGVAEMK						Oxidation (M)[7]						Mascot
		866.393		866.383	-0.0101	-12	1	7	MAMLPCK						Carbamidomethyl (C)[6], Oxidation (M)[1]						Mascot
		875.459		875.384	-0.0747	-85	2	8	AMLPCKR						Carbamidomethyl (C)[5]						Mascot
		891.454		891.474	0.0199	22	2	8	AMLPCKR						Carbamidomethyl (C)[5], Oxidation (M)[2]						Mascot
Project 1\Sample project20180209\R20180300260-C				891.474																of	234	Mascot	242
		1006.5		1006.43	-0.0723	-72	1	8	MAMLPCKR						Carbamidomethyl (C)[6]						Mascot
		1038.49		1038.46	-0.0266	-26	1	8	MAMLPCKR						Carbamidomethyl (C)[6], Oxidation (M)[1,3]						Mascot
		1182.55		1182.6	0.0495	42	47	56	VINMNDDAYK												Mascot
Project 1\Sample project20180209\R20180300260-C																				of	235	242
Gel Idx/Pos			56/K18						Instr./Gel Origin		BA2151/Sample Project 20180209						Process Status			Analysis Succeeded
Plate [#] Name			[1] Sample Project 20180209						Instrument Sample Name								Spectra			11
Rank		Protein Name						Species				Accession No.			Protein MW		Protein	Pep.	Protein	Protein	Total Ion	Total Ion
																	PI	Count	Score	Score	Score	C. I. %
																				C. I. %
	1	hypothetical protein Csa_6G004600 [Cucumis sativus]										KGN45669.1			40322.6	7.71		14	142	100	79	100
		Protein Group
		PREDICTED: bifunctional L-3-cyanoalanine										XP_004138495.1			40322.6		7.71
		synthase/cysteine synthase 1, mitochondrial [Cucumis															381
		sativus]															4697
		Peptide Information
		Calc. Mass		Obsrv. Mass	± da	± ppm	Start	End	Sequence			Ion	C. I. %		Modification					Rank	Result Type
							Seq.	Seq.				Score
		824.462		824.453	-0.0096	-12	59	66	DAAHLIGK												Mascot
		844.452		844.509	0.0568	67	50	57	DLPGTSVR												Mascot
		1267.64		1267.68	0.047	37	75	86	VTEGCGAYIAVK						Carbamidomethyl (C)[5]						Mascot
		1332.57		1332.65	0.0735	55	364	375	NEAENMQPVSVD												Mascot
		1354.75		1354.81	0.0637	47	341	352	LIVTVHPSFGER												Mascot
		1354.75		1354.81	0.0637	47	341	352	LIVTVHPSFGER			18	0								Mascot
		1375.75		1375.81	0.0614	45	162	174	AFGAELILTDPTK												Mascot
		1375.75		1375.81	0.0614	45	162	174	AFGAELILTDPTK			62	99.994								Mascot
		1493.71		1493.8	0.0908	61	98	110	DRPAFAMINDAEK						Oxidation (M)[7]						Mascot
		1505.73		1505.79	0.061	41	294	307	VLEVSSDDAVNMAR												Mascot
		1521.72		1521.79	0.071	47	294	307	VLEVSSDDAVNMAR						Oxidation (M)[12]						Mascot
		1527.75		1527.75	-0.0012	-1	144	156	MVLTMPSYTSLER												Mascot
		1539.86		1539.94	0.0754	49	339	352	GKLIVTVHPSFGER												Mascot
		1621.8		1621.86	0.0552	34	98	111	DRPAFAMINDAEKK						Oxidation (M)[7]						Mascot
		1745.92		1745.99	0.0728	42	313	330	EGLMVGISSGANTVAALR												Mascot
		1761.92		1761.98	0.068	39	313	330	EGLMVGISSGANTVAALR						Oxidation (M)[4]						Mascot
		1761.92		1761.98	0.068	39	313	330	EGLMVGISSGANTVAALR						Oxidation (M)[4]						Mascot
		2302.24		2302.28	0.0415	18	308	330	ELAVKEGLMVGISSGANT						Oxidation (M)[9]						Mascot
									VAALR
		2362.13		2362.19	0.0581	25	119	140	TTLIEPTSGNMGISMAFM						Oxidation (M)[11,15,18]						Mascot
									ATLK
	2	hypothetical protein Csa_4G380280 [Cucumis sativus]										KGN54620.1			79754.1	9.39		23	64	97.688
		Peptide Information
		Calc. Mass		Obsrv. Mass	± da	± ppm	Start	End	Sequence			Ion	C. I. %		Modification					Rank	Result Type
							Seq.	Seq.				Score
Project 1\Sample project20180209\R20180300260-C																				of	236	242
		812.39		812.41	0.0206	25	592	598	QHGEDVK												Mascot
		834.389		834.403	0.0146	17	548	554	RADCNAK						Carbamidomethyl (C)[4]						Mascot
		844.452		844.509	0.0568	67	102	109	ISEAPTAR												Mascot
		940.485		940.451	-0.0336	-36	591	598	KQHGEDVK												Mascot
		951.53		951.513	-0.0168	-18	649	656	FPSVNFLK												Mascot
		1027.49		1027.54	0.0477	46	245	253	SMGNEAYKK												Mascot
		1053.45		1053.53	0.0802	76	549	557	ADCNAKMER						Oxidation (M)[7]						Mascot
		1107.63		1107.6	-0.0337	-30	648	656	RFPSVNFLK												Mascot
		1141.53		1141.61	0.0822	72	93	101	FDNPTTQYR												Mascot
		1171.67		1171.62	-0.0545	-47	362	370	LQEWEILLK												Mascot
		1179.6		1179.67	0.0644	55	46	55	IMEKTADLSR						Oxidation (M)[2]						Mascot
		1235.7		1235.6	-0.0966	-78	479	489	LSGNLLFKESK												Mascot
		1262.62		1262.66	0.0437	35	201	212	EMNSSPKLGGSR												Mascot
		1308.62		1308.72	0.1052	80	110	120	NSAEQDQKNFK												Mascot
		1322.62		1322.66	0.0371	28	334	345	SGPYSDINDINK												Mascot
		1352.79		1352.73	-0.0539	-40	1	12	MGLVLVSIYITK						Oxidation (M)[1]						Mascot
		1393.65		1393.77	0.1225	88	213	225	NSTGSNNMGNIIR						Oxidation (M)[8]						Mascot
		1521.77		1521.79	0.0273	18	290	302	LMEGIEECTKALK						Carbamidomethyl (C)[8]						Mascot
		1537.76		1537.79	0.0297	19	290	302	LMEGIEECTKALK						Carbamidomethyl (C)[8], Oxidation (M)[2]						Mascot
		1621.82		1621.86	0.0335	21	558	570	WEASIQDYEVLIR												Mascot
		1697.92		1697.94	0.0256	15	122	136	LTLSDQPRPSISQQK												Mascot
		1745.85		1745.99	0.1403	80	397	409	LHRHQEAYCIYQK						Carbamidomethyl (C)[9]						Mascot
		1791.95		1791.81	-0.1378	-77	617	632	HLVTSPGMSVVLFFNK						Oxidation (M)[8]						Mascot
		1826.01		1825.83	-0.1797	-98	121	136	KLTLSDQPRPSISQQK												Mascot
	3	PREDICTED: inactive TPR repeat-containing										XP_004150521.1			74475.1	9.36		21	59	93.178
		thioredoxin TTL3 [Cucumis sativus]
		Peptide Information
		Calc. Mass		Obsrv. Mass	± da	± ppm	Start	End	Sequence			Ion	C. I. %		Modification					Rank	Result Type
							Seq.	Seq.				Score
		812.39		812.41	0.0206	25	546	552	QHGEDVK												Mascot
		834.389		834.403	0.0146	17	502	508	RADCNAK						Carbamidomethyl (C)[4]						Mascot
		844.452		844.509	0.0568	67	56	63	ISEAPTAR												Mascot
		940.485		940.451	-0.0336	-36	545	552	KQHGEDVK												Mascot
		951.53		951.513	-0.0168	-18	603	610	FPSVNFLK												Mascot
		1027.49		1027.54	0.0477	46	199	207	SMGNEAYKK												Mascot
		1053.45		1053.53	0.0802	76	503	511	ADCNAKMER						Oxidation (M)[7]						Mascot
Project 1\Sample project20180209\R20180300260-C				1053.53																of	237	Mascot	242
		1107.63		1107.6	-0.0337	-30	602	610	RFPSVNFLK												Mascot
		1141.53		1141.61	0.0822	72	47	55	FDNPTTQYR												Mascot
		1171.67		1171.62	-0.0545	-47	316	324	LQEWEILLK												Mascot
		1235.7		1235.6	-0.0966	-78	433	443	LSGNLLFKESK												Mascot
		1262.62		1262.66	0.0437	35	155	166	EMNSSPKLGGSR												Mascot
		1308.62		1308.72	0.1052	80	64	74	NSAEQDQKNFK												Mascot
		1322.62		1322.66	0.0371	28	288	299	SGPYSDINDINK												Mascot
		1393.65		1393.77	0.1225	88	167	179	NSTGSNNMGNIIR						Oxidation (M)[8]						Mascot
		1521.77		1521.79	0.0273	18	244	256	LMEGIEECTKALK						Carbamidomethyl (C)[8]						Mascot
		1537.76		1537.79	0.0297	19	244	256	LMEGIEECTKALK						Carbamidomethyl (C)[8], Oxidation (M)[2]						Mascot
		1621.82		1621.86	0.0335	21	512	524	WEASIQDYEVLIR												Mascot
		1697.92		1697.94	0.0256	15	76	90	LTLSDQPRPSISQQK												Mascot
		1745.85		1745.99	0.1403	80	351	363	LHRHQEAYCIYQK						Carbamidomethyl (C)[9]						Mascot
		1791.95		1791.81	-0.1378	-77	571	586	HLVTSPGMSVVLFFNK						Oxidation (M)[8]						Mascot
		1826.01		1825.83	-0.1797	-98	75	90	KLTLSDQPRPSISQQK												Mascot
	4	hypothetical protein Csa_7G067530 [Cucumis sativus]										KGN43798.1			22530	9.38		10	50	53.876
		Protein Group
		PREDICTED: peptide methionine sulfoxide reductase										XP_004136909.1			22530		9.38
		B5 [Cucumis sativus]															1144
																	4092
		Peptide Information
		Calc. Mass		Obsrv. Mass	± da	± ppm	Start	End	Sequence			Ion	C. I. %		Modification					Rank	Result Type
							Seq.	Seq.				Score
		823.449		823.376	-0.073	-89	1	7	MGFSILR												Mascot
		834.432		834.403	-0.0284	-34	8	15	TSPLSSSR												Mascot
		835.358		835.387	0.0288	34	83	88	SEEEWR												Mascot
		864.473		864.39	-0.0823	-95	55	62	FGGAFPLR												Mascot
		1057.55		1057.55	0.0054	5	193	201	HCVNSISLK						Carbamidomethyl (C)[2]						Mascot
		1060.58		1060.62	0.0371	35	89	97	AILSPEQFR												Mascot
		1107.61		1107.6	-0.0085	-8	55	64	FGGAFPLRSR												Mascot
		1507.82		1507.8	-0.0252	-17	2	15	GFSILRTSPLSSSR												Mascot
		1546.77		1546.82	0.0521	34	193	206	HCVNSISLKFSPSQ												Mascot
		1743.83		1743.91	0.0825	47	165	181	TEITCAACGGHLGHVFK												Mascot
	5	hypothetical protein Csa_6G401410 [Cucumis sativus]										KGN47771.1			42270.4	7.99		12	47	0
		Protein Group
		PREDICTED: alpha/beta hydrolase domain-containing										XP_004146800.1			42270.4		7.9899
Project 1\Sample project20180209\R20180300260-C												XP_004146800.1								of	238	242
		protein 17C-like [Cucumis sativus]															997711
																	1816
		Peptide Information
		Calc. Mass		Obsrv. Mass	± da	± ppm	Start	End	Sequence			Ion	C. I. %		Modification					Rank	Result Type
							Seq.	Seq.				Score
		816.446		816.369	-0.0773	-95	43	49	ENVDVLK												Mascot
		835.402		835.387	-0.0149	-18	328	334	SRNSTDR												Mascot
		844.427		844.509	0.082	97	340	346	NNSEKPR												Mascot
		864.388		864.39	0.0025	3	36	42	MSNVEER												Mascot
		880.383		880.386	0.003	3	36	42	MSNVEER						Oxidation (M)[1]						Mascot
		948.519		948.469	-0.0498	-53	236	242	YEPLWLK												Mascot
		1027.45		1027.54	0.0807	79	1	11	MGSAASSMAAK						Oxidation (M)[1]						Mascot
		1119.55		1119.57	0.015	13	190	197	TFWFDIYK												Mascot
		1125.56		1125.57	0.0114	10	55	64	GNEIVGMYVK						Oxidation (M)[7]						Mascot
		1265.67		1265.67	0.0077	6	54	64	RGNEIVGMYVK												Mascot
		1320.66		1320.65	-0.0129	-10	358	369	SIGLCNVVDCLK						Carbamidomethyl (C)[5]						Mascot
		1675.73		1675.86	0.13	78	118	132	ASEEDTYADIEAAYK												Mascot
		1675.73		1675.86	0.13	78	118	132	ASEEDTYADIEAAYK												Mascot
		2362.21		2362.19	-0.0215	-9	142	163	EEEIILYGQSVGSGPTLEL												Mascot
									ATR
	6	hypothetical protein Csa_6G501330 [Cucumis sativus]										KGN48793.1			13223.9	4.91		8	46	0
		Peptide Information
		Calc. Mass		Obsrv. Mass	± da	± ppm	Start	End	Sequence			Ion	C. I. %		Modification					Rank	Result Type
							Seq.	Seq.				Score
		823.394		823.376	-0.0179	-22	98	103	EYQIDR												Mascot
		963.511		963.466	-0.0458	-48	2	9	ICVMVLGR						Carbamidomethyl (C)[2], Oxidation (M)[4]						Mascot
		982.474		982.49	0.0163	17	47	55	FDVQGFGGR												Mascot
		1021.54		1021.45	-0.0816	-80	1	9	MICVMVLGR												Mascot
		1053.53		1053.53	0	0	1	9	MICVMVLGR						Oxidation (M)[1,5]						Mascot
		1165.63		1165.63	0.0029	2	1	10	MICVMVLGRK						Oxidation (M)[1]						Mascot
		1265.65		1265.67	0.0264	21	98	107	EYQIDRSNIK												Mascot
		1527.9		1527.75	-0.1459	-95	104	117	SNIKAIILVSELID												Mascot
		2233.18		2233.23	0.0574	26	62	79	IFDGFLERIVEEHVVFQR												Mascot
	7	PREDICTED: glycine-rich RNA-binding protein										XP_004142412.1			31900	9.38		13	44	0
		RZ1C-like [Cucumis sativus]
		Protein Group
		PREDICTED: glycine-rich RNA-binding protein										XP_011655869.1			31900		9.38
Project 1\Sample project20180209\R20180300260-C												XP_011655869.1								of	239	242
		RZ1C-like [Cucumis sativus]															1144
																	4092
		Peptide Information
		Calc. Mass		Obsrv. Mass	± da	± ppm	Start	End	Sequence			Ion	C. I. %		Modification					Rank	Result Type
							Seq.	Seq.				Score
		811.369		811.356	-0.0135	-17	97	105	GGGYSTGGR												Mascot
		826.34		826.41	0.0699	85	120	125	QDECFK						Carbamidomethyl (C)[4]						Mascot
		847.373		847.396	0.0233	27	135	143	DCPSVGGGR												Mascot
		880.427		880.386	-0.0412	-47	2	8	AGREEYR												Mascot
		882.406		882.328	-0.0785	-89	259	265	DEGRSYR												Mascot
		991.495		991.593	0.0978	99	22	29	QLENAFNR												Mascot
		1027.46		1027.54	0.0729	71	1	8	MAGREEYR						Oxidation (M)[1]						Mascot
		1140.51		1140.62	0.1088	95	117	125	SARQDECFK						Carbamidomethyl (C)[7]						Mascot
		1141.54		1141.61	0.0709	62	277	286	GGRPSSFDRY												Mascot
		1235.51		1235.6	0.0919	74	67	76	EMHGQEFGER						Oxidation (M)[2]						Mascot
		1302.66		1302.74	0.0857	66	49	59	GFGFITFSDRR												Mascot
		1521.83		1521.79	-0.0422	-28	30	42	FGKIIDSQIMLEK												Mascot
		1537.83		1537.79	-0.0398	-26	30	42	FGKIIDSQIMLEK						Oxidation (M)[10]						Mascot
		1761.89		1761.98	0.0952	54	263	276	SYRNRPAPYDRPNR												Mascot
		1761.89		1761.98	0.0952	54	263	276	SYRNRPAPYDRPNR												Mascot
	8	hypothetical protein Csa_3G635870 [Cucumis sativus]										KGN58387.1			53014.5	5.51		13	43	0
		Protein Group
		PREDICTED: UDP-glycosyltransferase 74F2 [Cucumis										XP_004144399.1			53014.5		5.51
		sativus]															2288
																	8184
		Peptide Information
		Calc. Mass		Obsrv. Mass	± da	± ppm	Start	End	Sequence			Ion	C. I. %		Modification					Rank	Result Type
							Seq.	Seq.				Score
		816.432		816.369	-0.0634	-78	108	114	LEEGGRR												Mascot
		831.447		831.372	-0.0751	-90	271	276	KWLDNR												Mascot
		832.417		832.37	-0.0469	-56	172	179	MGGMPALR												Mascot
		835.409		835.387	-0.0223	-27	8	14	MVDNGKR						Oxidation (M)[1]						Mascot
		864.407		864.39	-0.0162	-19	172	179	MGGMPALR						Oxidation (M)[1,4]						Mascot
		940.46		940.451	-0.0087	-9	389	395	FVMDVWK						Oxidation (M)[3]						Mascot
		948.446		948.469	0.0236	25	420	428	IMDDNVGGK												Mascot
		1006.54		1006.49	-0.0571	-57	411	419	MTIANCILK												Mascot
		1053.49		1053.53	0.0332	32	180	188	AEEMPSFVK						Oxidation (M)[4]						Mascot
Project 1\Sample project20180209\R20180300260-C																				of	240	242
		1057.59		1057.55	-0.0389	-37	433	442	NAAKWGALAR												Mascot
		1118.52		1118.57	0.0551	49	443	453	QAVNQGGSSDR												Mascot
		1235.66		1235.6	-0.057	-46	410	419	RMTIANCILK						Carbamidomethyl (C)[7], Oxidation (M)[2]						Mascot
		1244.7		1244.64	-0.058	-47	96	106	VGSETVRDLIR												Mascot
		1521.89		1521.79	-0.0976	-64	38	51	LHHKGAAVTFVITK												Mascot
	9	PREDICTED: uncharacterized protein LOC101205472										XP_011651724.1			67215.4	8.56		15	42	0
		[Cucumis sativus]
		Peptide Information
		Calc. Mass		Obsrv. Mass	± da	± ppm	Start	End	Sequence			Ion	C. I. %		Modification					Rank	Result Type
							Seq.	Seq.				Score
		824.43		824.453	0.0228	28	98	104	AWSFVSK												Mascot
		831.407		831.372	-0.0347	-42	193	199	GNDRNQK												Mascot
		834.45		834.403	-0.047	-56	64	70	MLQATVR						Oxidation (M)[1]						Mascot
		945.484		945.447	-0.0362	-38	105	112	CRHGGFLR												Mascot
		1092.58		1092.56	-0.0245	-22	379	388	LSKGSLMNSR												Mascot
		1118.54		1118.57	0.0326	29	370	378	VNCAEALWR						Carbamidomethyl (C)[3]						Mascot
		1140.56		1140.62	0.0572	50	98	106	AWSFVSKCR						Carbamidomethyl (C)[8]						Mascot
		1267.72		1267.68	-0.0336	-27	433	444	HAAFKITSPAPK												Mascot
		1322.69		1322.66	-0.0258	-20	94	104	NLDRAWSFVSK												Mascot
		1340.7		1340.74	0.0372	28	564	575	VLEQAHALNAMK						Oxidation (M)[11]						Mascot
		1352.73		1352.73	0.0038	3	181	192	VEAANQLTLHTR												Mascot
		1375.69		1375.81	0.1196	87	49	60	QECVDLAKQVDK												Mascot
		1375.69		1375.81	0.1196	87	49	60	QECVDLAKQVDK												Mascot
		1397.77		1397.77	-0.0058	-4	200	212	IVMEEGGVPPLLK						Oxidation (M)[3]						Mascot
		1493.79		1493.8	0.0081	5	125	138	KVSSLLESSIGDMK												Mascot
		1509.78		1509.78	-0.0036	-2	125	138	KVSSLLESSIGDMK						Oxidation (M)[13]						Mascot
		1796.01		1795.88	-0.1239	-69	309	324	LQLGKPSFHSVVEINK												Mascot
	10	hypothetical protein Csa_1G046830 [Cucumis sativus]										KGN64339.1			60657.9	8.83		14	41	0
		Peptide Information
		Calc. Mass		Obsrv. Mass	± da	± ppm	Start	End	Sequence			Ion	C. I. %		Modification					Rank	Result Type
							Seq.	Seq.				Score
		824.43		824.453	0.0228	28	35	41	AWSFVSK												Mascot
		831.407		831.372	-0.0347	-42	130	136	GNDRNQK												Mascot
		834.45		834.403	-0.047	-56	1	7	MLQATVR						Oxidation (M)[1]						Mascot
		945.484		945.447	-0.0362	-38	42	49	CRHGGFLR												Mascot
Project 1\Sample project20180209\R20180300260-C																				of	241	242
		1092.58		1092.56	-0.0245	-22	316	325	LSKGSLMNSR												Mascot
		1118.54		1118.57	0.0326	29	307	315	VNCAEALWR						Carbamidomethyl (C)[3]						Mascot
		1140.56		1140.62	0.0572	50	35	43	AWSFVSKCR						Carbamidomethyl (C)[8]						Mascot
		1267.72		1267.68	-0.0336	-27	370	381	HAAFKITSPAPK												Mascot
		1322.69		1322.66	-0.0258	-20	31	41	NLDRAWSFVSK												Mascot
		1340.7		1340.74	0.0372	28	501	512	VLEQAHALNAMK						Oxidation (M)[11]						Mascot
		1352.73		1352.73	0.0038	3	118	129	VEAANQLTLHTR												Mascot
		1397.77		1397.77	-0.0058	-4	137	149	IVMEEGGVPPLLK						Oxidation (M)[3]						Mascot
		1493.79		1493.8	0.0081	5	62	75	KVSSLLESSIGDMK												Mascot
		1509.78		1509.78	-0.0036	-2	62	75	KVSSLLESSIGDMK						Oxidation (M)[13]						Mascot
		1796.01		1795.88	-0.1239	-69	246	261	LQLGKPSFHSVVEINK												Mascot
Project 1\Sample project20180209\R20180300260-C																				of	242	242
Gel Idx/Pos			57/B12						Instr./Gel Origin		BA2151/Sample Project 20180918					Process Status			Analysis Succeeded
Plate [#] Name			[1] Sample Project 20180918						Instrument Sample Name							Spectra			11
Rank		Protein Name						Species				Accession No.		Protein MW		Protein	Pep.	Protein	Protein	Total Ion	Total Ion
																PI	Count	Score	Score	Score	C. I. %
																			C. I. %
	1	hypothetical protein Csa_3G740070 [Cucumis sativus]										KGN58963.1		30479.5	5.84		4	60	94.326	49	99.921
		Protein Group
		PREDICTED: 29 kDa ribonucleoprotein, chloroplastic										XP_004137828.1		30479.5		5.84
		[Cucumis sativus]														1525
																8789
		Peptide Information
		Calc. Mass		Obsrv. Mass	± da	± ppm	Start	End	Sequence			Ion	C. I. %	Modification					Rank	Result Type
							Seq.	Seq.				Score
		968.52		968.533	0.0125	13	166	174	VNYGPPPPK											Mascot
		968.52		968.533	0.0125	13	166	174	VNYGPPPPK			35	98.091							Mascot
		1124.62		1124.64	0.02	18	266	275	VTQAEARPPR			15	0							Mascot
		1124.62		1124.64	0.016	14	166	175	VNYGPPPPKR											Mascot
		2865.48		2865.5	0.0251	9	95	121	LFVGNLPFTVDSAQLAGL											Mascot
									FESAGQVER
	2	PREDICTED: lipoxygenase 2, chloroplastic-like										XP_004142238.2		94110.6	5.71		15	33	0
		[Cucumis sativus]
		Peptide Information
		Calc. Mass		Obsrv. Mass	± da	± ppm	Start	End	Sequence			Ion	C. I. %	Modification					Rank	Result Type
							Seq.	Seq.				Score
		825.418		825.386	-0.0315	-38	344	350	SLPFMSK					Oxidation (M)[5]						Mascot
		1118.58		1118.54	-0.0463	-41	710	718	DFINQPEKK											Mascot
		1238.61		1238.53	-0.0797	-64	516	525	YNMRINANAR					Oxidation (M)[3]						Mascot
		1245.64		1245.59	-0.0479	-38	499	508	QLSTMHPIYR											Mascot
		1273.64		1273.55	-0.0836	-66	146	156	EEDLANLRGEK											Mascot
		1365.63		1365.71	0.0833	61	351	362	LDEGDYGPRESK											Mascot
		1419.73		1419.83	0.0933	66	368	380	VQELLGCCITVGK					Carbamidomethyl (C)[7]						Mascot
		1419.73		1419.83	0.0933	66	368	380	VQELLGCCITVGK					Carbamidomethyl (C)[7]						Mascot
		1463.7		1463.82	0.1155	79	29	41	FASVELDSNEQPK											Mascot
		1474.77		1474.68	-0.0944	-64	578	590	DSEGRDVLELTIK											Mascot
		1483.77		1483.73	-0.0479	-32	509	519	LLHPHFRYNMR											Mascot
		1557.8		1557.81	0.0061	4	1	14	MSYTGTVVVTMKPK					Oxidation (M)[1]						Mascot
		1573.8		1573.76	-0.0355	-23	1	14	MSYTGTVVVTMKPK					Oxidation (M)[1,11]						Mascot
		1693.72		1693.75	0.0258	15	485	498	AHCCMEPYAIATNR					Carbamidomethyl (C)[3,4]						Mascot
Project 1\Sample project20180918\R20181101397-NCBI-C				1693.75																136	Mascot	of	181
		1775.92		1775.92	0.0025	1	192	206	RPVLGGSEEYPYPRR											Mascot
		2436.36		2436.22	-0.1399	-57	329	350	LTLAGLNPYSIQLVKSLPF					Oxidation (M)[20]						Mascot
									MSK
		2989.55		2989.4	-0.1517	-51	62	89	YIGEIVVAEGFGEIGAVIV											Mascot
									ELQEGVNER
	3	hypothetical protein Csa_5G165870 [Cucumis sativus]										KGN50292.1		6991.2	5.21		5	31	0
		Protein Group
		PREDICTED: stress-induced protein KIN2-like										XP_004152386.1		6991.2		5.21
		[Cucumis sativus]														381
																4697
		Peptide Information
		Calc. Mass		Obsrv. Mass	± da	± ppm	Start	End	Sequence			Ion	C. I. %	Modification					Rank	Result Type
							Seq.	Seq.				Score
		830.437		830.446	0.0091	11	52	60	AQGAADAVK											Mascot
		842.338		842.352	0.0142	17	23	29	ASNMMEK					Oxidation (M)[4,5]						Mascot
		848.411		848.39	-0.021	-25	30	38	ASDAAQSAK											Mascot
		1234.57		1234.58	0.0066	5	39	49	ESIQEGGQQMK											Mascot
		1250.57		1250.48	-0.091	-73	39	49	ESIQEGGQQMK					Oxidation (M)[10]						Mascot
		1483.65		1483.73	0.0744	50	17	29	GQAQEKASNMMEK					Oxidation (M)[10,11]						Mascot
	4	hypothetical protein Csa_3G104890 [Cucumis sativus]										KGN56236.1		56260.3	7.83		13	28	0
		Protein Group
		PREDICTED: pentatricopeptide repeat-containing										XP_004133705.1		56260.3		7.8299
		protein At4g21705, mitochondrial-like [Cucumis sativus]														999237
																605
		Peptide Information
		Calc. Mass		Obsrv. Mass	± da	± ppm	Start	End	Sequence			Ion	C. I. %	Modification					Rank	Result Type
							Seq.	Seq.				Score
		801.327		801.36	0.0332	41	410	415	AFECMK					Carbamidomethyl (C)[4], Oxidation (M)[5]						Mascot
		830.419		830.446	0.0268	32	166	172	SLAHMQK					Oxidation (M)[5]						Mascot
		927.443		927.394	-0.0483	-52	1	9	MAAASAMFK											Mascot
		1032.54		1032.46	-0.0837	-81	201	209	VPNVLSEMK					Oxidation (M)[8]						Mascot
		1089.55		1089.51	-0.0447	-41	166	174	SLAHMQKMK					Oxidation (M)[5]						Mascot
		1166.59		1166.61	0.0139	12	10	20	ILSRSSSGCTR											Mascot
		1234.63		1234.58	-0.055	-45	231	241	SDVISMENVLK											Mascot
		1339.67		1339.6	-0.0708	-53	410	421	AFECMKEALAVK											Mascot
		1412.74		1412.75	0.0074	5	1	13	MAAASAMFKILSR					Oxidation (M)[1]						Mascot
		1483.66		1483.73	0.0704	47	96	107	QALEVSEWMCSK					Carbamidomethyl (C)[10], Oxidation (M)[9]						Mascot
		1665		1664.89	-0.1054	-63	426	439	VWRPKPNVLSSILR											Mascot
Project 1\Sample project20180918\R20181101397-NCBI-C																				137	of	181
		2989.56		2989.4	-0.1636	-55	378	404	MLRNIIVNGMIPSPNSWGI					Oxidation (M)[1]						Mascot
									IASGYLEK
		3050.32		3050.21	-0.1162	-38	334	357	LELLEEAENLVMEWESS					Carbamidomethyl (C)[18,20]						Mascot
									CQCYDFR
	5	hypothetical protein Csa_2G384450 [Cucumis sativus]										KGN63025.1		12836.7	9.63		5	28	0
		Peptide Information
		Calc. Mass		Obsrv. Mass	± da	± ppm	Start	End	Sequence			Ion	C. I. %	Modification					Rank	Result Type
							Seq.	Seq.				Score
		1006.45		1006.49	0.041	41	1	8	MCFLSFSR					Oxidation (M)[1]						Mascot
		1118.55		1118.54	-0.0108	-10	1	9	MCFLSFSRK											Mascot
		1412.75		1412.75	-0.003	-2	10	22	SNNIHTTQIAVSK											Mascot
		1419.77		1419.83	0.0565	40	55	66	FLISQQSRSTPR											Mascot
		1419.77		1419.83	0.0565	40	55	66	FLISQQSRSTPR											Mascot
		2865.41		2865.5	0.0906	32	68	92	SFENFVSMSVSFQQSSQ					Oxidation (M)[8]						Mascot
									KLPPLSFK
	6	hypothetical protein Csa_7G044860 [Cucumis sativus]										KGN43546.1		27346.5	8.77		7	26	0
		Protein Group
		PREDICTED: cysteine-rich repeat secretory protein										XP_004144580.2		27346.5		8.77
		38-like [Cucumis sativus]														4577
																6367
		Peptide Information
		Calc. Mass		Obsrv. Mass	± da	± ppm	Start	End	Sequence			Ion	C. I. %	Modification					Rank	Result Type
							Seq.	Seq.				Score
		1109.58		1109.56	-0.0149	-13	193	201	LYGLVQCTR					Carbamidomethyl (C)[7]						Mascot
		1159.63		1159.57	-0.0614	-53	164	174	NLLNGLSETAK											Mascot
		1339.67		1339.6	-0.0674	-50	116	127	GAAIWYDSCLLK											Mascot
		1463.69		1463.82	0.126	86	98	110	TCVTSAGQDIQQR					Carbamidomethyl (C)[2]						Mascot
		1474.71		1474.68	-0.0264	-18	76	88	DSQNQVNGLALCR					Carbamidomethyl (C)[12]						Mascot
		1507.78		1507.67	-0.1069	-71	178	191	NLYAIGDLEIGSSR											Mascot
		1851.96		1851.87	-0.089	-48	175	191	TSRNLYAIGDLEIGSSR											Mascot
	7	hypothetical protein Csa_7G431430 [Cucumis sativus]										KGN45211.1		35756.4	6.08		8	24	0
		Protein Group
		PREDICTED: pre-mRNA-splicing factor ISY1 homolog										XP_011659495.1		35756.4		6.0799
		[Cucumis sativus]														999237
																605
		Peptide Information
		Calc. Mass		Obsrv. Mass	± da	± ppm	Start	End	Sequence			Ion	C. I. %	Modification					Rank	Result Type
							Seq.	Seq.				Score
		1006.49		1006.49	0.0022	2	244	251	EMKENLDK											Mascot
Project 1\Sample project20180918\R20181101397-NCBI-C				1006.49																138	Mascot	of	181
		1118.61		1118.54	-0.0747	-67	266	274	EIEKMVLEK											Mascot
		1186.6		1186.57	-0.0314	-26	124	134	GPGYRYFGAAK											Mascot
		1186.6		1186.57	-0.0314	-26	124	134	GPGYRYFGAAK											Mascot
		1379.68		1379.67	-0.0117	-8	28	38	ERRPYLASECR											Mascot
		1693.89		1693.75	-0.1407	-83	252	265	EREFVVHVPLPDEK											Mascot
		1775.84		1775.92	0.0832	47	190	203	AEAVEEWQRMEEIR											Mascot
		1836.89		1836.88	-0.0074	-4	30	45	RPYLASECRDLAEADK											Mascot
		2223.08		2223.07	-0.0083	-4	103	123	HSAKMTDLDGNIVDVPN											Mascot
									PSGR
	8	hypothetical protein Csa_1G523080 [Cucumis sativus]										KGN65733.1		9257.7	10.02		4	23	0
		Peptide Information
		Calc. Mass		Obsrv. Mass	± da	± ppm	Start	End	Sequence			Ion	C. I. %	Modification					Rank	Result Type
							Seq.	Seq.				Score
		868.46		868.457	-0.0026	-3	1	7	MLKGFEK					Oxidation (M)[1]						Mascot
		1065.51		1065.56	0.0523	49	22	29	ENQQPFFR											Mascot
		1245.6		1245.59	-0.0042	-3	8	18	NWASQGQAVER											Mascot
		1802.03		1801.96	-0.0705	-39	31	46	SVASTLLRSQIPFLNR											Mascot
	9	PREDICTED: 30S ribosomal protein S17, chloroplastic										XP_004137152.1		11864.2	10		5	23	0
		[Cucumis sativus]
		Protein Group
		PREDICTED: 30S ribosomal protein S17, chloroplastic										XP_011653397.1		11864.2		10
		[Cucumis sativus]
		Peptide Information
		Calc. Mass		Obsrv. Mass	± da	± ppm	Start	End	Sequence			Ion	C. I. %	Modification					Rank	Result Type
							Seq.	Seq.				Score
		1303.66		1303.68	0.0203	16	78	88	ARIYEPPSQDK											Mascot
		1335.71		1335.8	0.084	63	1	12	MKQVVGMVVSNK					Oxidation (M)[1]						Mascot
		1463.77		1463.82	0.0458	31	3	15	QVVGMVVSNKMQK					Oxidation (M)[5]						Mascot
		1507.72		1507.67	-0.0553	-37	89	103	QSVSDKSNVSAPSTT											Mascot
		1836.74		1836.88	0.1446	79	40	54	FMAHDENNQCNIGDR					Carbamidomethyl (C)[10], Oxidation (M)[2]						Mascot
	10	PREDICTED: LIM domain-containing protein										XP_004134333.2		23235.9	6.54		8	23	0
		PLIM2b-like isoform X1 [Cucumis sativus]
		Peptide Information
		Calc. Mass		Obsrv. Mass	± da	± ppm	Start	End	Sequence			Ion	C. I. %	Modification					Rank	Result Type
							Seq.	Seq.				Score
Project 1\Sample project20180918\R20181101397-NCBI-C																				139	of	181
		868.441		868.457	0.0161	19	2	9	SFTGTLDK											Mascot
		1065.46		1065.56	0.0996	93	33	41	SCLKCSHCK					Carbamidomethyl (C)[2]						Mascot
		1243.64		1243.7	0.0618	50	85	95	QNDLQSRAPSK											Mascot
		1287.67		1287.68	0.0174	14	157	166	HHFAQLFMIK					Oxidation (M)[8]						Mascot
		1303.6		1303.68	0.0822	63	1	11	MSFTGTLDKCK					Carbamidomethyl (C)[10], Oxidation (M)[1]						Mascot
		1412.69		1412.75	0.055	39	107	119	CAACSKTVYPLEK											Mascot
		1836.79		1836.88	0.091	50	96	112	LSSMFSGTQDKCAACSK					Carbamidomethyl (C)[12], Oxidation (M)[4]						Mascot
		2059.88		2059.99	0.1055	51	42	59	GTLSMSSYSWMDGVLYC					Oxidation (M)[5,11]						Mascot
									K
Project 1\Sample project20180918\R20181101397-NCBI-C																				140	of	181
Gel Idx/Pos			58/B13						Instr./Gel Origin		BA2151/Sample Project 20180918					Process Status			Analysis Succeeded
Plate [#] Name			[1] Sample Project 20180918						Instrument Sample Name							Spectra			11
Rank		Protein Name						Species				Accession No.		Protein MW		Protein	Pep.	Protein	Protein	Total Ion	Total Ion
																PI	Count	Score	Score	Score	C. I. %
																			C. I. %
	1	hypothetical protein Csa_4G296130 [Cucumis sativus]										KGN54259.1		35144.3	8.98		12	634	100	578	100
		Protein Group
		PREDICTED: uncharacterized protein At5g02240										XP_004142064.1		35144.3		8.9799
		[Cucumis sativus]														995422
																3633
		Peptide Information
		Calc. Mass		Obsrv. Mass	± da	± ppm	Start	End	Sequence			Ion	C. I. %	Modification					Rank	Result Type
							Seq.	Seq.				Score
		819.374		819.421	0.0469	57	101	107	SDHYAAR											Mascot
		1020.52		1020.53	0.007	7	156	164	MKPGFDPTK											Mascot
		1036.51		1036.54	0.029	28	156	164	MKPGFDPTK					Oxidation (M)[1]						Mascot
		1036.51		1036.54	0.029	28	156	164	MKPGFDPTK			21	0	Oxidation (M)[1]						Mascot
		1104.52		1104.53	0.013	12	99	107	ERSDHYAAR											Mascot
		1186.62		1186.65	0.0334	28	247	258	AGGLQDKDGGIR											Mascot
		1186.62		1186.65	0.0334	28	247	258	AGGLQDKDGGIR			40	98.529							Mascot
		1219.58		1219.61	0.0311	26	265	274	DDELLQTETR											Mascot
		1562.78		1562.81	0.0319	20	117	131	QSIGGADDLFVGDIR											Mascot
		1562.78		1562.81	0.0319	20	117	131	QSIGGADDLFVGDIR			118	100							Mascot
		1583.86		1583.89	0.027	17	298	313	ALDLASKPEGVGTPTK											Mascot
		1583.86		1583.89	0.027	17	298	313	ALDLASKPEGVGTPTK			62	99.991							Mascot
		1809.94		1809.97	0.0274	15	231	246	AEQYLADSGIPYTIIR											Mascot
		1809.94		1809.97	0.0274	15	231	246	AEQYLADSGIPYTIIR			68	99.998							Mascot
		1858.98		1859	0.0248	13	259	274	ELLVGKDDELLQTETR											Mascot
		1858.98		1859	0.0248	13	259	274	ELLVGKDDELLQTETR			175	100							Mascot
		1863.92		1863.91	-0.0028	-2	279	295	ADVAEVCIQALQFEEAK											Mascot
		1920.94		1920.96	0.0207	11	279	295	ADVAEVCIQALQFEEAK					Carbamidomethyl (C)[7]						Mascot
		1920.94		1920.96	0.0207	11	279	295	ADVAEVCIQALQFEEAK			98	100	Carbamidomethyl (C)[7]						Mascot
		1938.03		1938.05	0.019	10	230	246	KAEQYLADSGIPYTIIR											Mascot
		2688.24		2688.32	0.0874	33	165	187	GGRPEFYFEDGAYPEQV											Mascot
									DWIGQK
	2	PREDICTED: probable receptor-like protein kinase										XP_011660053.1		44325.9	8.17		13	51	55.952
		At5g56460 isoform X2 [Cucumis sativus]
Project 1\Sample project20180918\R20181101397-NCBI-C																				141	of	181
		Peptide Information
		Calc. Mass		Obsrv. Mass	± da	± ppm	Start	End	Sequence			Ion	C. I. %	Modification					Rank	Result Type
							Seq.	Seq.				Score
		916.485		916.437	-0.0481	-52	46	52	EVEDLRR											Mascot
		1140.6		1140.56	-0.0498	-44	79	90	VLGGGGFGSVYK											Mascot
		1193.74		1193.63	-0.106	-89	175	184	VLLPLPWSIR											Mascot
		1199.61		1199.63	0.0131	11	152	160	VLIYEYMPR					Oxidation (M)[7]						Mascot
		1219.65		1219.61	-0.0431	-35	69	78	LITGNFRQDR											Mascot
		1331.71		1331.69	-0.0244	-18	319	330	LGGEYPVKGFHK											Mascot
		1394.58		1394.67	0.0881	63	141	151	LIGYCCEDEHR					Carbamidomethyl (C)[5]						Mascot
		1468.87		1468.8	-0.0695	-47	175	186	VLLPLPWSIRMK					Oxidation (M)[11]						Mascot
		1468.87		1468.8	-0.0695	-47	175	186	VLLPLPWSIRMK					Oxidation (M)[11]						Mascot
		1539.79		1539.78	-0.0077	-5	76	90	QDRVLGGGGFGSVYK											Mascot
		1562.79		1562.81	0.0208	13	161	174	GSVENNLFSSKQPR											Mascot
		1562.79		1562.81	0.0208	13	161	174	GSVENNLFSSKQPR											Mascot
		1567.76		1567.78	0.0216	14	21	34	SESPKVESTSPYTR											Mascot
		1589.79		1589.74	-0.0526	-33	331	344	AAMLAYHCLNKNPK					Oxidation (M)[3]						Mascot
		1938		1938.05	0.0554	29	52	68	RDSATNPLIAFTFDELK											Mascot
	3	hypothetical protein Csa_1G599440 [Cucumis sativus]										KGN66350.1		43885.7	7.68		12	44	0
		Protein Group
		PREDICTED: probable receptor-like protein kinase										XP_004144068.1		43885.7		7.6799
		At5g56460 isoform X3 [Cucumis sativus]														998283
																3862
		Peptide Information
		Calc. Mass		Obsrv. Mass	± da	± ppm	Start	End	Sequence			Ion	C. I. %	Modification					Rank	Result Type
							Seq.	Seq.				Score
		916.485		916.437	-0.0481	-52	46	52	EVEDLRR											Mascot
		1140.6		1140.56	-0.0498	-44	79	90	VLGGGGFGSVYK											Mascot
		1193.74		1193.63	-0.106	-89	171	180	VLLPLPWSIR											Mascot
		1199.61		1199.63	0.0131	11	152	160	VLIYEYMPR					Oxidation (M)[7]						Mascot
		1219.65		1219.61	-0.0431	-35	69	78	LITGNFRQDR											Mascot
		1331.71		1331.69	-0.0244	-18	315	326	LGGEYPVKGFHK											Mascot
		1394.58		1394.67	0.0881	63	141	151	LIGYCCEDEHR					Carbamidomethyl (C)[5]						Mascot
		1468.87		1468.8	-0.0695	-47	171	182	VLLPLPWSIRMK					Oxidation (M)[11]						Mascot
		1468.87		1468.8	-0.0695	-47	171	182	VLLPLPWSIRMK					Oxidation (M)[11]						Mascot
		1539.79		1539.78	-0.0077	-5	76	90	QDRVLGGGGFGSVYK											Mascot
		1567.76		1567.78	0.0216	14	21	34	SESPKVESTSPYTR											Mascot
Project 1\Sample project20180918\R20181101397-NCBI-C				1567.78																142	Mascot	of	181
		1589.79		1589.74	-0.0526	-33	327	340	AAMLAYHCLNKNPK					Oxidation (M)[3]						Mascot
		1938		1938.05	0.0554	29	52	68	RDSATNPLIAFTFDELK											Mascot
	4	hypothetical protein Csa_3G047850 [Cucumis sativus]										KGN56024.1		58767.3	5.7		11	41	0	11	0
		Protein Group
		PREDICTED: coiled-coil domain-containing protein 22										XP_004148284.1		58767.3		5.6999
		[Cucumis sativus]														998092
																6514
		Peptide Information
		Calc. Mass		Obsrv. Mass	± da	± ppm	Start	End	Sequence			Ion	C. I. %	Modification					Rank	Result Type
							Seq.	Seq.				Score
		1036.48		1036.54	0.0575	55	181	188	FSDFHLDR											Mascot
		1036.48		1036.54	0.0575	55	181	188	FSDFHLDR											Mascot
		1104.61		1104.53	-0.0771	-70	292	300	LDLLEMKSR											Mascot
		1186.64		1186.65	0.0083	7	387	396	QDADIDRILK											Mascot
		1186.64		1186.65	0.0083	7	387	396	QDADIDRILK											Mascot
		1331.72		1331.69	-0.0303	-23	15	27	SGVSIPTDLSSIR											Mascot
		1348.69		1348.68	-0.0054	-4	77	88	DLGFIGDISFHK											Mascot
		1378.74		1378.7	-0.0401	-29	471	483	IAASASRSLNFNK											Mascot
		1600.78		1600.76	-0.0174	-11	493	505	RENGHLEQHLCHK											Mascot
		1605.88		1605.8	-0.0858	-53	415	428	TYAVVDELVLREAK											Mascot
		1629.79		1629.71	-0.0806	-49	494	506	ENGHLEQHLCHKK					Carbamidomethyl (C)[10]						Mascot
		1858.93		1859	0.0752	40	397	411	ETRELQLESNNIQER											Mascot
		1858.93		1859	0.0752	40	397	411	ETRELQLESNNIQER			11	0							Mascot
		1919.02		1918.98	-0.0455	-24	28	44	NLSPPIFFSICAQVLNR											Mascot
	5	hypothetical protein Csa_5G625980 [Cucumis sativus]										KGN52338.1		113415	7.52		18	37	0
		Protein Group
		PREDICTED: retinoblastoma-related protein isoform X2										XP_004142479.1		113415		7.5199
		[Cucumis sativus]														999809
																2651
		Peptide Information
		Calc. Mass		Obsrv. Mass	± da	± ppm	Start	End	Sequence			Ion	C. I. %	Modification					Rank	Result Type
							Seq.	Seq.				Score
		851.393		851.331	-0.0613	-72	299	306	LASECNSK											Mascot
		916.485		916.437	-0.0481	-52	965	972	DLTAINNR											Mascot
		1036.46		1036.54	0.0871	84	382	390	LDSMCSPAR					Carbamidomethyl (C)[5]						Mascot
		1036.46		1036.54	0.0871	84	382	390	LDSMCSPAR					Carbamidomethyl (C)[5]						Mascot
		1104.54		1104.53	-0.0043	-4	937	946	MDALISHSSK					Oxidation (M)[1]						Mascot
Project 1\Sample project20180918\R20181101397-NCBI-C				1104.53																143	Mascot	of	181
		1107.53		1107.52	-0.0041	-4	381	390	KLDSMCSPAR											Mascot
		1118.59		1118.54	-0.046	-41	391	400	TITSPMSPLR					Oxidation (M)[6]						Mascot
		1150.58		1150.56	-0.0211	-18	605	613	LLESMVWEK					Oxidation (M)[5]						Mascot
		1230.64		1230.62	-0.0246	-20	828	837	QPQCKPQVFR											Mascot
		1232.64		1232.67	0.0245	20	296	306	KPRLASECNSK											Mascot
		1235.73		1235.62	-0.1089	-88	201	210	FGWLLFLALR											Mascot
		1287.66		1287.57	-0.0895	-70	828	837	QPQCKPQVFR					Carbamidomethyl (C)[4]						Mascot
		1378.72		1378.7	-0.021	-15	417	430	IAATPVSTAMTTAK					Oxidation (M)[10]						Mascot
		1473.73		1473.8	0.0625	42	509	519	LYYRVLEAMCR					Carbamidomethyl (C)[10]						Mascot
		1543.82		1543.84	0.0254	16	907	920	LSPFPSLPDMSPKK											Mascot
		1559.81		1559.77	-0.0441	-28	907	920	LSPFPSLPDMSPKK					Oxidation (M)[10]						Mascot
		1562.85		1562.81	-0.0409	-26	690	703	SVLVERNSFTSPVK											Mascot
		1562.85		1562.81	-0.0409	-26	690	703	SVLVERNSFTSPVK											Mascot
		1589.78		1589.74	-0.0447	-28	542	556	CMLACSAELVLATHK											Mascot
		1605.78		1605.8	0.019	12	542	556	CMLACSAELVLATHK					Oxidation (M)[2]						Mascot
		1818.87		1818.84	-0.0279	-15	170	184	VYREFFSTNDANVEK											Mascot
		2406.17		2405.99	-0.1785	-74	483	503	CIAGSLQSASLMDNIWAE					Carbamidomethyl (C)[1]						Mascot
									QRR
		2688.43		2688.32	-0.105	-39	767	788	LQLSHQIRENVYCLFQQI											Mascot
									LSQK
	6	PREDICTED: retinoblastoma-related protein isoform X1										XP_011655942.1		113543	7.52		18	36	0
		[Cucumis sativus]
		Peptide Information
		Calc. Mass		Obsrv. Mass	± da	± ppm	Start	End	Sequence			Ion	C. I. %	Modification					Rank	Result Type
							Seq.	Seq.				Score
		851.393		851.331	-0.0613	-72	300	307	LASECNSK											Mascot
		916.485		916.437	-0.0481	-52	966	973	DLTAINNR											Mascot
		1036.46		1036.54	0.0871	84	383	391	LDSMCSPAR					Carbamidomethyl (C)[5]						Mascot
		1036.46		1036.54	0.0871	84	383	391	LDSMCSPAR					Carbamidomethyl (C)[5]						Mascot
		1104.54		1104.53	-0.0043	-4	938	947	MDALISHSSK					Oxidation (M)[1]						Mascot
		1107.53		1107.52	-0.0041	-4	382	391	KLDSMCSPAR											Mascot
		1118.59		1118.54	-0.046	-41	392	401	TITSPMSPLR					Oxidation (M)[6]						Mascot
		1150.58		1150.56	-0.0211	-18	606	614	LLESMVWEK					Oxidation (M)[5]						Mascot
		1230.64		1230.62	-0.0246	-20	829	838	QPQCKPQVFR											Mascot
		1232.64		1232.67	0.0245	20	297	307	KPRLASECNSK											Mascot
		1235.73		1235.62	-0.1089	-88	202	211	FGWLLFLALR											Mascot
		1287.66		1287.57	-0.0895	-70	829	838	QPQCKPQVFR					Carbamidomethyl (C)[4]						Mascot
Project 1\Sample project20180918\R20181101397-NCBI-C																				144	of	181
		1378.72		1378.7	-0.021	-15	418	431	IAATPVSTAMTTAK					Oxidation (M)[10]						Mascot
		1473.73		1473.8	0.0625	42	510	520	LYYRVLEAMCR					Carbamidomethyl (C)[10]						Mascot
		1543.82		1543.84	0.0254	16	908	921	LSPFPSLPDMSPKK											Mascot
		1559.81		1559.77	-0.0441	-28	908	921	LSPFPSLPDMSPKK					Oxidation (M)[10]						Mascot
		1562.85		1562.81	-0.0409	-26	691	704	SVLVERNSFTSPVK											Mascot
		1562.85		1562.81	-0.0409	-26	691	704	SVLVERNSFTSPVK											Mascot
		1589.78		1589.74	-0.0447	-28	543	557	CMLACSAELVLATHK											Mascot
		1605.78		1605.8	0.019	12	543	557	CMLACSAELVLATHK					Oxidation (M)[2]						Mascot
		1818.87		1818.84	-0.0279	-15	171	185	VYREFFSTNDANVEK											Mascot
		2406.17		2405.99	-0.1785	-74	484	504	CIAGSLQSASLMDNIWAE					Carbamidomethyl (C)[1]						Mascot
									QRR
		2688.43		2688.32	-0.105	-39	768	789	LQLSHQIRENVYCLFQQI											Mascot
									LSQK
	7	hypothetical protein Csa_2G354680 [Cucumis sativus]										KGN62442.1		22091.9	8.9		10	36	0
		Protein Group
		PREDICTED: LIM domain-containing protein WLIM1										XP_004142897.1		22091.9		8.8999
		[Cucumis sativus]														996185
																3027
		Peptide Information
		Calc. Mass		Obsrv. Mass	± da	± ppm	Start	End	Sequence			Ion	C. I. %	Modification					Rank	Result Type
							Seq.	Seq.				Score
		1104.46		1104.53	0.0663	60	33	41	ACFRCHHCK											Mascot
		1140.54		1140.56	0.0149	13	37	45	CHHCKGTLK					Carbamidomethyl (C)[1,4]						Mascot
		1230.66		1230.62	-0.0423	-34	23	32	LTADNRIYHK											Mascot
		1282.74		1282.71	-0.0255	-20	160	169	HHHIQLIKEK											Mascot
		1442.63		1442.74	0.1082	75	110	122	CLGCDNTVYPTEK											Mascot
		1507.81		1507.79	-0.0205	-14	16	28	TVYLVDKLTADNR											Mascot
		1545.69		1545.79	0.1012	65	2	15	AFAGTTQKCMACEK					Carbamidomethyl (C)[9]						Mascot
		1545.69		1545.79	0.1012	65	2	15	AFAGTTQKCMACEK					Carbamidomethyl (C)[9]						Mascot
		1559.73		1559.77	0.043	28	10	22	CMACEKTVYLVDK					Carbamidomethyl (C)[1]						Mascot
		1583.77		1583.89	0.1249	79	168	181	EKGNLSQLEGDHEK											Mascot
		1583.77		1583.89	0.1249	79	168	181	EKGNLSQLEGDHEK											Mascot
		1589.87		1589.74	-0.1332	-84	156	167	LYCKHHHIQLIK					Carbamidomethyl (C)[3]						Mascot
	8	hypothetical protein Csa_3G879470 [Cucumis sativus]										KGN60129.1		95160.8	8.52		16	35	0
		Peptide Information
		Calc. Mass		Obsrv. Mass	± da	± ppm	Start	End	Sequence			Ion	C. I. %	Modification					Rank	Result Type
							Seq.	Seq.				Score
		1015.51		1015.42	-0.0896	-88	340	347	SEKYFDVK											Mascot
Project 1\Sample project20180918\R20181101397-NCBI-C				1015.42																145	Mascot	of	181
		1020.5		1020.53	0.0222	22	584	593	GIIDGGDVMK					Oxidation (M)[9]						Mascot
		1036.54		1036.54	0.0024	2	816	823	CGVVIFWR					Carbamidomethyl (C)[1]						Mascot
		1036.54		1036.54	0.0024	2	816	823	CGVVIFWR					Carbamidomethyl (C)[1]						Mascot
		1110.57		1110.49	-0.0814	-73	803	810	ILNERYMR					Oxidation (M)[7]						Mascot
		1193.56		1193.63	0.0725	61	82	91	CANEPFVQTK					Carbamidomethyl (C)[1]						Mascot
		1201.74		1201.63	-0.1112	-93	192	201	LRVLPFTSLR											Mascot
		1219.56		1219.61	0.0553	45	709	719	ATGEVHLCMSR					Oxidation (M)[9]						Mascot
		1230.53		1230.62	0.0821	67	240	250	HSSSEEGIDNR											Mascot
		1235.54		1235.62	0.0784	63	287	297	SSGLYDTSDYK											Mascot
		1262.64		1262.62	-0.0241	-19	584	595	GIIDGGDVMKNK					Oxidation (M)[9]						Mascot
		1282.65		1282.71	0.0664	52	612	623	GGTLMLLAYGDR					Oxidation (M)[5]						Mascot
		1348.76		1348.68	-0.0783	-58	686	696	ITNIFVPLFER											Mascot
		1473.7		1473.8	0.0916	62	707	719	GRATGEVHLCMSR					Carbamidomethyl (C)[10]						Mascot
		1605.72		1605.8	0.0761	47	41	53	KYVCAEHNDWNAR											Mascot
		1918.91		1918.98	0.0603	31	76	91	HESLMKCANEPFVQTK					Carbamidomethyl (C)[7]						Mascot
		3312.58		3312.38	-0.2014	-61	709	738	ATGEVHLCMSRGDTFPN					Carbamidomethyl (C)[8], Oxidation (M)[9]						Mascot
									FQGQLDVTGLAFK
	9	hypothetical protein Csa_5G149860 [Cucumis sativus]										KGN50017.1		34556.6	6.4		9	34	0
		Protein Group
		PREDICTED: putative uridine kinase C227.14 [Cucumis										XP_004143866.1		34556.6		6.4
		sativus]														953
																6743
		Peptide Information
		Calc. Mass		Obsrv. Mass	± da	± ppm	Start	End	Sequence			Ion	C. I. %	Modification					Rank	Result Type
							Seq.	Seq.				Score
		1125.56		1125.56	0.0037	3	1	11	MEASFSLAAAK											Mascot
		1199.68		1199.63	-0.0523	-44	104	116	YIVGLAGPPGAGK											Mascot
		1262.67		1262.62	-0.0571	-45	299	309	NADLLIRSVDF											Mascot
		1284.62		1284.57	-0.0509	-40	60	69	CVTVFCSQKR					Carbamidomethyl (C)[1,6]						Mascot
		1284.62		1284.57	-0.0509	-40	60	69	CVTVFCSQKR					Carbamidomethyl (C)[1,6]						Mascot
		1442.67		1442.74	0.0673	47	31	42	DHNFLSFNSAYK											Mascot
		1450.67		1450.8	0.1357	94	45	57	SLHCGQTNGFCRK											Mascot
		1467.69		1467.77	0.0776	53	78	89	CIDDIYDDLARR											Mascot
		1507.69		1507.79	0.1017	67	45	57	SLHCGQTNGFCRK					Carbamidomethyl (C)[4]						Mascot
		1858.99		1859	0.0121	7	177	192	GAPWTFNPQLLLTCLK					Carbamidomethyl (C)[14]						Mascot
		1858.99		1859	0.0121	7	177	192	GAPWTFNPQLLLTCLK			3	0	Carbamidomethyl (C)[14]						Mascot
		1920.98		1920.96	-0.0269	-14	282	297	IEYNDRPNAELIMKSK											Mascot
Project 1\Sample project20180918\R20181101397-NCBI-C																				146	of	181
		1920.98		1920.96	-0.0269	-14	282	297	IEYNDRPNAELIMKSK											Mascot
	10	hypothetical protein Csa_5G180300 [Cucumis sativus]										KGN50516.1		95230.4	6.61		14	33	0	11	0
		Protein Group
		PREDICTED: protein-tyrosine-phosphatase MKP1										XP_004147703.1		95230.4		6.61
		[Cucumis sativus]														1335
																144
		Peptide Information
		Calc. Mass		Obsrv. Mass	± da	± ppm	Start	End	Sequence			Ion	C. I. %	Modification					Rank	Result Type
							Seq.	Seq.				Score
		851.401		851.331	-0.0692	-81	28	35	SASWSASR											Mascot
		1119.59		1119.54	-0.0487	-43	463	471	ESSWSVLRR											Mascot
		1186.72		1186.65	-0.0645	-54	124	133	LKLDLSTIQR											Mascot
		1186.72		1186.65	-0.0645	-54	124	133	LKLDLSTIQR			11	0							Mascot
		1190.59		1190.54	-0.0549	-46	687	695	NIENRMEIR					Oxidation (M)[6]						Mascot
		1287.7		1287.57	-0.1283	-100	480	491	ESVSAPRVSLSR											Mascot
		1331.76		1331.69	-0.0741	-56	622	633	SLTLPTMPSKIK					Oxidation (M)[7]						Mascot
		1348.62		1348.68	0.0592	44	235	245	VFVHCCQGVSR					Carbamidomethyl (C)[5,6]						Mascot
		1364.6		1364.67	0.0629	46	354	364	NCEAIMERDAR					Carbamidomethyl (C)[2]						Mascot
		1394.78		1394.67	-0.1116	-80	80	92	SCLPPLQPLSIAR											Mascot
		1464.82		1464.71	-0.1155	-79	373	384	YERVQGPIYVIK											Mascot
		1467.72		1467.77	0.0446	30	708	721	AAGQSTGSWKSYPK											Mascot
		1507.86		1507.79	-0.0722	-48	766	779	AAVVIFSPSRYLGK											Mascot
		1818.85		1818.84	-0.011	-6	230	245	EQNGRVFVHCCQGVSR											Mascot
		1863.97		1863.91	-0.057	-31	840	855	EGEETEEFLARLSLLK											Mascot
Project 1\Sample project20180918\R20181101397-NCBI-C																				147	of	181
Gel Idx/Pos			59/B14						Instr./Gel Origin		BA2151/Sample Project 20180918					Process Status			Analysis Succeeded
Plate [#] Name			[1] Sample Project 20180918						Instrument Sample Name							Spectra			11
Rank		Protein Name						Species				Accession No.		Protein MW		Protein	Pep.	Protein	Protein	Total Ion	Total Ion
																PI	Count	Score	Score	Score	C. I. %
																			C. I. %
	1	PREDICTED: uncharacterized protein LOC101211600										XP_004144781.1		134462	7.14		24	46	0
		[Cucumis sativus]
		Peptide Information
		Calc. Mass		Obsrv. Mass	± da	± ppm	Start	End	Sequence			Ion	C. I. %	Modification					Rank	Result Type
							Seq.	Seq.				Score
		800.426		800.429	0.0027	3	793	800	SLGSSPPR											Mascot
		817.471		817.439	-0.0318	-39	265	272	RGLGLACK											Mascot
		889.437		889.43	-0.0076	-9	842	849	DDPTKTGR											Mascot
		1006.53		1006.48	-0.0483	-48	773	780	NCHVIVHK					Carbamidomethyl (C)[2]						Mascot
		1065.53		1065.51	-0.0265	-25	921	929	VDPTMLVMK					Oxidation (M)[5,8]						Mascot
		1085.55		1085.47	-0.0835	-77	529	537	EMIPLEEPK											Mascot
		1115.62		1115.66	0.0353	32	1029	1038	MKDPLVLSGR											Mascot
		1117.57		1117.59	0.0131	12	627	637	VDLEPTSAGTK											Mascot
		1126.56		1126.55	-0.0057	-5	377	386	NSVASLDQHR											Mascot
		1132.56		1132.6	0.0452	40	41	51	VSDSGVVNEAR											Mascot
		1155.51		1155.6	0.094	81	1090	1099	FMLGGEESNR					Oxidation (M)[2]						Mascot
		1193.63		1193.66	0.0292	24	920	929	KVDPTMLVMK					Oxidation (M)[6,9]						Mascot
		1232.67		1232.61	-0.0533	-43	868	878	MGDLKLLASER											Mascot
		1232.67		1232.61	-0.0533	-43	868	878	MGDLKLLASER											Mascot
		1320.71		1320.61	-0.0991	-75	324	335	QLALTPRGGDHR											Mascot
		1331.65		1331.78	0.1215	91	253	264	AVEEAVDEASRR											Mascot
		1364.61		1364.71	0.1026	75	680	692	VNGAEMGSDQTQK											Mascot
		1366.68		1366.68	-0.0006	0	1088	1099	VKFMLGGEESNR											Mascot
		1449.76		1449.75	-0.0091	-6	946	958	FGRFGPIDQSGLR											Mascot
		1520.71		1520.61	-0.1042	-69	679	692	RVNGAEMGSDQTQK											Mascot
		1526.72		1526.58	-0.1372	-90	638	652	FSDGDSSVGGVMKPK					Oxidation (M)[12]						Mascot
		1537.85		1537.75	-0.0996	-65	988	1000	SLFGNVNVKYQLR											Mascot
		1537.85		1537.75	-0.0996	-65	988	1000	SLFGNVNVKYQLR											Mascot
		1569.85		1569.76	-0.0855	-54	773	784	NCHVIVHKFFLR					Carbamidomethyl (C)[2]						Mascot
		1664.85		1664.8	-0.048	-29	249	263	TFLKAVEEAVDEASR											Mascot
		1791.81		1791.74	-0.0765	-43	561	576	DSPSVLGEDSDPRFDR											Mascot
Project 1\Sample project20180918\R20181101397-NCBI-C																				148	of	181
	2	hypothetical protein Csa_2G030080 [Cucumis sativus]										KGN60947.1		88970.4	8.97		18	42	0
		Peptide Information
		Calc. Mass		Obsrv. Mass	± da	± ppm	Start	End	Sequence			Ion	C. I. %	Modification					Rank	Result Type
							Seq.	Seq.				Score
		800.426		800.429	0.0027	3	381	388	SLGSSPPR											Mascot
		889.437		889.43	-0.0076	-9	430	437	DDPTKTGR											Mascot
		1006.53		1006.48	-0.0483	-48	361	368	NCHVIVHK					Carbamidomethyl (C)[2]						Mascot
		1065.53		1065.51	-0.0265	-25	509	517	VDPTMLVMK					Oxidation (M)[5,8]						Mascot
		1085.55		1085.47	-0.0835	-77	117	125	EMIPLEEPK											Mascot
		1115.62		1115.66	0.0353	32	617	626	MKDPLVLSGR											Mascot
		1117.57		1117.59	0.0131	12	215	225	VDLEPTSAGTK											Mascot
		1155.51		1155.6	0.094	81	678	687	FMLGGEESNR					Oxidation (M)[2]						Mascot
		1193.63		1193.66	0.0292	24	508	517	KVDPTMLVMK					Oxidation (M)[6,9]						Mascot
		1232.67		1232.61	-0.0533	-43	456	466	MGDLKLLASER											Mascot
		1232.67		1232.61	-0.0533	-43	456	466	MGDLKLLASER											Mascot
		1364.61		1364.71	0.1026	75	268	280	VNGAEMGSDQTQK											Mascot
		1366.68		1366.68	-0.0006	0	676	687	VKFMLGGEESNR											Mascot
		1449.76		1449.75	-0.0091	-6	534	546	FGRFGPIDQSGLR											Mascot
		1520.71		1520.61	-0.1042	-69	267	280	RVNGAEMGSDQTQK											Mascot
		1526.72		1526.58	-0.1372	-90	226	240	FSDGDSSVGGVMKPK					Oxidation (M)[12]						Mascot
		1537.85		1537.75	-0.0996	-65	576	588	SLFGNVNVKYQLR											Mascot
		1537.85		1537.75	-0.0996	-65	576	588	SLFGNVNVKYQLR											Mascot
		1569.85		1569.76	-0.0855	-54	361	372	NCHVIVHKFFLR					Carbamidomethyl (C)[2]						Mascot
		1791.81		1791.74	-0.0765	-43	149	164	DSPSVLGEDSDPRFDR											Mascot
	3	hypothetical protein Csa_7G429510 [Cucumis sativus]										KGN45165.1		77413.7	9.68		14	30	0
		Protein Group
		PREDICTED: uncharacterized protein LOC101208443										XP_004136109.1		77413.7		9.68
		[Cucumis sativus]														3051
																7578
		Peptide Information
		Calc. Mass		Obsrv. Mass	± da	± ppm	Start	End	Sequence			Ion	C. I. %	Modification					Rank	Result Type
							Seq.	Seq.				Score
		817.38		817.439	0.0597	73	129	135	EQGVNDR											Mascot
		889.437		889.43	-0.0075	-8	657	664	EDASPSKR											Mascot
		951.493		951.469	-0.0235	-25	640	647	ERVSTTMK											Mascot
		951.493		951.469	-0.0235	-25	640	647	ERVSTTMK											Mascot
Project 1\Sample project20180918\R20181101397-NCBI-C																				149	of	181
		963.518		963.47	-0.0481	-50	419	426	LLISNEMK					Oxidation (M)[7]						Mascot
		1107.5		1107.57	0.0714	64	250	259	NPTCDISETK											Mascot
		1132.64		1132.6	-0.0316	-28	332	340	FDEVLQLIR											Mascot
		1155.67		1155.6	-0.0693	-60	42	52	SSLPPLLTTAR											Mascot
		1317.64		1317.66	0.0201	15	310	322	KEISGGSSGNEPR											Mascot
		1320.66		1320.61	-0.0436	-33	407	418	SSKEAVAACELR					Carbamidomethyl (C)[9]						Mascot
		1375.64		1375.78	0.1309	95	615	629	GGSSGGVSNATPEQK											Mascot
		1425.61		1425.64	0.0278	20	542	556	SNDSATNSSGPSSSK											Mascot
		1506.85		1506.73	-0.1192	-79	110	122	YDVSINSLQLKVK											Mascot
		1570.84		1570.75	-0.0972	-62	453	467	GPDLEGSQSLLAKQK											Mascot
		1581.71		1581.65	-0.0579	-37	541	556	RSNDSATNSSGPSSSK											Mascot
	4	PREDICTED: uncharacterized protein LOC101215032										XP_011656602.1		81775.5	7.79		15	30	0
		isoform X5 [Cucumis sativus]
		Peptide Information
		Calc. Mass		Obsrv. Mass	± da	± ppm	Start	End	Sequence			Ion	C. I. %	Modification					Rank	Result Type
							Seq.	Seq.				Score
		810.422		810.346	-0.076	-94	43	49	QHLAGER											Mascot
		817.457		817.439	-0.0171	-21	618	623	KNWLEK											Mascot
		872.375		872.408	0.0325	37	26	31	CKYCNK					Carbamidomethyl (C)[1,4]						Mascot
		889.462		889.43	-0.0327	-37	119	126	EVQEGVTK											Mascot
		1117.63		1117.59	-0.042	-38	335	344	MVEVKEVVGK											Mascot
		1140.57		1140.51	-0.0612	-54	469	478	SSVMLAFNQK					Oxidation (M)[4]						Mascot
		1196.54		1196.54	0.0006	1	196	205	MPTYHSLMGK					Oxidation (M)[1,8]						Mascot
		1352.67		1352.72	0.0564	42	594	605	ILSQTCSITQCR											Mascot
		1366.65		1366.68	0.0245	18	83	95	NGSKNAVSCFPSR											Mascot
		1379.7		1379.63	-0.0713	-52	608	618	CSTFNYLYLKK											Mascot
		1409.69		1409.69	0.003	2	594	605	ILSQTCSITQCR					Carbamidomethyl (C)[6]						Mascot
		1409.69		1409.69	0.003	2	594	605	ILSQTCSITQCR					Carbamidomethyl (C)[6]						Mascot
		1464.73		1464.79	0.0638	44	607	617	RCSTFNYLYLK					Carbamidomethyl (C)[2]						Mascot
		1537.78		1537.75	-0.0336	-22	594	606	ILSQTCSITQCRK					Carbamidomethyl (C)[6]						Mascot
		1537.78		1537.75	-0.0336	-22	594	606	ILSQTCSITQCRK					Carbamidomethyl (C)[6]						Mascot
		1609.72		1609.84	0.115	71	694	707	LSNRDSCIGSTDER					Carbamidomethyl (C)[7]						Mascot
		1620.81		1620.7	-0.1065	-66	241	254	TGSVVINFFVYCSK					Carbamidomethyl (C)[12]						Mascot
		1650.83		1650.81	-0.0198	-12	210	223	SVQDVGEYVEELRK											Mascot
	5	PREDICTED: uncharacterized protein LOC101215032										XP_011656600.1		82268.8	7.54		15	30	0
		isoform X3 [Cucumis sativus]
Project 1\Sample project20180918\R20181101397-NCBI-C																				150	of	181
		Protein Group
		PREDICTED: uncharacterized protein LOC101215032										XP_011656601.1		82077.8		8
		isoform X4 [Cucumis sativus]
		Peptide Information
		Calc. Mass		Obsrv. Mass	± da	± ppm	Start	End	Sequence			Ion	C. I. %	Modification					Rank	Result Type
							Seq.	Seq.				Score
		810.422		810.346	-0.076	-94	43	49	QHLAGER											Mascot
		817.457		817.439	-0.0171	-21	618	623	KNWLEK											Mascot
		872.375		872.408	0.0325	37	26	31	CKYCNK					Carbamidomethyl (C)[1,4]						Mascot
		889.462		889.43	-0.0327	-37	119	126	EVQEGVTK											Mascot
		1117.63		1117.59	-0.042	-38	335	344	MVEVKEVVGK											Mascot
		1140.57		1140.51	-0.0612	-54	469	478	SSVMLAFNQK					Oxidation (M)[4]						Mascot
		1196.54		1196.54	0.0006	1	196	205	MPTYHSLMGK					Oxidation (M)[1,8]						Mascot
		1352.67		1352.72	0.0564	42	594	605	ILSQTCSITQCR											Mascot
		1366.65		1366.68	0.0245	18	83	95	NGSKNAVSCFPSR											Mascot
		1379.7		1379.63	-0.0713	-52	608	618	CSTFNYLYLKK											Mascot
		1409.69		1409.69	0.003	2	594	605	ILSQTCSITQCR					Carbamidomethyl (C)[6]						Mascot
		1409.69		1409.69	0.003	2	594	605	ILSQTCSITQCR					Carbamidomethyl (C)[6]						Mascot
		1464.73		1464.79	0.0638	44	607	617	RCSTFNYLYLK					Carbamidomethyl (C)[2]						Mascot
		1537.78		1537.75	-0.0336	-22	594	606	ILSQTCSITQCRK					Carbamidomethyl (C)[6]						Mascot
		1537.78		1537.75	-0.0336	-22	594	606	ILSQTCSITQCRK					Carbamidomethyl (C)[6]						Mascot
		1609.72		1609.84	0.115	71	694	707	LSNRDSCIGSTDER					Carbamidomethyl (C)[7]						Mascot
		1620.81		1620.7	-0.1065	-66	241	254	TGSVVINFFVYCSK					Carbamidomethyl (C)[12]						Mascot
		1650.83		1650.81	-0.0198	-12	210	223	SVQDVGEYVEELRK											Mascot
	6	PREDICTED: uncharacterized protein LOC101215032										XP_011656599.1		82976.2	7.24		15	30	0
		isoform X2 [Cucumis sativus]
		Peptide Information
		Calc. Mass		Obsrv. Mass	± da	± ppm	Start	End	Sequence			Ion	C. I. %	Modification					Rank	Result Type
							Seq.	Seq.				Score
		810.422		810.346	-0.076	-94	43	49	QHLAGER											Mascot
		817.457		817.439	-0.0171	-21	618	623	KNWLEK											Mascot
		872.375		872.408	0.0325	37	26	31	CKYCNK					Carbamidomethyl (C)[1,4]						Mascot
		889.462		889.43	-0.0327	-37	119	126	EVQEGVTK											Mascot
		1117.63		1117.59	-0.042	-38	335	344	MVEVKEVVGK											Mascot
		1140.57		1140.51	-0.0612	-54	469	478	SSVMLAFNQK					Oxidation (M)[4]						Mascot
		1196.54		1196.54	0.0006	1	196	205	MPTYHSLMGK					Oxidation (M)[1,8]						Mascot
Project 1\Sample project20180918\R20181101397-NCBI-C																				151	of	181
[truncated: 570 more rows]
